# Supplementary material for: IRF1 is a core transcriptional regulatory circuitry member promoting AML progression by regulating lipid metabolism
Source: Exp Hematol Oncol. 2025 Mar 1;14:25. doi: 10.1186/s40164-025-00612-z (PMC11871635; doi:10.1186/s40164-025-00612-z)
Supplement: Supplementary file 1 — Supplementary Material 1. [file 40164_2025_612_MOESM1_ESM.zip]

Archive with 15 entries (14 files):
- Supplementary Figures/
- Supplementary Figures/Supplementary Figure 1.jpg
- Supplementary Figures/Supplementary Figure 10.jpg
- Supplementary Figures/Supplementary Figure 11.jpg
- Supplementary Figures/Supplementary Figure 12.jpg
- Supplementary Figures/Supplementary Figure 13.jpg
- Supplementary Figures/Supplementary Figure 14.jpg
- Supplementary Figures/Supplementary Figure 2.jpg
- Supplementary Figures/Supplementary Figure 3.jpg
- Supplementary Figures/Supplementary Figure 4.jpg
- Supplementary Figures/Supplementary Figure 5.jpg
- Supplementary Figures/Supplementary Figure 6.jpg
- Supplementary Figures/Supplementary Figure 7.jpg
- Supplementary Figures/Supplementary Figure 8.jpg
- Supplementary Figures/Supplementary Figure 9.jpg
