# Supplementary material for: IRF1 is a core transcriptional regulatory circuitry member promoting AML progression by regulating lipid metabolism
Source: Exp Hematol Oncol. 2025 Mar 1;14:25. doi: 10.1186/s40164-025-00612-z (PMC11871635; doi:10.1186/s40164-025-00612-z)
Supplement: Supplementary file 2 — Supplementary Material 2. [file 40164_2025_612_MOESM2_ESM.zip]

Archive with 24 entries (23 files):
- Supplementary tables/
- Supplementary tables/Supplementary Table 1.xlsx
- Supplementary tables/Supplementary Table 10.xlsx
- Supplementary tables/Supplementary Table 11.xlsx
- Supplementary tables/Supplementary Table 12.xlsx
- Supplementary tables/Supplementary Table 13.xlsx
- Supplementary tables/Supplementary Table 14.xlsx
- Supplementary tables/Supplementary Table 15.xlsx
- Supplementary tables/Supplementary Table 16.xlsx
- Supplementary tables/Supplementary Table 17.xlsx
- Supplementary tables/Supplementary Table 18.xlsx
- Supplementary tables/Supplementary Table 19.xlsx
- Supplementary tables/Supplementary Table 2.xlsx
- Supplementary tables/Supplementary Table 20.xlsx
- Supplementary tables/Supplementary Table 21.xlsx
- Supplementary tables/Supplementary Table 22.xlsx
- Supplementary tables/Supplementary Table 23.xlsx
- Supplementary tables/Supplementary Table 3.xlsx
- Supplementary tables/Supplementary Table 4.xlsx
- Supplementary tables/Supplementary Table 5.xlsx
- Supplementary tables/Supplementary Table 6.xlsx
- Supplementary tables/Supplementary Table 7.xlsx
- Supplementary tables/Supplementary Table 8.xlsx
- Supplementary tables/Supplementary Table 9.xlsx
