# Supplementary material for: IRF1 is a core transcriptional regulatory circuitry member promoting AML progression by regulating lipid metabolism
Source: Exp Hematol Oncol. 2025 Mar 1;14:25. doi: 10.1186/s40164-025-00612-z (PMC11871635; doi:10.1186/s40164-025-00612-z)
Supplement: Supplementary file 2 — Supplementary Material 2. [file 40164_2025_612_MOESM2_ESM.zip › Supplementary tables/Supplementary Table 1.xlsx]

## Sheet: Sheet1
The GSE accession numbers for the data used in our study
11 AML patients	H3K27ac	GSE188605
NB4	H3K27ac	GSE188750
MV4-11	H3K27ac	GSE80779
THP1	H3K27ac	GSE123872
LOUCY	H3K27ac	GSE76783
DND-41	H3K27ac	GSE29611
ALL-SIL	H3K27ac	GSE70734
MOLT-3	H3K27ac	GSE59657
MOLT-4	H3K27ac	GSE76783
Jurkat	H3K27ac	GSE50622
P12-ICHIKAWA	H3K27ac	GSE76783
HSPC	H3K27ac	GSE71809
MV4-11	HiC	GSE147123
MV4-11 MEF2D	CUT&Tag	GSE246207
MV4-11 RUNX2	CUT&Tag	GSE246207
MV4-11 ELF1	CUT&Tag	GSE246207
MV4-11 IRF1	CUT&Tag	GSE269001
MV4-11 ETV6	CUT&Tag	GSE269001
Kasumi-1 MEF2D	CUT&Tag	GSE286879
Kasumi-1 RUNX2	CUT&Tag	GSE286879
Kasumi-1 ELF1	CUT&Tag	GSE286879
Kasumi-1 IRF1	CUT&Tag	GSE286879
Kasumi-1 ETV6	CUT&Tag	GSE286879
MV4-11 IRF1	RNA-Seq	GSE268969
