# Supplementary material for: IRF1 is a core transcriptional regulatory circuitry member promoting AML progression by regulating lipid metabolism
Source: Exp Hematol Oncol. 2025 Mar 1;14:25. doi: 10.1186/s40164-025-00612-z (PMC11871635; doi:10.1186/s40164-025-00612-z)
Supplement: Supplementary file 2 — Supplementary Material 2. [file 40164_2025_612_MOESM2_ESM.zip › Supplementary tables/Supplementary Table 11.xlsx]

## Sheet: MV4-MEF2D_peaks
MEF2D CUT&Tag peaks in MV4-11
chr	start	end
chr1	12420	12714
chr1	605400	605697
chr1	778362	778954
chr1	817376	818104
chr1	827066	827436
chr1	838145	838749
chr1	855126	855435
chr1	905525	906089
chr1	906428	907337
chr1	922315	922624
chr1	922996	923692
chr1	931181	931581
chr1	952078	952449
chr1	958724	959641
chr1	975980	976574
chr1	979562	980112
chr1	1012990	1014264
chr1	1019072	1019875
chr1	1021181	1021673
chr1	1037123	1040802
chr1	1058884	1059578
chr1	1079495	1080081
chr1	1143374	1143780
chr1	1185085	1185628
chr1	1208207	1208693
chr1	1231359	1231996
chr1	1235796	1236451
chr1	1260033	1261174
chr1	1265302	1265629
chr1	1272644	1273244
chr1	1273665	1274249
chr1	1284591	1285791
chr1	1293759	1294374
chr1	1300055	1300541
chr1	1305901	1307535
chr1	1308017	1311031
chr1	1314146	1314542
chr1	1314996	1315500
chr1	1324585	1325261
chr1	1332717	1333423
chr1	1345975	1346542
chr1	1348137	1348698
chr1	1349235	1349737
chr1	1352056	1353346
chr1	1357244	1358618
chr1	1359019	1359982
chr1	1360629	1361478
chr1	1370303	1372643
chr1	1373178	1373542
chr1	1374852	1375802
chr1	1376151	1377045
chr1	1389486	1389845
chr1	1397804	1398980
chr1	1399343	1401359
chr1	1401771	1403011
chr1	1403891	1404543
chr1	1404933	1405325
chr1	1407589	1407932
chr1	1433383	1433964
chr1	1437622	1438417
chr1	1440871	1441261
chr1	1467261	1467667
chr1	1471527	1471840
chr1	1472238	1472688
chr1	1473779	1474148
chr1	1479333	1480060
chr1	1481435	1482671
chr1	1496734	1497097
chr1	1504615	1505656
chr1	1508215	1509650
chr1	1510978	1512354
chr1	1512723	1513620
chr1	1517054	1518039
chr1	1519571	1520395
chr1	1526562	1526996
chr1	1533088	1534487
chr1	1535360	1536294
chr1	1537640	1538889
chr1	1540880	1541211
chr1	1550736	1551130
chr1	1551936	1552654
chr1	1554012	1554642
chr1	1555420	1555801
chr1	1574192	1575241
chr1	1583008	1583426
chr1	1602393	1603669
chr1	1606109	1606572
chr1	1614288	1616140
chr1	1638269	1638694
chr1	1651529	1652015
chr1	1658773	1659756
chr1	1673781	1675035
chr1	1677907	1679052
chr1	1691329	1693850
chr1	1694753	1695609
chr1	1696794	1697331
chr1	1702671	1703317
chr1	1706791	1707105
chr1	1708182	1708600
chr1	1723571	1724921
chr1	1730579	1730978
chr1	1745757	1747559
chr1	1763814	1765309
chr1	1775512	1776006
chr1	1778219	1781856
chr1	1782496	1783348
chr1	1857355	1857686
chr1	1861932	1862367
chr1	1892492	1892928
chr1	1895452	1895816
chr1	1906182	1906753
chr1	1908907	1909411
chr1	1919368	1919899
chr1	2025314	2026167
chr1	2043876	2044278
chr1	2126770	2127555
chr1	2132676	2133918
chr1	2150859	2151878
chr1	2189481	2189892
chr1	2194865	2195604
chr1	2199250	2199746
chr1	2203419	2204890
chr1	2205297	2206023
chr1	2210454	2211090
chr1	2212162	2213489
chr1	2228983	2230155
chr1	2230873	2232084
chr1	2232482	2232798
chr1	2233624	2235242
chr1	2246154	2247120
chr1	2255107	2256867
chr1	2269295	2270584
chr1	2289600	2291515
chr1	2292753	2293129
chr1	2300071	2302546
chr1	2313631	2313975
chr1	2391435	2391905
chr1	2394728	2395183
chr1	2406879	2407273
chr1	2412278	2413043
chr1	2413868	2414739
chr1	2415388	2415774
chr1	2546382	2546822
chr1	2547608	2548233
chr1	2555827	2556658
chr1	3170839	3171506
chr1	3222408	3222759
chr1	3244845	3245431
chr1	3245852	3246429
chr1	3249017	3249332
chr1	3312930	3313589
chr1	3470080	3470435
chr1	3473824	3474334
chr1	3515606	3516659
chr1	3618824	3619620
chr1	3624005	3625201
chr1	3651343	3651662
chr1	3666082	3666675
chr1	3676821	3677990
chr1	3811150	3811695
chr1	3815498	3816021
chr1	3890777	3891132
chr1	3900108	3901629
chr1	3982295	3982638
chr1	3984216	3984898
chr1	4736161	4736549
chr1	5975291	5976023
chr1	5992240	5992698
chr1	6025558	6026619
chr1	6027146	6028609
chr1	6037205	6037635
chr1	6049217	6049598
chr1	6127452	6127803
chr1	6170896	6171739
chr1	6182703	6183404
chr1	6183727	6184200
chr1	6199195	6200083
chr1	6212382	6212781
chr1	6234832	6235461
chr1	6236006	6236432
chr1	6393512	6393806
chr1	6438259	6438579
chr1	6506832	6507381
chr1	6507975	6508332
chr1	6508746	6509134
chr1	6512484	6512865
chr1	6579605	6581157
chr1	6581805	6582429
chr1	6589079	6589731
chr1	6591086	6592029
chr1	6599487	6601662
chr1	6602944	6604067
chr1	6609731	6610130
chr1	6612800	6613763
chr1	6624810	6625159
chr1	6742979	6744677
chr1	6784342	6785414
chr1	6786256	6786557
chr1	6962491	6963117
chr1	7108099	7108654
chr1	7113989	7114307
chr1	7127518	7128214
chr1	7554444	7555429
chr1	7669458	7669997
chr1	7690389	7690699
chr1	7704661	7705274
chr1	7771276	7772262
chr1	7781751	7782099
chr1	7829733	7830231
chr1	7875610	7876487
chr1	7942317	7942816
chr1	7953916	7954328
chr1	7961157	7961908
chr1	8026329	8027406
chr1	8104738	8105204
chr1	8106970	8107420
chr1	8115887	8116185
chr1	8117983	8118447
chr1	8145803	8146331
chr1	8182711	8183809
chr1	8211561	8212353
chr1	8218557	8219081
chr1	8283065	8283507
chr1	8323603	8324185
chr1	8395436	8395847
chr1	8427061	8427980
chr1	8525479	8526374
chr1	8652834	8653156
chr1	8701059	8701603
chr1	8703333	8703780
chr1	8858049	8858718
chr1	8859174	8859930
chr1	8862453	8862933
chr1	8869178	8869533
chr1	8870712	8871782
chr1	8873115	8874445
chr1	8876732	8877042
chr1	8878651	8879622
chr1	8880353	8880755
chr1	8924255	8924720
chr1	8938250	8938827
chr1	8964515	8964917
chr1	9064020	9064683
chr1	9065304	9065653
chr1	9066295	9067507
chr1	9069227	9070335
chr1	9075736	9076549
chr1	9077860	9078501
chr1	9083213	9083617
chr1	9093228	9094665
chr1	9120241	9120572
chr1	9143223	9143693
chr1	9144657	9145103
chr1	9163736	9164408
chr1	9233022	9233812
chr1	9234203	9234582
chr1	9238306	9238745
chr1	9239494	9240315
chr1	9242571	9242988
chr1	9257591	9257906
chr1	9275328	9276232
chr1	9295134	9295715
chr1	9410834	9411256
chr1	9413448	9413809
chr1	9426031	9426851
chr1	9428599	9429121
chr1	9570752	9571414
chr1	9589888	9590409
chr1	9590864	9592376
chr1	9593302	9593906
chr1	9629638	9630104
chr1	9639248	9639667
chr1	9651314	9651685
chr1	9653066	9655764
chr1	9676684	9677200
chr1	9716914	9717760
chr1	9718690	9719651
chr1	9724763	9725213
chr1	9759091	9760752
chr1	9761691	9762250
chr1	9763720	9764336
chr1	9823063	9823438
chr1	9825464	9825855
chr1	9874808	9875401
chr1	9881884	9882550
chr1	9884452	9884873
chr1	9893070	9893506
chr1	9900143	9900788
chr1	9904449	9905260
chr1	9910360	9911235
chr1	9942629	9943574
chr1	9950171	9951152
chr1	10032549	10033779
chr1	10064987	10065658
chr1	10066837	10067230
chr1	10210095	10210516
chr1	10378257	10378663
chr1	10398362	10401017
chr1	10415056	10415654
chr1	10429941	10430992
chr1	10450215	10450562
chr1	10472110	10472800
chr1	10474671	10475321
chr1	10484390	10485077
chr1	10494784	10495518
chr1	10755702	10756201
chr1	10897812	10899118
chr1	10900329	10900673
chr1	10910306	10911129
chr1	10932017	10932342
chr1	10940064	10940734
chr1	10964927	10966282
chr1	10974484	10974890
chr1	10975463	10975859
chr1	10985961	10986813
chr1	11011928	11013023
chr1	11051710	11052420
chr1	11052873	11053316
chr1	11053873	11054785
chr1	11056164	11056680
chr1	11060224	11060559
chr1	11061424	11062167
chr1	11063163	11063500
chr1	11099595	11100197
chr1	11121996	11122341
chr1	11194732	11195044
chr1	11262558	11262854
chr1	11273169	11273786
chr1	11383475	11384493
chr1	11530511	11530810
chr1	11563532	11564151
chr1	11568472	11568916
chr1	11661586	11662642
chr1	11663921	11664414
chr1	11670778	11671521
chr1	11680878	11681834
chr1	11693223	11693959
chr1	11707758	11708174
chr1	11719505	11720196
chr1	11729872	11730918
chr1	11731615	11732177
chr1	11735409	11736762
chr1	11738158	11739247
chr1	11749202	11749719
chr1	11779924	11780293
chr1	11790325	11792311
chr1	11803321	11803865
chr1	11804680	11805225
chr1	11805711	11806671
chr1	11814518	11815541
chr1	11850961	11851999
chr1	11907260	11909711
chr1	11910283	11910959
chr1	11922812	11923160
chr1	11926227	11927012
chr1	11929894	11930287
chr1	11934330	11935237
chr1	11960177	11960973
chr1	11966830	11967161
chr1	11978459	11978775
chr1	11979648	11980659
chr1	11981764	11982597
chr1	11983167	11983990
chr1	11985579	11986411
chr1	12019051	12020639
chr1	12142532	12144373
chr1	12150336	12151163
chr1	12153318	12153726
chr1	12161672	12162650
chr1	12170319	12170642
chr1	12173523	12174019
chr1	12178007	12178564
chr1	12180416	12181243
chr1	12182385	12182923
chr1	12184073	12184548
chr1	12188033	12188782
chr1	12191955	12192400
chr1	12194485	12194888
chr1	12196512	12197396
chr1	12344373	12345090
chr1	12433928	12434467
chr1	12436102	12436430
chr1	12478143	12478603
chr1	12510505	12511069
chr1	12525389	12526323
chr1	12528281	12528969
chr1	12595934	12597285
chr1	12601716	12602254
chr1	12604201	12604790
chr1	12619599	12620454
chr1	13749127	13749825
chr1	14615793	14616245
chr1	14660883	14661362
chr1	14724397	14725096
chr1	14765172	14765814
chr1	14777518	14779357
chr1	14779994	14780975
chr1	14782887	14783354
chr1	14810548	14811149
chr1	14826155	14826644
chr1	15015529	15015844
chr1	15258871	15259272
chr1	15260664	15261714
chr1	15344978	15345360
chr1	15345869	15347022
chr1	15362777	15363553
chr1	15411446	15412250
chr1	15416131	15416648
chr1	15417549	15417933
chr1	15434697	15435368
chr1	15445249	15445716
chr1	15455584	15456044
chr1	15523885	15525393
chr1	15526491	15527040
chr1	15603137	15603953
chr1	15616712	15617145
chr1	15617793	15618194
chr1	15684839	15685184
chr1	15696628	15697453
chr1	15739595	15739888
chr1	15799081	15799456
chr1	15829776	15830188
chr1	15833226	15833523
chr1	15834411	15836368
chr1	15836679	15837566
chr1	15840546	15841053
chr1	15847313	15848784
chr1	15849512	15850239
chr1	15886164	15886559
chr1	15945713	15946149
chr1	15966411	15966704
chr1	15997237	15997896
chr1	16012483	16013601
chr1	16056077	16056483
chr1	16122893	16123390
chr1	16206708	16207046
chr1	16217226	16217699
chr1	16236273	16236768
chr1	16243166	16243574
chr1	16251042	16251344
chr1	16278738	16279166
chr1	16302479	16303363
chr1	16352603	16352994
chr1	16364465	16365000
chr1	16367038	16367995
chr1	16420801	16421268
chr1	16440378	16440947
chr1	16501124	16501432
chr1	16512429	16514699
chr1	16638094	16638698
chr1	16643612	16645117
chr1	16646800	16647255
chr1	16649216	16649531
chr1	16657289	16658289
chr1	16665042	16667479
chr1	16675175	16675537
chr1	16677848	16678352
chr1	16703353	16703851
chr1	16727422	16727774
chr1	16728483	16728892
chr1	16740037	16742452
chr1	16748485	16749100
chr1	16750473	16750878
chr1	16781487	16781997
chr1	16895414	16897910
chr1	16904629	16906710
chr1	16912149	16912767
chr1	16914283	16914687
chr1	16914991	16915533
chr1	16952443	16953143
chr1	17009916	17011381
chr1	17011807	17012394
chr1	17013827	17014369
chr1	17023097	17023731
chr1	17053816	17054601
chr1	17059576	17060426
chr1	17065488	17066023
chr1	17066521	17067661
chr1	17141496	17142137
chr1	17191309	17191613
chr1	17207291	17208256
chr1	17212763	17213071
chr1	17276786	17277100
chr1	17281700	17282300
chr1	17388953	17389257
chr1	17405917	17406551
chr1	17431570	17432544
chr1	17438538	17439025
chr1	17439840	17440548
chr1	17569192	17570404
chr1	17585802	17586724
chr1	17587991	17588872
chr1	17629534	17630985
chr1	17631580	17631882
chr1	17635384	17636475
chr1	17639958	17640758
chr1	17673836	17674220
chr1	17674825	17675411
chr1	18041243	18041674
chr1	18872106	18872436
chr1	18902276	18902919
chr1	18927638	18927955
chr1	18951578	18952427
chr1	18989700	18990094
chr1	19010989	19011551
chr1	19081456	19081821
chr1	19207064	19207376
chr1	19210390	19211098
chr1	19250966	19252138
chr1	19310616	19313650
chr1	19313983	19316634
chr1	19317256	19319793
chr1	19326014	19326667
chr1	19344033	19344464
chr1	19396177	19396500
chr1	19435204	19435533
chr1	19447839	19449254
chr1	19468574	19468956
chr1	19469506	19470084
chr1	19477151	19478353
chr1	19484177	19484754
chr1	19485119	19486364
chr1	19486868	19487166
chr1	19505528	19506426
chr1	19508821	19509558
chr1	19510773	19511586
chr1	19596592	19597631
chr1	19798198	19798608
chr1	19882282	19882620
chr1	20058676	20059240
chr1	20059803	20060630
chr1	20079426	20079779
chr1	20080897	20081678
chr1	20101075	20101417
chr1	20124332	20125385
chr1	20127105	20127940
chr1	20131742	20132695
chr1	20144413	20144748
chr1	20152572	20154281
chr1	20164140	20166495
chr1	20167239	20167691
chr1	20171211	20171818
chr1	20174150	20175522
chr1	20183422	20184342
chr1	20185209	20185663
chr1	20194898	20195574
chr1	20223064	20223640
chr1	20255482	20256326
chr1	20323124	20323448
chr1	20380103	20381479
chr1	20589070	20590693
chr1	20632347	20633285
chr1	20633636	20635318
chr1	20661081	20661948
chr1	20678465	20678873
chr1	20681912	20682244
chr1	20682582	20683124
chr1	20686845	20687233
chr1	20696602	20697009
chr1	20702246	20702583
chr1	20723940	20724277
chr1	20733460	20733769
chr1	20786157	20787151
chr1	20787536	20787923
chr1	21100543	21100888
chr1	21175504	21176027
chr1	21176678	21177142
chr1	21261660	21262552
chr1	21288103	21288402
chr1	21294487	21294893
chr1	21298995	21299471
chr1	21301923	21302305
chr1	21313771	21314292
chr1	21324008	21325727
chr1	21331961	21332444
chr1	21332913	21333322
chr1	21334026	21335000
chr1	21337790	21338392
chr1	21349749	21350232
chr1	21623516	21623858
chr1	21671288	21671715
chr1	21673268	21673741
chr1	21697051	21697390
chr1	21699017	21699400
chr1	21767976	21769087
chr1	21782432	21783650
chr1	21791895	21792274
chr1	21794825	21795153
chr1	21814868	21815373
chr1	21815853	21816396
chr1	21825648	21826007
chr1	21845954	21846356
chr1	21857170	21858708
chr1	21865778	21866761
chr1	21882430	21883244
chr1	21885513	21886210
chr1	21887045	21887477
chr1	21909336	21910562
chr1	21924636	21925098
chr1	21927493	21927831
chr1	21956795	21957168
chr1	22019072	22019475
chr1	22024268	22026435
chr1	22031433	22031835
chr1	22037854	22038275
chr1	22039606	22040312
chr1	22053389	22053764
chr1	22451504	22452762
chr1	22489900	22490453
chr1	23100128	23100710
chr1	23167303	23167706
chr1	23168800	23170323
chr1	23177400	23177891
chr1	23343869	23344948
chr1	23367773	23370235
chr1	23378229	23378810
chr1	23384280	23384589
chr1	23393509	23394206
chr1	23402149	23402771
chr1	23417811	23418268
chr1	23525099	23525699
chr1	23526745	23527261
chr1	23528129	23528823
chr1	23559357	23559794
chr1	23566958	23568113
chr1	23691148	23692610
chr1	23727047	23727645
chr1	23743437	23744110
chr1	23777920	23778449
chr1	23790307	23791852
chr1	23797756	23798455
chr1	23799499	23799925
chr1	23800514	23800849
chr1	23805279	23805754
chr1	23807398	23807879
chr1	23809501	23809801
chr1	23810577	23811095
chr1	23838151	23838627
chr1	23865238	23865701
chr1	23901600	23901941
chr1	23908650	23909594
chr1	23911989	23912458
chr1	23916125	23917259
chr1	23919968	23920316
chr1	23958487	23960151
chr1	23980018	23980943
chr1	24150478	24150825
chr1	24173755	24174455
chr1	24189322	24192593
chr1	24193412	24193709
chr1	24197857	24198315
chr1	24321949	24322305
chr1	24343874	24344299
chr1	24364711	24365515
chr1	24416827	24417232
chr1	24419244	24419835
chr1	24465584	24466049
chr1	24466593	24467211
chr1	24481023	24481359
chr1	24501830	24502644
chr1	24535143	24535478
chr1	24641557	24644151
chr1	24695893	24696282
chr1	24705089	24706136
chr1	24708820	24709298
chr1	24727236	24728044
chr1	24730620	24731111
chr1	24733046	24733716
chr1	24744877	24745722
chr1	24762135	24762793
chr1	24848128	24848790
chr1	24872303	24873122
chr1	24947085	24947607
chr1	24948402	24948756
chr1	24954933	24955807
chr1	24963389	24963991
chr1	24964770	24965689
chr1	24966136	24967318
chr1	24970705	24971849
chr1	24997516	24998067
chr1	24998820	24999619
chr1	25007554	25008169
chr1	25015725	25016102
chr1	25021010	25023406
chr1	25023725	25024103
chr1	25030552	25032159
chr1	25033639	25035251
chr1	25036256	25036612
chr1	25037070	25038326
chr1	25053190	25053589
chr1	25056324	25056658
chr1	25070704	25071323
chr1	25080405	25081334
chr1	25081645	25082500
chr1	25095176	25096185
chr1	25098178	25098555
chr1	25101535	25101925
chr1	25102656	25103317
chr1	25104320	25104696
chr1	25131593	25132240
chr1	25137446	25137953
chr1	25140073	25140726
chr1	25197998	25198357
chr1	25198899	25199294
chr1	25217359	25218124
chr1	25226724	25227329
chr1	25232266	25233637
chr1	25239335	25240195
chr1	25247018	25247991
chr1	25337846	25338901
chr1	25369593	25370002
chr1	25414681	25415231
chr1	25430233	25431058
chr1	25543550	25543862
chr1	25549182	25550364
chr1	25555517	25555883
chr1	25556457	25557124
chr1	25567862	25568399
chr1	25568874	25569365
chr1	25586133	25586838
chr1	25615649	25616583
chr1	25690180	25690695
chr1	25730579	25731206
chr1	25809736	25810241
chr1	25810582	25811201
chr1	25812846	25813432
chr1	25813926	25814474
chr1	25819196	25822059
chr1	25859184	25859852
chr1	25862514	25863549
chr1	25871554	25871968
chr1	25895182	25895975
chr1	25905188	25907381
chr1	25922623	25923367
chr1	25931380	25931907
chr1	25971222	25971795
chr1	25996990	25997580
chr1	25998045	25998417
chr1	26016439	26017330
chr1	26035702	26036350
chr1	26111580	26112097
chr1	26119718	26120109
chr1	26126552	26126950
chr1	26171624	26172022
chr1	26233728	26234679
chr1	26275698	26277076
chr1	26278839	26280926
chr1	26281568	26282362
chr1	26284420	26285470
chr1	26286689	26287615
chr1	26288362	26290424
chr1	26305895	26307038
chr1	26315198	26315873
chr1	26361103	26361439
chr1	26363794	26364402
chr1	26378192	26379069
chr1	26385187	26386470
chr1	26387364	26387742
chr1	26409342	26409744
chr1	26431953	26432558
chr1	26469945	26473279
chr1	26477111	26477974
chr1	26480943	26481443
chr1	26500192	26501669
chr1	26530156	26531266
chr1	26535196	26535676
chr1	26537590	26538510
chr1	26538898	26539249
chr1	26541359	26543566
chr1	26545478	26546505
chr1	26553878	26556423
chr1	26560311	26561155
chr1	26561460	26561933
chr1	26572648	26573532
chr1	26575406	26576281
chr1	26581251	26581703
chr1	26582432	26583379
chr1	26620108	26621811
chr1	26636603	26637180
chr1	26648077	26648988
chr1	26689452	26690409
chr1	26692254	26693642
chr1	26695081	26695925
chr1	26697880	26698336
chr1	26723419	26723876
chr1	26743058	26744617
chr1	26771505	26771838
chr1	26786687	26788547
chr1	26789058	26789523
chr1	26790771	26791245
chr1	26820504	26821478
chr1	26828764	26829277
chr1	26864160	26864501
chr1	26864799	26866115
chr1	26889919	26890583
chr1	26921312	26922015
chr1	26938037	26938535
chr1	26939715	26940072
chr1	26961712	26962032
chr1	26964233	26964635
chr1	26966656	26967289
chr1	27001529	27002513
chr1	27012986	27013469
chr1	27027011	27028614
chr1	27067371	27067777
chr1	27070003	27070484
chr1	27098637	27100154
chr1	27106332	27107087
chr1	27109223	27109532
chr1	27110742	27111105
chr1	27111878	27112529
chr1	27114669	27115043
chr1	27116368	27117500
chr1	27118726	27119950
chr1	27122581	27122938
chr1	27132337	27132811
chr1	27152662	27154362
chr1	27154846	27155782
chr1	27233803	27234761
chr1	27235287	27235845
chr1	27300052	27300962
chr1	27305905	27306224
chr1	27321965	27322273
chr1	27332747	27333099
chr1	27338692	27339552
chr1	27341163	27341920
chr1	27342596	27343901
chr1	27349512	27349962
chr1	27352874	27353604
chr1	27365363	27367472
chr1	27391876	27392797
chr1	27393953	27394882
chr1	27399037	27399616
chr1	27400017	27400652
chr1	27402972	27404294
chr1	27404886	27405248
chr1	27405875	27406311
chr1	27416509	27416880
chr1	27418530	27418846
chr1	27435594	27436628
chr1	27488284	27490675
chr1	27492153	27492660
chr1	27513420	27514124
chr1	27522192	27522625
chr1	27525185	27526403
chr1	27526752	27527624
chr1	27528236	27528592
chr1	27528942	27529818
chr1	27542670	27543065
chr1	27547047	27548039
chr1	27557267	27558353
chr1	27561129	27561459
chr1	27568106	27568465
chr1	27569067	27569475
chr1	27572351	27573427
chr1	27594932	27595503
chr1	27596396	27597188
chr1	27598942	27599746
chr1	27600281	27600618
chr1	27601312	27601930
chr1	27603331	27604190
chr1	27607081	27607860
chr1	27608580	27609009
chr1	27618429	27618832
chr1	27623007	27625132
chr1	27626196	27626906
chr1	27630966	27633324
chr1	27647115	27647638
chr1	27656115	27656730
chr1	27658442	27660390
chr1	27662823	27663357
chr1	27667471	27668044
chr1	27672122	27672523
chr1	27725331	27726023
chr1	27772909	27773299
chr1	27857884	27858684
chr1	27863043	27864825
chr1	27868851	27870008
chr1	27873272	27873567
chr1	27875129	27875658
chr1	27884385	27886432
chr1	27886880	27887954
chr1	27914050	27915212
chr1	27931484	27932221
chr1	27943462	27943897
chr1	27945178	27945728
chr1	28087863	28089051
chr1	28105119	28105690
chr1	28110995	28111355
chr1	28112795	28113448
chr1	28115417	28115763
chr1	28117432	28117770
chr1	28118066	28119435
chr1	28123007	28123910
chr1	28127761	28128122
chr1	28172396	28173193
chr1	28173952	28175015
chr1	28176793	28177344
chr1	28178691	28179134
chr1	28191040	28191627
chr1	28232539	28233068
chr1	28235699	28236353
chr1	28236839	28237255
chr1	28246995	28247593
chr1	28248202	28248649
chr1	28259047	28259549
chr1	28286894	28287698
chr1	28326242	28327321
chr1	28328558	28329526
chr1	28369440	28370215
chr1	28437601	28438286
chr1	28505618	28506393
chr1	28509509	28511640
chr1	28512882	28516434
chr1	28516877	28519524
chr1	28519917	28520880
chr1	28521631	28522108
chr1	28536080	28536717
chr1	28537622	28538024
chr1	28544361	28544711
chr1	28552071	28553756
chr1	28574934	28575265
chr1	28576276	28577638
chr1	28577969	28578317
chr1	28579707	28580091
chr1	28581947	28582656
chr1	28590030	28590512
chr1	28642647	28644956
chr1	28648029	28650404
chr1	28668453	28668763
chr1	28736500	28737275
chr1	28913986	28914732
chr1	29165604	29165938
chr1	29181192	29182449
chr1	29206260	29206635
chr1	29230655	29231382
chr1	29236831	29237184
chr1	30379132	30379496
chr1	30718175	30719288
chr1	30729341	30729823
chr1	30741534	30741910
chr1	30746353	30746800
chr1	30747426	30749145
chr1	30754728	30755206
chr1	30756474	30758174
chr1	30801746	30802342
chr1	30823112	30824565
chr1	30872163	30872489
chr1	30888125	30889146
chr1	30894756	30895122
chr1	30912854	30913390
chr1	30918849	30919564
chr1	30929380	30930064
chr1	30936641	30937189
chr1	31065424	31066112
chr1	31109348	31110355
chr1	31110870	31111413
chr1	31155105	31155788
chr1	31162623	31163113
chr1	31296560	31297219
chr1	31397113	31397587
chr1	31423497	31424103
chr1	31439434	31439748
chr1	31442264	31442998
chr1	31444962	31445348
chr1	31445707	31446459
chr1	31477139	31477923
chr1	31482585	31484211
chr1	31505621	31506803
chr1	31507249	31508354
chr1	31509048	31509357
chr1	31523480	31524771
chr1	31548752	31549416
chr1	31571464	31571816
chr1	31605846	31606389
chr1	31619491	31620005
chr1	31624920	31626372
chr1	31626733	31627788
chr1	31635478	31635827
chr1	31644607	31645780
chr1	31701517	31702074
chr1	31787340	31788233
chr1	31789257	31789797
chr1	31810618	31810975
chr1	31889152	31889612
chr1	31904253	31905403
chr1	31928499	31928839
chr1	31937320	31937745
chr1	31938168	31939115
chr1	31939651	31940295
chr1	31943791	31944986
chr1	31954606	31955114
chr1	31955897	31956548
chr1	31957546	31958091
chr1	32013301	32013818
chr1	32014398	32015067
chr1	32066157	32066815
chr1	32072346	32073492
chr1	32099391	32100937
chr1	32108065	32108456
chr1	32109123	32109427
chr1	32133083	32133867
chr1	32179289	32180404
chr1	32205376	32205877
chr1	32208978	32209421
chr1	32222113	32222599
chr1	32247352	32247707
chr1	32252372	32252757
chr1	32265133	32265523
chr1	32291718	32292275
chr1	32330808	32331256
chr1	32334662	32334970
chr1	32337238	32338809
chr1	32339474	32339992
chr1	32349408	32349710
chr1	32350861	32351968
chr1	32372168	32372965
chr1	32394048	32395076
chr1	32650323	32651451
chr1	32694863	32695435
chr1	32711566	32712613
chr1	32724995	32725431
chr1	32749353	32749704
chr1	32757035	32757765
chr1	32772982	32773776
chr1	32817180	32819294
chr1	32939402	32939996
chr1	32941342	32942391
chr1	32964578	32965180
chr1	32981077	32981635
chr1	32989003	32989470
chr1	32991979	32993726
chr1	32994053	32994568
chr1	33000589	33000917
chr1	33029563	33030173
chr1	33032166	33032918
chr1	33036059	33037166
chr1	33041837	33042240
chr1	33049062	33050893
chr1	33058224	33058834
chr1	33059643	33060098
chr1	33060621	33061393
chr1	33080842	33081746
chr1	33088117	33088598
chr1	33093082	33093417
chr1	33096491	33096896
chr1	33097681	33100226
chr1	33118201	33119260
chr1	33120665	33121037
chr1	33127015	33127611
chr1	33143564	33144913
chr1	33181100	33181536
chr1	33298416	33298804
chr1	33327844	33328304
chr1	33338606	33339220
chr1	33347016	33347369
chr1	33350025	33350600
chr1	33431016	33431500
chr1	33433708	33434102
chr1	33443659	33444026
chr1	33455613	33455965
chr1	33460764	33461571
chr1	33470550	33470913
chr1	33472416	33473006
chr1	34829254	34829634
chr1	34859442	34860217
chr1	34918653	34919617
chr1	35031719	35032273
chr1	35192706	35193597
chr1	35268329	35268980
chr1	35345501	35345860
chr1	35557376	35557735
chr1	35588995	35589379
chr1	35641354	35642137
chr1	35715473	35715881
chr1	35717756	35718325
chr1	35718622	35719193
chr1	35735870	35736184
chr1	35769364	35770210
chr1	35798164	35798508
chr1	35800068	35800729
chr1	35808792	35809277
chr1	35893857	35894363
chr1	35930422	35930932
chr1	36088714	36089104
chr1	36096023	36096839
chr1	36116161	36116511
chr1	36118102	36118506
chr1	36119622	36120741
chr1	36122985	36124191
chr1	36125523	36126083
chr1	36148840	36151262
chr1	36155673	36156355
chr1	36156681	36157057
chr1	36160717	36162441
chr1	36175135	36176023
chr1	36203445	36203925
chr1	36209123	36209870
chr1	36223878	36224952
chr1	36306023	36306778
chr1	36348234	36348667
chr1	36349237	36349891
chr1	36350848	36351812
chr1	36357739	36358034
chr1	36365200	36366718
chr1	36373374	36375169
chr1	36384723	36387275
chr1	36387749	36388074
chr1	36397313	36398263
chr1	36400562	36402007
chr1	36457723	36458442
chr1	36458998	36459309
chr1	36463486	36464805
chr1	36482665	36483270
chr1	36486468	36487095
chr1	36516943	36517354
chr1	37370301	37370822
chr1	37454768	37455274
chr1	37471501	37472111
chr1	37475147	37476420
chr1	37478621	37480067
chr1	37486566	37487728
chr1	37513504	37513862
chr1	37514901	37515442
chr1	37595603	37596292
chr1	37627843	37628693
chr1	37656064	37657137
chr1	37673803	37674550
chr1	37675739	37678652
chr1	37689803	37692728
chr1	37708687	37709021
chr1	37722797	37724108
chr1	37796618	37797034
chr1	37808922	37809302
chr1	37859779	37860522
chr1	37922864	37923362
chr1	37926153	37926515
chr1	37930548	37931384
chr1	37946075	37946497
chr1	37946829	37947190
chr1	37999831	38000139
chr1	38000520	38001250
chr1	38009258	38009596
chr1	38012273	38013265
chr1	38030203	38030571
chr1	38372328	38372629
chr1	38859538	38860331
chr1	38990825	38991770
chr1	39026315	39026723
chr1	39044825	39045349
chr1	39098480	39098794
chr1	39102634	39103338
chr1	39204241	39205716
chr1	39214741	39215794
chr1	39407985	39409004
chr1	39487892	39488648
chr1	39489185	39489576
chr1	39492478	39492799
chr1	39493553	39494021
chr1	39508949	39509910
chr1	39530131	39530577
chr1	39559337	39559707
chr1	39574003	39575133
chr1	39658913	39659335
chr1	39738836	39739426
chr1	39775896	39776301
chr1	39786105	39787162
chr1	39789003	39789817
chr1	39798700	39800125
chr1	39801091	39801550
chr1	39816125	39817702
chr1	39825052	39825798
chr1	39830060	39830426
chr1	39833491	39834413
chr1	39843321	39843739
chr1	39845427	39846318
chr1	39919351	39920140
chr1	39933921	39935487
chr1	39940302	39940807
chr1	39953722	39955203
chr1	39960633	39961057
chr1	39967990	39968506
chr1	39980726	39981092
chr1	40039249	40041268
chr1	40059407	40060242
chr1	40064785	40065274
chr1	40096834	40097712
chr1	40161207	40161572
chr1	40257587	40258445
chr1	40315135	40315449
chr1	40373200	40373738
chr1	40374163	40374905
chr1	40385495	40386315
chr1	40390092	40390392
chr1	40421533	40422335
chr1	40422949	40423810
chr1	40449819	40450683
chr1	40531422	40532044
chr1	40593529	40593918
chr1	40626523	40626961
chr1	40649092	40649699
chr1	40662514	40663266
chr1	40691483	40692824
chr1	40818648	40818998
chr1	40859031	40861433
chr1	40862005	40863011
chr1	40877194	40877977
chr1	40901928	40902505
chr1	40926039	40927362
chr1	40948811	40949111
chr1	40979342	40980008
chr1	41003307	41004133
chr1	41019927	41020462
chr1	41021365	41021698
chr1	41022080	41022738
chr1	41025129	41025592
chr1	41053336	41053906
chr1	41241319	41241890
chr1	41243168	41243489
chr1	41274647	41275358
chr1	41315654	41315992
chr1	41319780	41320572
chr1	41353742	41354297
chr1	41357864	41358545
chr1	41359515	41359820
chr1	41370855	41371506
chr1	41395507	41395929
chr1	41432808	41433163
chr1	41623057	41623438
chr1	41641457	41642168
chr1	41658564	41659003
chr1	41661498	41661850
chr1	41683751	41684443
chr1	41726440	41729232
chr1	41730331	41730650
chr1	41735304	41735727
chr1	41737995	41741490
chr1	41750480	41752749
chr1	41761360	41761926
chr1	41764420	41765849
chr1	41766480	41767452
chr1	41768500	41769036
chr1	41776884	41777366
chr1	41802773	41803962
chr1	41810157	41810480
chr1	41826034	41826396
chr1	41888906	41889465
chr1	42157362	42157917
chr1	42161767	42162882
chr1	42166280	42167609
chr1	42171046	42171616
chr1	42172337	42172672
chr1	42173270	42173568
chr1	42334272	42334668
chr1	42456696	42457154
chr1	42462865	42463274
chr1	42658039	42659239
chr1	42678888	42679333
chr1	42680927	42681315
chr1	42681794	42682651
chr1	42737076	42737717
chr1	42748132	42748591
chr1	42766867	42767290
chr1	42834039	42834386
chr1	42890604	42891102
chr1	42923176	42923533
chr1	42924135	42924617
chr1	42930901	42932683
chr1	42935242	42935601
chr1	42936652	42937277
chr1	42941249	42941854
chr1	42944304	42945045
chr1	42958644	42959189
chr1	42993926	42994351
chr1	43065337	43065632
chr1	43171977	43172420
chr1	43358226	43359184
chr1	43363382	43364133
chr1	43367763	43368642
chr1	43389859	43390168
chr1	43414723	43415222
chr1	43597279	43597578
chr1	43649615	43650868
chr1	43705486	43706021
chr1	43706955	43708144
chr1	43763598	43763929
chr1	43766920	43767229
chr1	43781246	43782372
chr1	43783181	43784179
chr1	43795895	43796622
chr1	43832315	43838501
chr1	43843750	43844583
chr1	43850827	43851284
chr1	43851720	43852020
chr1	43853427	43853920
chr1	43858606	43859211
chr1	43871176	43871516
chr1	43929504	43930134
chr1	43930706	43932124
chr1	43934012	43935177
chr1	43939646	43940338
chr1	43946348	43947172
chr1	43969398	43970217
chr1	43971431	43972209
chr1	43972816	43973122
chr1	43974338	43975166
chr1	43977562	43979084
chr1	43979835	43980970
chr1	43990353	43990908
chr1	43991311	43991980
chr1	44029650	44030048
chr1	44067585	44067899
chr1	44068508	44069030
chr1	44213405	44213724
chr1	44263683	44264080
chr1	44267916	44268221
chr1	44275919	44276311
chr1	44632063	44632955
chr1	44637380	44637682
chr1	44672068	44675040
chr1	44676145	44677628
chr1	44684594	44685020
chr1	44696805	44697619
chr1	44698181	44698535
chr1	44700278	44700579
chr1	44714719	44715553
chr1	44719277	44722576
chr1	44722964	44725435
chr1	44728277	44731938
chr1	44734855	44735467
chr1	44739362	44740048
chr1	44743114	44743672
chr1	44761765	44762089
chr1	44767864	44768206
chr1	44773271	44773618
chr1	44775091	44775508
chr1	44776516	44776918
chr1	44777404	44778974
chr1	44779310	44782070
chr1	44783060	44783707
chr1	44786064	44786547
chr1	44788084	44788381
chr1	44793619	44794081
chr1	44796725	44797167
chr1	44799772	44800617
chr1	44801647	44802827
chr1	44803254	44804375
chr1	44805255	44806254
chr1	44807064	44810714
chr1	44813123	44814085
chr1	44815753	44816156
chr1	44817850	44821421
chr1	44822991	44823578
chr1	44986091	44986829
chr1	45011122	45012125
chr1	45019212	45019610
chr1	45303312	45304104
chr1	45326644	45327097
chr1	45327931	45328282
chr1	45339666	45340621
chr1	45359989	45360375
chr1	45394205	45394636
chr1	45430146	45430537
chr1	45490870	45491597
chr1	45521490	45522235
chr1	45543524	45544331
chr1	45550470	45551595
chr1	45568992	45569314
chr1	45570079	45570490
chr1	45583145	45584916
chr1	45585753	45586560
chr1	45673163	45673556
chr1	45686277	45687580
chr1	45750245	45751081
chr1	45788205	45788530
chr1	45802590	45803491
chr1	46132668	46133359
chr1	46173523	46174112
chr1	46246978	46247945
chr1	46302320	46303907
chr1	46325504	46325913
chr1	46339704	46341643
chr1	46342047	46342465
chr1	46348028	46348507
chr1	46369787	46370407
chr1	46373275	46374259
chr1	46412293	46412586
chr1	46437660	46438776
chr1	46442222	46442696
chr1	46480986	46481485
chr1	46522115	46522720
chr1	46580707	46581225
chr1	46581680	46582159
chr1	46586925	46587597
chr1	46594713	46595046
chr1	46603709	46604339
chr1	46613935	46614478
chr1	47313400	47315176
chr1	47333389	47334845
chr1	48616851	48617962
chr1	48661638	48662249
chr1	50109914	50110749
chr1	50959396	50960749
chr1	50968253	50968878
chr1	50969655	50970370
chr1	50976338	50979096
chr1	50998885	50999422
chr1	51235027	51235497
chr1	51235824	51236233
chr1	51264382	51265208
chr1	51267669	51268095
chr1	51850748	51851128
chr1	51878557	51879294
chr1	52054815	52057038
chr1	52365140	52365521
chr1	52366116	52366715
chr1	52404162	52404873
chr1	52544912	52545312
chr1	52636818	52637641
chr1	52698159	52698651
chr1	52703039	52703463
chr1	52706238	52707490
chr1	53220355	53220959
chr1	53325884	53326650
chr1	53368897	53369337
chr1	53554375	53555084
chr1	53837759	53838668
chr1	53892868	53893426
chr1	53945392	53946551
chr1	54052280	54053984
chr1	54137447	54138173
chr1	54153861	54154200
chr1	54199807	54200389
chr1	54220239	54220901
chr1	54227257	54227630
chr1	54249989	54250441
chr1	54335188	54336004
chr1	54407249	54407626
chr1	54409241	54410038
chr1	54417143	54417715
chr1	54476304	54476652
chr1	54481104	54481860
chr1	54485372	54485902
chr1	54542250	54544304
chr1	54557913	54558244
chr1	54764542	54764870
chr1	54798971	54799501
chr1	54850686	54851640
chr1	54858960	54860338
chr1	54860705	54862213
chr1	54874976	54875277
chr1	54883523	54883824
chr1	54887391	54888144
chr1	54965794	54966358
chr1	55194635	55195211
chr1	56424895	56425651
chr1	56508314	56508793
chr1	56910500	56910867
chr1	58293352	58293866
chr1	58546389	58546708
chr1	58597860	58598229
chr1	58738891	58739306
chr1	58773331	58773668
chr1	58782118	58783247
chr1	58783683	58785280
chr1	58809437	58810155
chr1	58815433	58815878
chr1	58816189	58816725
chr1	58883494	58883821
chr1	58919422	58920076
chr1	59057307	59057769
chr1	59089052	59089801
chr1	59107417	59107957
chr1	59220251	59220728
chr1	59230266	59230798
chr1	59266343	59266667
chr1	59296422	59297276
chr1	59472477	59472918
chr1	59477168	59477716
chr1	59560942	59561261
chr1	59580195	59580555
chr1	59730630	59731087
chr1	59958168	59958549
chr1	60575461	60575773
chr1	61253116	61253484
chr1	61453288	61453602
chr1	61724924	61725486
chr1	62435972	62437068
chr1	62783770	62784573
chr1	64320733	64321506
chr1	64864123	64864566
chr1	64895626	64896227
chr1	64933320	64934660
chr1	64987416	64987775
chr1	65165477	65166047
chr1	65173243	65173682
chr1	65178358	65178817
chr1	65419961	65420296
chr1	65691386	65692110
chr1	65696602	65697342
chr1	66335899	66336414
chr1	66373276	66373796
chr1	66393451	66394167
chr1	66395264	66396943
chr1	66401932	66402847
chr1	66425285	66425644
chr1	66924273	66925750
chr1	66929702	66930422
chr1	67429132	67429908
chr1	67430205	67431300
chr1	67431861	67432237
chr1	67433315	67433991
chr1	67557688	67558058
chr1	68337863	68338852
chr1	68780803	68781194
chr1	69671170	69671766
chr1	70205363	70206003
chr1	70221447	70221891
chr1	70354013	70355071
chr1	71054296	71054642
chr1	71081068	71081396
chr1	74197933	74198236
chr1	74732876	74733435
chr1	75724392	75725042
chr1	75784785	75785118
chr1	75785890	75786505
chr1	75796643	75797304
chr1	76939284	76939695
chr1	77412386	77412993
chr1	77413313	77414116
chr1	77422729	77423087
chr1	77605179	77605610
chr1	77682725	77683299
chr1	77978872	77979555
chr1	78168635	78168974
chr1	82225371	82225679
chr1	82340536	82340903
chr1	82740981	82741575
chr1	84225490	84225882
chr1	84271525	84272046
chr1	84442958	84443302
chr1	84479158	84479775
chr1	84505408	84506636
chr1	84574027	84574769
chr1	84620833	84621129
chr1	84779834	84780756
chr1	84847420	84848385
chr1	84889120	84889420
chr1	85259440	85259998
chr1	85276187	85276932
chr1	85298112	85298454
chr1	85622755	85623082
chr1	85708033	85708660
chr1	85830348	85830886
chr1	86704101	86704738
chr1	86757256	86757672
chr1	86774139	86774573
chr1	86788488	86789254
chr1	86914121	86914580
chr1	86915200	86915698
chr1	87151353	87152312
chr1	87179763	87180336
chr1	87219414	87220013
chr1	87226092	87226394
chr1	87231927	87232252
chr1	87252348	87252795
chr1	87328304	87328854
chr1	87334245	87334714
chr1	88730123	88730431
chr1	88891398	88891998
chr1	88975062	88975371
chr1	88992533	88993204
chr1	89127134	89127491
chr1	89272477	89272942
chr1	89312833	89313149
chr1	89488082	89488456
chr1	89488857	89489893
chr1	89524010	89525086
chr1	89632258	89633987
chr1	89670963	89671853
chr1	89679185	89679508
chr1	89688979	89689277
chr1	89692699	89693942
chr1	89723839	89724299
chr1	89724752	89725289
chr1	89757247	89758499
chr1	89814431	89815204
chr1	89815520	89816330
chr1	89819298	89819839
chr1	89821596	89822604
chr1	89823784	89824272
chr1	89842737	89843588
chr1	89908612	89909201
chr1	89941047	89941541
chr1	89994780	89995086
chr1	91021794	91022611
chr1	91075573	91075944
chr1	91500854	91501680
chr1	91713244	91713685
chr1	91941467	91942083
chr1	92096047	92096756
chr1	92459852	92460845
chr1	92464650	92465310
chr1	92475766	92476551
chr1	92478413	92479123
chr1	92483125	92487395
chr1	92784431	92785820
chr1	92822258	92822722
chr1	92831538	92832614
chr1	92960590	92961616
chr1	92964844	92965486
chr1	92975387	92975730
chr1	93078882	93079831
chr1	93179656	93180964
chr1	93317168	93317535
chr1	93345432	93346122
chr1	93357996	93358722
chr1	93704004	93704626
chr1	93758633	93759489
chr1	93817037	93817963
chr1	93846029	93846484
chr1	93847155	93848265
chr1	93850514	93850904
chr1	93878731	93879216
chr1	93908879	93909976
chr1	93957628	93958081
chr1	94339314	94339944
chr1	94418054	94418420
chr1	94541914	94542343
chr1	94599474	94599918
chr1	94601535	94602976
chr1	94605015	94605395
chr1	94614935	94615289
chr1	94643667	94643980
chr1	94713553	94714169
chr1	94719336	94721596
chr1	94735020	94735518
chr1	94739688	94740153
chr1	94747047	94747343
chr1	94802165	94802661
chr1	94831746	94832121
chr1	95072673	95073016
chr1	96415678	96416257
chr1	97164154	97164723
chr1	97920718	97921469
chr1	98323916	98324544
chr1	99759099	99759434
chr1	99850099	99850651
chr1	100037781	100038366
chr1	100132544	100133241
chr1	100265782	100266786
chr1	100351113	100352320
chr1	100352883	100353602
chr1	100510680	100511515
chr1	100523138	100523575
chr1	100535232	100536072
chr1	100894867	100896469
chr1	101025792	101026327
chr1	101291258	101291948
chr1	101293365	101293957
chr1	103525284	103525943
chr1	104388059	104388499
chr1	104389888	104390453
chr1	104466310	104468521
chr1	104489840	104490200
chr1	107545081	107545561
chr1	107550622	107550917
chr1	107622736	107623099
chr1	107785403	107786049
chr1	107844153	107844446
chr1	107862000	107862507
chr1	107867638	107868043
chr1	107926486	107927308
chr1	107936646	107936947
chr1	107940965	107941388
chr1	107950380	107950764
chr1	107954587	107954919
chr1	107963906	107964385
chr1	107965466	107966096
chr1	108016432	108016898
chr1	108027401	108027852
chr1	108050223	108051187
chr1	108053373	108053781
chr1	108114180	108114508
chr1	108117831	108118730
chr1	108556317	108556887
chr1	108646680	108647268
chr1	108660882	108661508
chr1	108691996	108692830
chr1	108693182	108693533
chr1	108746357	108747404
chr1	108956527	108956835
chr1	108963822	108964126
chr1	109072589	109073010
chr1	109090120	109091406
chr1	109099616	109100394
chr1	109102516	109102884
chr1	109104866	109105192
chr1	109161815	109163073
chr1	109213898	109214420
chr1	109274892	109275350
chr1	109282946	109283563
chr1	109295717	109296176
chr1	109306733	109307995
chr1	109371121	109371576
chr1	109424747	109425143
chr1	109425884	109426863
chr1	109493911	109494828
chr1	109532297	109532894
chr1	109548157	109549237
chr1	109619573	109620291
chr1	109620608	109621598
chr1	109624402	109624966
chr1	109640134	109640712
chr1	109655793	109656350
chr1	109669254	109669943
chr1	109773808	109774220
chr1	109790558	109791404
chr1	109793560	109794768
chr1	109806676	109807615
chr1	109808024	109808565
chr1	109813993	109814314
chr1	109814775	109817652
chr1	109817976	109819336
chr1	109821047	109823218
chr1	109824178	109825016
chr1	109897066	109897374
chr1	109904475	109904772
chr1	109933784	109934492
chr1	109969670	109970011
chr1	109984206	109984686
chr1	109996454	109996837
chr1	110033771	110035235
chr1	110053631	110054055
chr1	110243435	110243754
chr1	110267108	110267518
chr1	110268047	110268362
chr1	110312546	110313085
chr1	110338525	110339848
chr1	110407294	110408164
chr1	110430537	110431194
chr1	110490821	110491550
chr1	110619549	110620556
chr1	110627891	110628412
chr1	110641475	110641879
chr1	110643823	110644344
chr1	110672835	110673135
chr1	110673434	110673815
chr1	110872563	110873389
chr1	110874097	110875821
chr1	110879891	110880511
chr1	110963305	110964335
chr1	111139396	111140657
chr1	111197494	111198006
chr1	111201209	111201627
chr1	111202546	111205516
chr1	111216103	111216573
chr1	111219319	111220621
chr1	111221483	111222113
chr1	111222825	111223129
chr1	111274889	111275336
chr1	111346342	111346646
chr1	111422499	111423300
chr1	111448855	111449701
chr1	111463049	111463398
chr1	111471179	111471560
chr1	111476835	111477311
chr1	111482402	111482809
chr1	111505778	111506515
chr1	111507414	111508717
chr1	111732532	111732827
chr1	111733258	111734512
chr1	111739183	111740043
chr1	111755114	111756107
chr1	111920448	111920854
chr1	112393899	112394644
chr1	112522721	112523021
chr1	112618573	112619105
chr1	112619459	112620203
chr1	112700154	112701348
chr1	112704550	112705412
chr1	112711261	112711918
chr1	112713609	112714338
chr1	112715070	112715953
chr1	112842044	112842383
chr1	112955425	112956162
chr1	113072752	113073530
chr1	113192579	113192974
chr1	113759241	113759990
chr1	113783618	113783941
chr1	113784428	113784768
chr1	113812090	113812552
chr1	113871524	113872686
chr1	113904490	113905743
chr1	113912701	113913005
chr1	113929107	113929588
chr1	113930220	113931009
chr1	113940434	113941329
chr1	113976659	113977086
chr1	113978952	113979591
chr1	114040393	114041184
chr1	114078609	114078943
chr1	114113720	114114553
chr1	114505235	114505776
chr1	114756736	114758203
chr1	114780362	114781237
chr1	114828943	114829374
chr1	114853418	114854302
chr1	114956092	114956602
chr1	115099016	115099436
chr1	115727745	115728281
chr1	115829142	115829588
chr1	115832674	115833251
chr1	115975723	115976403
chr1	115976749	115977052
chr1	115977402	115977797
chr1	116372912	116373711
chr1	116374744	116375178
chr1	116496329	116496938
chr1	116497555	116497849
chr1	116504125	116505097
chr1	116514995	116515900
chr1	116570702	116571102
chr1	116794614	116795289
chr1	116825497	116825974
chr1	116827221	116827619
chr1	116874614	116875299
chr1	116879145	116879479
chr1	116881733	116882590
chr1	116990447	116991236
chr1	117001761	117002140
chr1	117003016	117003744
chr1	117007429	117007741
chr1	117059472	117060863
chr1	117366523	117367842
chr1	117564552	117565425
chr1	117644404	117645012
chr1	117665767	117666217
chr1	117683503	117683925
chr1	117929449	117929995
chr1	118564171	118564964
chr1	118842575	118843337
chr1	119001262	119002584
chr1	119140389	119141384
chr1	119316977	119317360
chr1	119347910	119348219
chr1	119564834	119565290
chr1	119647399	119647698
chr1	119648023	119648544
chr1	119712539	119713846
chr1	119715521	119715979
chr1	119784391	119784687
chr1	119786203	119786985
chr1	119915389	119915728
chr1	119996788	119997272
chr1	120068691	120069017
chr1	120069380	120070045
chr1	120117212	120117988
chr1	120121997	120122308
chr1	120123806	120124326
chr1	120131569	120132205
chr1	120142655	120143275
chr1	120176211	120176690
chr1	120282827	120283167
chr1	120341359	120341738
chr1	120354600	120355693
chr1	120356194	120356500
chr1	120414684	120415337
chr1	120424990	120425302
chr1	120547578	120548170
chr1	120557752	120558765
chr1	120615267	120615575
chr1	120838443	120838756
chr1	120849978	120851497
chr1	120912924	120913437
chr1	120941991	120943870
chr1	121016419	121016809
chr1	121019748	121020903
chr1	121021389	121022406
chr1	121049218	121050414
chr1	121057382	121058573
chr1	121074005	121074353
chr1	121076878	121077219
chr1	121080201	121080893
chr1	121087072	121087787
chr1	121088756	121089124
chr1	121092154	121093215
chr1	121097305	121097738
chr1	121159771	121160944
chr1	121183136	121185768
chr1	121224550	121225394
chr1	121233974	121234549
chr1	121268301	121269373
chr1	121270999	121271555
chr1	121346441	121347110
chr1	121347542	121347976
chr1	121361296	121363042
chr1	121511487	121512243
chr1	121516470	121517158
chr1	143719963	143720959
chr1	143727561	143730009
chr1	143804498	143804825
chr1	143805230	143805596
chr1	143844893	143845641
chr1	143874770	143875145
chr1	143875509	143876096
chr1	143879717	143880586
chr1	143904059	143904742
chr1	143905554	143905959
chr1	143947425	143948065
chr1	143971334	143973698
chr1	144002258	144002593
chr1	144012210	144012999
chr1	144021827	144022440
chr1	144045803	144046293
chr1	144063082	144063387
chr1	144412001	144413929
chr1	144545044	144547110
chr1	144550594	144552309
chr1	144559010	144561133
chr1	144913956	144914645
chr1	144917205	144918896
chr1	144923484	144923807
chr1	144932885	144933931
chr1	144936376	144936796
chr1	145008400	145008987
chr1	145045796	145046135
chr1	145055101	145055700
chr1	145058062	145058683
chr1	145065337	145065663
chr1	145091621	145091973
chr1	145092559	145093367
chr1	145094129	145097176
chr1	145120050	145120668
chr1	145128962	145129356
chr1	145155736	145156815
chr1	145157541	145157952
chr1	145215870	145216643
chr1	145280486	145282893
chr1	145452293	145452605
chr1	145464699	145466556
chr1	145643965	145644651
chr1	145655856	145656171
chr1	145675165	145676567
chr1	145824048	145824420
chr1	145844816	145845678
chr1	145846180	145846615
chr1	145858832	145860170
chr1	145872376	145873049
chr1	145917786	145920158
chr1	145927163	145927851
chr1	145928577	145928981
chr1	145932552	145932936
chr1	145950583	145950917
chr1	145957473	145958225
chr1	145959774	145960950
chr1	145962247	145963292
chr1	145964358	145964873
chr1	145978870	145981497
chr1	145985222	145986341
chr1	145996741	145997146
chr1	146034676	146036182
chr1	146037075	146039693
chr1	146049549	146050071
chr1	146050674	146052743
chr1	146054530	146055165
chr1	146156206	146156799
chr1	146228660	146229087
chr1	146264313	146265222
chr1	146278212	146278978
chr1	146284880	146285413
chr1	146293374	146293813
chr1	146298417	146298732
chr1	146307295	146307937
chr1	146309148	146309489
chr1	146366238	146366576
chr1	146369395	146370005
chr1	146372575	146372986
chr1	146376218	146379031
chr1	146386900	146389372
chr1	146729756	146730054
chr1	147083844	147085310
chr1	147172051	147173243
chr1	147966369	147967334
chr1	147997960	147998614
chr1	148037870	148039380
chr1	148151829	148152310
chr1	148280244	148281389
chr1	148301884	148302206
chr1	148302675	148303658
chr1	148318320	148319087
chr1	148333783	148335646
chr1	148385855	148386167
chr1	148387925	148389072
chr1	148402123	148403564
chr1	148432721	148433331
chr1	148458381	148460086
chr1	148481245	148481608
[truncated: 36,385 more rows]
