# Supplementary material for: IRF1 is a core transcriptional regulatory circuitry member promoting AML progression by regulating lipid metabolism
Source: Exp Hematol Oncol. 2025 Mar 1;14:25. doi: 10.1186/s40164-025-00612-z (PMC11871635; doi:10.1186/s40164-025-00612-z)
Supplement: Supplementary file 2 — Supplementary Material 2. [file 40164_2025_612_MOESM2_ESM.zip › Supplementary tables/Supplementary Table 12.xlsx]

## Sheet: Kasumi-1_IRF1_peaks
IRF1 CUT&Tag peaks in Kasumi-1
chr	start	end
chr1	10022	10604
chr1	181475	181792
chr1	183249	183865
chr1	191498	191767
chr1	605293	605596
chr1	631026	631375
chr1	778400	779110
chr1	827258	827987
chr1	837793	838056
chr1	875382	875745
chr1	904484	907206
chr1	920470	921446
chr1	940649	941684
chr1	959051	959671
chr1	960152	960747
chr1	965955	967238
chr1	975961	976617
chr1	1012994	1013946
chr1	1018194	1018533
chr1	1019213	1019946
chr1	1021360	1021840
chr1	1035793	1036314
chr1	1036990	1037305
chr1	1037949	1039350
chr1	1039885	1041201
chr1	1058394	1058702
chr1	1059073	1059630
chr1	1063760	1064278
chr1	1115827	1116579
chr1	1208165	1209345
chr1	1212723	1213510
chr1	1231510	1232519
chr1	1240987	1241377
chr1	1259863	1260620
chr1	1273461	1274410
chr1	1291794	1292087
chr1	1304345	1304751
chr1	1305152	1309302
chr1	1311210	1311564
chr1	1324404	1325139
chr1	1327715	1328342
chr1	1331356	1331664
chr1	1348074	1348564
chr1	1349167	1349928
chr1	1351647	1352300
chr1	1352864	1353231
chr1	1356747	1357131
chr1	1370670	1372454
chr1	1375087	1375790
chr1	1376216	1376558
chr1	1399503	1400943
chr1	1402224	1402574
chr1	1433179	1433936
chr1	1434541	1434841
chr1	1435414	1435934
chr1	1437747	1438744
chr1	1440834	1441256
chr1	1459318	1459580
chr1	1471480	1471970
chr1	1472291	1472602
chr1	1479489	1479827
chr1	1481737	1482116
chr1	1504708	1505593
chr1	1511548	1512098
chr1	1514034	1514465
chr1	1532658	1533606
chr1	1534038	1534382
chr1	1535349	1535634
chr1	1536008	1536367
chr1	1538964	1539339
chr1	1543733	1544008
chr1	1554292	1555039
chr1	1574261	1575190
chr1	1615124	1616226
chr1	1616554	1617043
chr1	1627250	1627687
chr1	1658696	1659761
chr1	1674570	1675473
chr1	1692403	1693862
chr1	1724100	1724766
chr1	1745802	1747024
chr1	1764038	1765122
chr1	1777905	1779531
chr1	1779806	1781381
chr1	1782626	1783097
chr1	1860832	1861100
chr1	1890087	1890683
chr1	1891170	1891749
chr1	1908401	1909438
chr1	1919101	1919930
chr1	2126722	2127601
chr1	2133028	2133913
chr1	2146144	2146479
chr1	2151172	2151694
chr1	2194796	2195569
chr1	2199361	2199746
chr1	2203538	2204073
chr1	2204655	2205562
chr1	2212440	2213269
chr1	2227502	2228042
chr1	2231697	2232055
chr1	2233873	2234994
chr1	2246511	2246950
chr1	2255788	2256965
chr1	2289272	2291635
chr1	2292201	2292563
chr1	2300032	2301590
chr1	2313732	2314125
chr1	2381909	2382385
chr1	2391266	2392031
chr1	2412336	2413383
chr1	2544021	2544776
chr1	2547156	2547678
chr1	2548908	2549171
chr1	2555804	2556956
chr1	2585351	2585833
chr1	3170412	3171186
chr1	3222213	3222595
chr1	3313041	3313574
chr1	3510182	3510864
chr1	3515941	3516678
chr1	3530595	3531451
chr1	3578070	3578445
chr1	3624934	3625430
chr1	3666409	3666687
chr1	3677124	3677646
chr1	3796259	3796540
chr1	3811349	3811711
chr1	3815498	3816036
chr1	3842834	3843319
chr1	3857004	3857459
chr1	3900126	3901657
chr1	3982279	3982572
chr1	5975330	5975707
chr1	6025368	6026534
chr1	6026866	6027575
chr1	6027844	6028645
chr1	6170819	6171221
chr1	6199179	6200329
chr1	6235708	6236404
chr1	6244900	6245460
chr1	6393192	6394073
chr1	6506854	6510068
chr1	6554310	6554653
chr1	6579713	6581271
chr1	6581879	6582306
chr1	6589132	6589501
chr1	6591160	6591521
chr1	6602563	6604077
chr1	6612791	6613999
chr1	6624810	6625762
chr1	6701624	6702193
chr1	6743292	6744008
chr1	6784313	6785760
chr1	6962451	6963180
chr1	7113977	7114274
chr1	7117712	7117987
chr1	7127918	7128349
chr1	7704379	7705074
chr1	7783519	7784212
chr1	7942287	7942769
chr1	7953964	7954506
chr1	7961229	7961952
chr1	8004850	8005273
chr1	8121561	8121934
chr1	8211358	8212037
chr1	8212741	8213017
chr1	8283143	8283428
chr1	8323766	8324185
chr1	8703243	8703644
chr1	8859124	8859445
chr1	8862658	8862928
chr1	8871282	8871972
chr1	8878004	8878336
chr1	8878620	8879469
chr1	9067094	9067663
chr1	9069270	9069677
chr1	9071708	9072210
chr1	9084779	9085145
chr1	9100702	9100982
chr1	9120195	9120705
chr1	9129262	9129803
chr1	9143223	9143521
chr1	9233119	9233635
chr1	9234244	9235231
chr1	9239834	9240169
chr1	9275629	9276087
chr1	9413068	9413816
chr1	9425504	9425807
chr1	9426451	9426839
chr1	9428694	9429266
chr1	9495031	9495653
chr1	9539230	9540193
chr1	9570812	9571073
chr1	9588388	9588976
chr1	9591351	9591810
chr1	9593331	9593874
chr1	9625943	9627485
chr1	9628570	9630313
chr1	9643835	9644304
chr1	9651737	9652386
chr1	9652835	9653197
chr1	9653866	9654887
chr1	9704564	9704937
chr1	9717541	9718053
chr1	9718519	9719266
chr1	9720927	9721260
chr1	9787452	9788151
chr1	9824071	9824578
chr1	9900135	9900877
chr1	9909927	9910944
chr1	9943104	9943390
chr1	9950237	9950896
chr1	10032614	10033399
chr1	10065323	10065603
chr1	10210116	10210751
chr1	10377317	10377764
chr1	10398502	10399864
chr1	10430090	10430976
chr1	10474868	10475181
chr1	10646374	10646752
chr1	10897996	10898876
chr1	10910134	10910452
chr1	10918204	10918558
chr1	10939974	10941150
chr1	10965099	10966211
chr1	11012347	11013049
chr1	11052092	11052355
chr1	11059847	11060481
chr1	11099401	11100143
chr1	11262572	11262854
chr1	11272799	11273486
chr1	11650024	11651039
chr1	11663948	11664466
chr1	11680556	11681789
chr1	11703727	11704016
chr1	11719430	11719978
chr1	11730048	11730524
chr1	11735786	11736833
chr1	11738158	11738953
chr1	11740737	11741294
chr1	11749154	11749600
chr1	11790677	11791354
chr1	11805429	11806464
chr1	11851051	11851472
chr1	11874913	11875305
chr1	11908440	11909734
chr1	11910441	11910775
chr1	11925828	11926992
chr1	11934330	11934957
chr1	11979740	11980682
chr1	11983275	11983538
chr1	11986471	11986748
chr1	12019057	12020204
chr1	12047570	12047910
chr1	12142632	12144110
chr1	12150409	12151181
chr1	12152974	12153750
chr1	12161197	12162767
chr1	12166749	12167833
chr1	12168272	12168862
chr1	12178043	12178574
chr1	12180467	12180894
chr1	12184061	12184786
chr1	12185449	12186076
chr1	12194364	12194883
chr1	12196543	12197204
chr1	12230027	12230396
chr1	12480983	12481300
chr1	12510517	12510858
chr1	12524741	12526095
chr1	12528188	12528954
chr1	12541289	12541698
chr1	12595776	12597136
chr1	12602174	12602474
chr1	12615803	12616499
chr1	12619003	12619942
chr1	12630947	12631335
chr1	13749039	13749654
chr1	14742817	14743403
chr1	14778904	14779301
chr1	15261317	15261616
chr1	15345836	15346212
chr1	15409584	15410171
chr1	15411238	15411993
chr1	15415970	15416610
chr1	15445409	15445716
chr1	15455327	15456049
chr1	15523983	15525417
chr1	15526483	15527110
chr1	15603342	15603977
chr1	15617286	15618154
chr1	15697052	15697451
chr1	15833202	15833521
chr1	15834437	15836370
chr1	15836878	15837644
chr1	15847035	15848069
chr1	15848377	15848853
chr1	15975861	15976166
chr1	16206290	16207066
chr1	16217186	16217838
chr1	16236112	16237189
chr1	16302585	16303132
chr1	16352124	16352859
chr1	16367029	16367961
chr1	16387396	16387658
chr1	16440404	16440801
chr1	16513465	16514552
chr1	16613375	16613874
chr1	16644394	16645028
chr1	16666109	16666524
chr1	16666870	16667214
chr1	16740252	16740659
chr1	16740940	16741357
chr1	16748790	16749246
chr1	16895709	16896843
chr1	16904814	16905248
chr1	16912491	16912812
chr1	16913741	16914395
chr1	17009911	17011346
chr1	17011616	17012234
chr1	17013897	17014215
chr1	17053809	17054535
chr1	17059792	17060227
chr1	17119279	17119543
chr1	17191322	17191601
chr1	17207282	17207680
chr1	17431672	17432066
chr1	17438700	17439211
chr1	17439701	17440059
chr1	17565513	17565804
chr1	17569235	17570185
chr1	17588256	17588761
chr1	17629776	17630518
chr1	17635379	17636253
chr1	18902528	18902846
chr1	18926528	18926793
chr1	18927460	18927795
chr1	18951581	18952287
chr1	19209737	19210703
chr1	19251528	19251797
chr1	19311372	19312568
chr1	19315187	19316245
chr1	19317399	19318993
chr1	19448709	19449535
chr1	19476975	19477610
chr1	19484993	19486207
chr1	19505624	19505890
chr1	19597087	19597687
chr1	19799460	19800419
chr1	19801004	19801414
chr1	19882306	19882731
chr1	20080786	20081487
chr1	20152291	20152768
chr1	20153105	20154653
chr1	20164475	20165194
chr1	20165648	20166612
chr1	20170561	20172218
chr1	20174885	20175219
chr1	20178929	20179224
chr1	20380785	20381196
chr1	20589614	20589978
chr1	20661081	20662041
chr1	20678560	20678823
chr1	20682577	20682986
chr1	20696626	20696998
chr1	20731218	20731589
chr1	20786403	20787736
chr1	21175789	21176128
chr1	21176632	21177360
chr1	21261706	21262280
chr1	21294559	21294847
chr1	21324175	21324838
chr1	21325171	21325483
chr1	21334217	21335114
chr1	21337790	21338331
chr1	21345338	21345910
chr1	21669511	21670143
chr1	21782617	21783835
chr1	21815864	21816242
chr1	21865766	21866730
chr1	21882645	21883232
chr1	21909646	21910351
chr1	21935806	21936979
chr1	21937299	21937797
chr1	22005308	22005964
chr1	22018888	22019149
chr1	22019745	22020026
chr1	22024268	22026378
chr1	22031622	22031981
chr1	22052379	22053536
chr1	22451844	22452349
chr1	22636443	22636714
chr1	22735067	22735370
chr1	23168621	23169176
chr1	23177355	23178022
chr1	23343879	23344865
chr1	23368063	23369940
chr1	23377219	23377550
chr1	23378054	23378809
chr1	23403738	23404086
chr1	23528105	23528762
chr1	23529680	23530113
chr1	23530749	23531720
chr1	23553910	23554367
chr1	23559156	23559632
chr1	23743004	23744046
chr1	23778013	23778971
chr1	23789978	23790244
chr1	23790831	23791383
chr1	23791773	23792790
chr1	23799434	23799866
chr1	23800514	23800951
chr1	23838426	23838712
chr1	23908796	23909518
chr1	23916449	23917323
chr1	23959057	23960027
chr1	23979925	23981457
chr1	24187559	24187939
chr1	24189354	24189670
chr1	24190599	24191038
chr1	24321678	24322321
chr1	24350974	24351705
chr1	24419409	24419725
chr1	24535112	24535416
chr1	24642377	24643685
chr1	24688778	24689145
chr1	24727234	24727845
chr1	24730506	24730823
chr1	24733172	24733833
chr1	24744912	24745927
chr1	24847916	24848790
chr1	24849508	24849891
chr1	24866634	24866944
chr1	24872392	24872800
chr1	24928824	24930856
chr1	24947411	24947681
chr1	24955681	24956075
chr1	24963669	24964098
chr1	24964887	24967397
chr1	24970911	24971436
chr1	24997516	24997921
chr1	25007592	25008025
chr1	25021953	25023246
chr1	25030652	25031268
chr1	25033514	25035256
chr1	25037661	25038139
chr1	25080824	25081102
chr1	25082298	25082858
chr1	25089007	25089532
chr1	25101633	25101904
chr1	25103391	25103763
chr1	25140324	25140765
chr1	25232058	25232820
chr1	25239736	25240324
chr1	25246569	25247991
chr1	25337634	25338868
chr1	25429955	25431200
chr1	25505249	25505537
chr1	25505884	25506162
chr1	25543409	25543888
chr1	25549283	25550234
chr1	25556510	25557107
chr1	25571741	25572053
chr1	25616051	25616937
chr1	25809738	25810026
chr1	25819708	25821103
chr1	25858756	25859822
chr1	25905487	25906936
chr1	25931529	25931822
chr1	25997674	25998368
chr1	26016467	26017678
chr1	26035905	26036350
chr1	26110849	26112389
chr1	26169628	26170263
chr1	26233706	26234833
chr1	26274958	26275489
chr1	26276055	26276775
chr1	26279141	26281116
chr1	26281803	26282207
chr1	26282625	26282969
chr1	26284567	26285344
chr1	26285674	26285970
chr1	26287217	26287614
chr1	26288367	26291184
chr1	26305850	26307038
chr1	26315319	26315858
chr1	26321285	26321634
chr1	26378233	26378689
chr1	26431954	26432407
chr1	26470258	26470727
chr1	26471622	26473150
chr1	26487627	26487974
chr1	26500118	26501591
chr1	26530274	26531516
chr1	26541506	26543482
chr1	26545587	26546175
chr1	26554111	26556176
chr1	26560313	26560655
chr1	26620238	26621576
chr1	26636950	26637213
chr1	26648828	26649174
chr1	26692501	26693520
chr1	26695172	26696258
chr1	26696936	26698135
chr1	26723277	26723631
chr1	26786687	26788625
chr1	26826349	26826901
chr1	26828849	26829149
chr1	26862949	26863216
chr1	26863980	26864309
chr1	26864579	26865552
chr1	26889641	26890548
chr1	26921523	26922001
chr1	26932228	26932564
chr1	26993645	26993966
chr1	27001607	27002402
chr1	27012718	27013321
chr1	27028406	27028711
chr1	27098436	27100025
chr1	27102612	27103131
chr1	27106595	27107106
chr1	27110968	27111267
chr1	27112079	27112691
chr1	27119078	27119500
chr1	27234093	27235603
chr1	27299828	27301256
chr1	27321915	27322529
chr1	27341376	27343551
chr1	27365377	27367384
chr1	27395673	27395992
chr1	27402371	27402711
chr1	27403197	27403866
chr1	27489891	27490813
chr1	27513711	27514458
chr1	27525455	27526596
chr1	27527074	27528015
chr1	27528561	27529038
chr1	27556934	27557726
chr1	27568132	27568779
chr1	27596204	27596638
chr1	27599171	27599601
chr1	27601974	27602349
chr1	27603319	27604160
chr1	27606993	27608174
chr1	27623108	27624083
chr1	27624887	27625235
chr1	27626137	27626888
chr1	27631726	27633406
chr1	27634036	27635166
chr1	27658840	27660394
chr1	27662789	27663286
chr1	27667718	27668030
chr1	27671973	27672533
chr1	27725517	27726218
chr1	27772924	27773756
chr1	27830456	27831395
chr1	27858061	27858504
chr1	27862927	27863309
chr1	27868851	27869587
chr1	27872571	27873372
chr1	27875129	27875620
chr1	27883639	27884018
chr1	27884494	27884806
chr1	27885323	27885722
chr1	27886012	27886379
chr1	27887410	27887783
chr1	27914357	27915030
chr1	27943414	27943833
chr1	27959690	27960181
chr1	28088350	28088851
chr1	28122975	28123311
chr1	28128667	28128968
chr1	28156811	28157223
chr1	28171951	28173274
chr1	28173838	28174342
chr1	28190972	28191275
chr1	28232780	28233068
chr1	28236046	28236474
chr1	28246971	28247410
chr1	28259196	28260781
chr1	28328678	28329844
chr1	28369445	28370027
chr1	28505456	28506003
chr1	28511455	28511872
chr1	28515187	28515614
chr1	28515982	28516283
chr1	28517841	28519175
chr1	28537744	28538105
chr1	28552870	28553653
chr1	28581669	28582274
chr1	28635335	28635603
chr1	28642499	28643461
chr1	28648045	28648347
chr1	28649049	28649337
chr1	28668733	28669640
chr1	28736484	28737230
chr1	28886805	28887308
chr1	29181771	29182171
chr1	29230700	29231226
chr1	30718042	30719639
chr1	30756542	30758146
chr1	30782563	30782861
chr1	30816472	30816741
chr1	30823345	30824585
chr1	30888275	30888880
chr1	30891900	30892421
chr1	30907344	30907634
chr1	30912961	30913464
chr1	31065414	31066119
chr1	31154725	31155746
chr1	31182385	31182661
chr1	31296532	31297231
chr1	31394533	31395302
chr1	31422640	31422932
chr1	31423497	31423939
chr1	31477139	31477770
chr1	31505357	31506515
chr1	31517289	31517572
chr1	31523637	31524189
chr1	31524491	31524784
chr1	31549325	31549740
chr1	31625111	31625778
chr1	31626172	31627124
chr1	31644425	31645267
chr1	31762741	31763120
chr1	31788320	31788857
chr1	31798797	31799059
chr1	31904253	31904532
chr1	31937433	31937805
chr1	31938300	31938911
chr1	31939747	31940218
chr1	31944072	31945222
chr1	31954562	31955109
chr1	31964029	31964304
chr1	32013255	32013874
chr1	32014229	32015026
chr1	32066142	32066532
chr1	32072641	32073487
chr1	32108041	32108715
chr1	32179660	32180023
chr1	32181249	32181712
chr1	32205499	32205879
chr1	32291738	32292401
chr1	32335102	32335520
chr1	32336038	32336653
chr1	32336991	32338442
chr1	32349208	32349612
chr1	32351172	32351848
chr1	32394053	32394860
chr1	32650274	32651722
chr1	32773014	32773410
chr1	32816891	32818390
chr1	32942046	32942372
chr1	32963897	32964180
chr1	32964680	32964951
chr1	32980273	32980660
chr1	32991811	32993726
chr1	33036496	33037086
chr1	33058212	33058938
chr1	33059759	33060098
chr1	33060962	33061226
chr1	33080820	33081710
chr1	33086378	33086752
chr1	33098808	33099821
chr1	33127186	33127674
chr1	33180678	33181978
chr1	33255405	33255912
chr1	33256628	33256965
chr1	33338666	33339004
chr1	33349246	33349597
chr1	33350020	33350565
chr1	33430815	33431466
chr1	33460685	33461073
chr1	33470640	33470905
chr1	33472411	33472808
chr1	34852887	34853162
chr1	34859365	34859999
chr1	34866256	34866772
chr1	34867287	34867581
chr1	34985120	34985676
chr1	35031638	35032326
chr1	35192353	35193329
chr1	35194068	35194811
chr1	35268637	35268968
chr1	35345501	35345852
chr1	35556999	35557889
chr1	35558809	35559312
chr1	35573289	35573569
chr1	35641299	35642114
chr1	35715635	35715915
chr1	35717786	35719321
chr1	35769247	35770199
chr1	35779531	35780200
chr1	35882715	35883079
chr1	35930428	35931677
chr1	36088935	36089696
chr1	36099568	36100093
chr1	36116164	36116460
chr1	36119450	36120106
chr1	36122948	36124088
chr1	36134677	36135076
chr1	36149147	36149924
chr1	36150401	36151180
chr1	36155527	36156355
chr1	36156679	36157216
chr1	36160739	36161297
chr1	36161990	36162440
chr1	36187916	36188489
chr1	36223905	36224921
chr1	36306823	36307445
chr1	36323404	36323834
chr1	36349306	36349917
chr1	36351348	36351699
chr1	36373927	36374827
chr1	36384978	36387090
chr1	36397328	36397887
chr1	36400677	36401563
chr1	36457747	36458380
chr1	36463661	36464731
chr1	36486597	36487225
chr1	37434329	37434815
chr1	37471546	37472127
chr1	37476621	37477170
chr1	37478792	37480133
chr1	37486661	37487541
chr1	37514589	37515149
chr1	37595670	37596110
chr1	37656219	37657343
chr1	37673803	37674418
chr1	37690388	37691070
chr1	37691356	37692974
chr1	37723236	37723907
chr1	37795545	37795887
chr1	37808123	37808665
chr1	37859055	37860184
chr1	37931194	37932164
chr1	37946836	37947128
chr1	37989450	37990301
chr1	37999781	38000170
chr1	38012439	38013139
chr1	38859505	38860110
chr1	38873199	38873673
chr1	38990840	38991481
chr1	39026050	39026934
chr1	39098513	39098794
chr1	39191822	39192142
chr1	39197851	39198189
chr1	39215202	39215481
chr1	39408423	39409594
chr1	39493595	39493997
chr1	39509003	39509695
chr1	39530125	39530617
chr1	39570835	39571305
chr1	39576467	39577277
chr1	39609721	39610182
chr1	39639790	39640290
chr1	39738848	39739112
chr1	39786494	39786975
chr1	39788620	39789757
chr1	39799121	39799888
chr1	39816981	39817494
chr1	39818276	39818545
chr1	39833892	39834208
chr1	39845506	39845922
chr1	39883198	39883499
chr1	39901749	39902589
chr1	39925699	39926159
chr1	39927312	39927783
chr1	39934303	39935171
chr1	39936379	39937431
chr1	39940454	39940843
chr1	39954529	39955679
chr1	39960551	39960857
chr1	40039648	40040989
chr1	40064625	40064890
chr1	40084889	40085371
chr1	40097031	40097501
chr1	40161198	40161811
chr1	40257564	40258461
chr1	40313864	40314177
chr1	40315184	40315689
chr1	40374289	40374621
chr1	40449825	40450504
chr1	40476996	40477746
chr1	40531587	40531931
chr1	40665516	40666023
chr1	40691620	40692602
chr1	40860632	40861612
chr1	40862005	40862971
chr1	40939329	40939850
chr1	40979342	40980219
chr1	41003789	41004149
chr1	41241214	41241569
chr1	41274605	41275352
chr1	41275863	41276195
chr1	41320316	41320680
chr1	41353910	41354258
chr1	41357427	41357797
chr1	41361122	41361437
chr1	41363127	41363674
chr1	41432688	41433183
chr1	41650072	41650374
chr1	41661403	41662170
chr1	41683902	41684491
chr1	41695170	41695540
chr1	41726890	41729215
chr1	41739009	41739711
chr1	41740700	41740981
chr1	41741262	41741675
chr1	41751532	41752565
chr1	41766605	41766999
chr1	41792025	41792286
chr1	41802910	41803656
chr1	42035521	42036156
chr1	42157514	42157948
chr1	42161988	42162815
chr1	42167320	42167652
chr1	42168226	42168877
chr1	42170820	42171276
chr1	42173089	42173565
chr1	42334600	42335471
chr1	42456108	42457037
chr1	42463162	42463486
chr1	42658037	42658538
chr1	42681887	42682726
chr1	42735934	42736515
chr1	42737086	42737583
chr1	42766143	42767697
chr1	42816402	42817463
chr1	42924101	42924708
chr1	42930979	42932399
chr1	42936183	42936665
chr1	42943210	42943517
chr1	42944304	42945091
chr1	42952363	42952700
chr1	42953430	42953715
chr1	42958669	42959223
chr1	43172326	43172640
chr1	43330137	43330658
chr1	43358417	43359146
chr1	43367204	43368544
chr1	43389484	43390166
chr1	43649804	43650682
chr1	43706920	43707956
chr1	43833799	43835433
chr1	43835718	43836000
chr1	43929514	43930209
chr1	43930664	43931215
chr1	43933845	43935171
chr1	43946353	43947182
chr1	43969595	43970195
chr1	43975111	43975672
chr1	43978128	43978691
chr1	43991433	43991834
chr1	44030062	44031133
chr1	44631508	44632637
chr1	44672511	44672923
chr1	44673873	44674832
chr1	44723218	44724157
chr1	44739404	44740362
chr1	44775291	44775766
chr1	44793870	44794133
chr1	44799839	44800545
chr1	44806969	44808316
chr1	44808620	44809856
chr1	44810343	44810606
chr1	44813462	44814088
chr1	44820038	44820695
chr1	44822893	44823373
chr1	44826530	44826996
chr1	44986340	44986723
chr1	45001111	45001501
chr1	45010871	45011399
chr1	45303623	45304175
chr1	45326446	45328284
chr1	45332094	45332500
chr1	45339672	45340705
chr1	45341227	45341577
chr1	45490902	45491479
chr1	45499570	45500551
chr1	45521489	45522262
chr1	45550537	45551263
chr1	45583395	45585023
chr1	45586130	45586567
chr1	45686272	45687416
chr1	45688150	45688461
chr1	45750287	45751083
chr1	45803446	45803841
chr1	46003547	46003831
chr1	46018069	46018366
chr1	46037089	46037490
chr1	46132669	46133365
chr1	46198168	46198723
chr1	46247017	46248421
chr1	46301719	46303926
chr1	46340584	46341121
chr1	46373841	46374228
chr1	46442227	46443128
chr1	46481026	46481450
chr1	46522088	46523024
chr1	46523918	46524268
chr1	46586928	46587401
chr1	46604023	46604299
chr1	46615989	46617135
chr1	46668155	46668590
chr1	46718920	46719437
chr1	47211648	47211917
chr1	47313841	47314465
chr1	47314852	47315175
chr1	47333653	47334724
chr1	47436614	47436890
chr1	47437472	47438142
chr1	50959757	50960551
chr1	50968128	50970057
chr1	50976522	50978604
chr1	51294729	51295047
chr1	51295877	51296238
chr1	51311168	51311443
chr1	51518965	51519376
chr1	51878474	51879292
chr1	52054946	52055534
chr1	52056168	52056687
chr1	52365213	52365481
chr1	52365879	52366469
chr1	52403892	52404977
chr1	52544919	52545203
chr1	52553276	52553833
chr1	52636813	52637200
chr1	52697995	52698479
chr1	52703049	52703648
chr1	52726354	52726840
chr1	53220299	53220894
chr1	53238249	53238931
chr1	53325717	53327238
chr1	53328103	53328464
chr1	53838109	53838642
chr1	53889616	53889930
chr1	53945438	53946557
chr1	54052798	54054001
chr1	54137616	54138169
chr1	54139600	54140092
chr1	54158032	54158468
chr1	54199901	54200547
chr1	54220215	54220788
chr1	54227233	54227500
chr1	54250048	54250553
chr1	54335660	54335965
chr1	54406196	54406708
chr1	54489353	54489754
chr1	54542029	54543097
chr1	54543650	54544019
chr1	54764288	54764769
chr1	54851438	54851703
chr1	54858932	54859205
chr1	54859907	54860263
chr1	54860940	54861677
chr1	54886958	54887961
chr1	55215139	55215667
chr1	55277422	55277715
chr1	56425026	56425341
chr1	58546290	58546921
chr1	58782307	58784610
chr1	58815335	58815623
chr1	58816159	58816733
chr1	58903578	58904164
chr1	59057238	59057731
chr1	59107602	59107938
chr1	59296511	59297267
chr1	59477180	59477567
chr1	62436008	62437044
chr1	62687912	62688413
chr1	62783816	62784379
chr1	63523214	63523562
chr1	63593899	63594426
chr1	65066667	65067492
chr1	65067901	65068275
chr1	65419961	65420895
chr1	65696893	65697206
chr1	66393717	66394095
chr1	66924917	66925713
chr1	66929984	66930724
chr1	67430256	67431110
chr1	67686429	67686778
chr1	68496562	68497266
chr1	68780825	68781226
chr1	70205337	70205927
chr1	70221524	70221852
chr1	70354499	70355047
chr1	71080962	71081312
chr1	75724344	75724959
chr1	75785880	75786320
chr1	75796852	75797221
chr1	77281782	77282270
chr1	77497034	77497302
chr1	77605191	77605527
chr1	77683069	77683817
chr1	77759258	77759810
chr1	77978846	77979555
chr1	84298536	84299301
chr1	84479273	84479653
chr1	84505726	84506767
chr1	84574063	84574769
chr1	84620780	84621091
chr1	84690289	84690640
chr1	85276296	85276983
chr1	85298150	85298503
chr1	85708203	85708637
chr1	86704491	86705113
chr1	86913917	86914886
chr1	87151597	87152315
chr1	87335257	87335581
chr1	88684039	88684920
chr1	88891264	88891986
chr1	88992458	88993189
chr1	89127087	89127499
chr1	89127977	89128315
chr1	89259521	89259871
chr1	89311821	89312106
chr1	89488944	89489273
chr1	89524185	89525471
chr1	89632353	89633903
chr1	89757516	89757867
chr1	89762808	89763191
chr1	89820668	89821788
chr1	89843114	89844212
chr1	89994829	89995550
chr1	91021177	91021456
chr1	91021794	91022413
chr1	91387238	91387539
chr1	91500679	91501371
chr1	92298674	92299282
chr1	92475937	92476573
chr1	92480150	92481521
chr1	92482020	92487124
chr1	92784820	92785597
chr1	92831877	92832447
chr1	92974921	92975736
chr1	93078894	93079538
chr1	93179698	93180970
chr1	93345603	93346260
chr1	93758676	93759509
chr1	93846125	93846713
chr1	93847083	93848182
chr1	93878934	93879283
chr1	93908782	93909888
chr1	94417974	94418591
chr1	94531404	94531798
chr1	94541427	94542600
chr1	94600625	94600888
chr1	94602333	94602699
chr1	94713724	94713996
chr1	94720483	94720963
chr1	94739700	94740009
chr1	94802155	94802498
chr1	95072680	95073011
chr1	96722109	96722451
chr1	97920605	97921514
chr1	99969706	99970560
chr1	100037792	100038878
chr1	100132742	100133334
chr1	100266141	100266464
chr1	100351299	100351699
chr1	100352035	100353567
chr1	100464041	100464412
chr1	100895690	100896651
chr1	103525481	103526391
chr1	104467809	104468416
chr1	107926744	107927129
chr1	107963842	107964173
chr1	107965255	107965937
chr1	108043965	108044286
chr1	108110737	108111076
chr1	108118151	108118651
chr1	108199970	108200648
chr1	108560078	108560630
chr1	108646442	108646958
chr1	108661072	108661726
chr1	108691989	108693608
chr1	108746370	108747001
chr1	108876679	108877212
chr1	108963198	108963509
chr1	108963790	108964107
chr1	109041777	109042437
chr1	109075792	109076123
chr1	109090382	109091156
chr1	109099864	109100573
chr1	109213929	109214210
chr1	109249284	109249770
chr1	109263419	109263962
chr1	109282946	109283594
chr1	109307495	109307979
chr1	109425888	109426879
chr1	109483335	109484266
chr1	109493964	109494499
chr1	109532496	109532953
chr1	109548541	109549029
chr1	109619637	109620162
chr1	109620677	109621566
chr1	109624233	109624927
chr1	109643378	109643756
chr1	109655812	109656502
chr1	109773710	109774331
chr1	109790642	109791316
chr1	109806800	109807232
chr1	109808218	109808577
chr1	109816054	109816518
chr1	109818307	109818663
chr1	109821123	109822543
chr1	109823608	109824186
chr1	109900979	109901247
chr1	109905588	109905895
chr1	109910201	109910922
chr1	109912218	109912696
chr1	109933779	109934604
chr1	109984191	109984954
chr1	110034594	110035359
chr1	110057921	110058298
chr1	110209694	110210819
chr1	110338291	110339742
chr1	110407357	110408147
chr1	110433645	110434027
chr1	110619501	110619908
chr1	110630957	110631376
chr1	110963317	110964205
chr1	111139631	111140646
chr1	111199968	111200709
chr1	111202658	111204842
chr1	111220029	111220296
chr1	111274907	111275316
chr1	111346473	111346817
chr1	111448576	111449704
chr1	111503268	111503582
chr1	111505524	111505952
chr1	111507410	111508383
chr1	111619479	111620394
chr1	111733429	111734198
chr1	111739193	111740093
chr1	111755205	111756256
chr1	112466185	112466528
chr1	112618793	112620203
chr1	112627590	112627883
chr1	112674250	112675409
chr1	112700205	112701637
chr1	112705023	112706145
chr1	112707150	112707413
chr1	112714190	112714477
chr1	112715094	112715758
chr1	112718708	112719080
chr1	112841714	112842037
chr1	112955385	112957221
chr1	113072745	113073570
chr1	113759092	113760006
chr1	113811854	113812672
chr1	113904624	113905714
chr1	113929257	113930855
chr1	113940457	113940845
chr1	113979013	113979522
chr1	114114195	114114593
chr1	114126613	114127349
chr1	114510168	114510845
chr1	114511185	114511513
chr1	114716385	114717028
chr1	114757062	114758147
chr1	114780430	114780830
chr1	114853614	114853892
chr1	115975938	115976757
chr1	116372887	116373459
chr1	116373745	116374574
chr1	116504008	116504837
chr1	116570491	116571406
chr1	116794546	116794878
chr1	116825548	116826277
chr1	116874979	116875624
chr1	116990739	116991014
chr1	117059752	117060862
chr1	117121533	117122195
chr1	117366767	117367613
chr1	117605587	117606436
chr1	117671859	117672458
chr1	117928936	117929953
chr1	119140256	119140746
chr1	119647815	119648601
chr1	119996834	119997185
chr1	120068755	120070045
chr1	120142768	120143078
chr1	120176191	120176622
chr1	120341414	120341743
chr1	120354692	120354990
chr1	120355448	120355711
chr1	120414709	120415331
chr1	120558257	120558885
chr1	120850659	120851268
chr1	120912685	120913144
chr1	120942091	120942664
chr1	121020939	121021276
chr1	121057929	121058273
chr1	121076916	121077280
chr1	121092312	121092634
chr1	121097244	121097652
chr1	121184281	121185782
chr1	121511645	121511933
chr1	143720584	143720946
chr1	143728627	143730009
chr1	143879753	143880029
chr1	143884777	143885073
chr1	143904155	143904670
chr1	143905391	143905996
chr1	143971903	143973376
chr1	144412092	144413027
chr1	144546456	144546822
chr1	144551918	144552180
chr1	144560131	144561123
chr1	144931961	144932266
chr1	145094048	145096222
chr1	145128903	145129358
chr1	145142609	145142904
chr1	145155750	145157043
chr1	145214826	145215551
chr1	145215839	145216395
chr1	145280676	145281907
chr1	145464980	145465300
chr1	145465790	145466251
chr1	145693860	145694142
chr1	145823484	145824457
chr1	145845420	145846523
chr1	145858836	145860046
chr1	145872004	145872749
chr1	145918161	145919046
chr1	145927203	145927541
chr1	145932543	145932948
chr1	145957483	145958110
chr1	145964347	145964914
chr1	145985585	145985906
chr1	145996617	145997201
chr1	146037102	146039170
chr1	146052101	146052631
chr1	146156326	146156816
chr1	146228586	146229073
chr1	146307577	146307872
chr1	146369330	146369958
chr1	146376285	146378377
chr1	146386968	146387589
chr1	146938301	146939255
chr1	147172249	147173019
chr1	147225225	147225594
chr1	147242517	147243088
chr1	147599786	147600313
chr1	148038719	148039380
chr1	148151742	148152278
chr1	148280825	148281791
chr1	148302456	148303571
chr1	148318322	148318951
chr1	148334642	148335270
chr1	148388588	148388910
chr1	148402158	148402794
chr1	148458821	148460160
chr1	148522601	148523695
chr1	148607342	148607691
chr1	148679893	148680163
chr1	148712525	148712810
chr1	148758319	148758704
chr1	148951829	148952323
chr1	149103418	149103851
chr1	149163064	149163331
chr1	149176272	149176989
chr1	149390196	149391022
chr1	149558505	149559174
chr1	149606990	149608400
chr1	149636258	149636763
chr1	149708248	149708551
chr1	149713725	149714144
chr1	149726667	149727143
chr1	149746885	149747283
chr1	149747850	149748308
chr1	149753114	149753437
chr1	149772283	149772580
chr1	149784084	149784383
chr1	149787646	149788019
chr1	149792382	149793270
chr1	149811807	149812476
chr1	149813101	149813617
chr1	149831983	149833167
chr1	149839806	149840542
chr1	149840818	149843375
chr1	149850437	149854009
chr1	149860666	149861825
chr1	149871360	149871644
chr1	149885669	149887292
chr1	149887571	149888024
chr1	149888304	149888598
chr1	149899512	149900004
chr1	149927543	149928416
chr1	150010243	150011038
chr1	150067016	150067836
chr1	150149480	150150183
chr1	150159144	150161224
chr1	150162059	150163742
chr1	150180229	150180525
chr1	150213583	150213909
chr1	150234485	150235221
chr1	150235927	150236310
chr1	150268391	150269365
chr1	150281701	150282179
chr1	150321167	150321805
chr1	150363625	150364119
chr1	150487291	150487624
chr1	150515332	150516038
chr1	150548738	150550892
chr1	150551985	150553184
chr1	150554390	150554681
chr1	150559888	150560383
chr1	150561069	150562686
chr1	150567091	150567940
chr1	150571892	150572356
chr1	150579357	150580039
chr1	150608004	150608356
chr1	150629240	150629945
chr1	150635102	150635397
chr1	150876212	150877199
chr1	150926192	150926622
chr1	150971051	150971465
chr1	150972080	150972452
chr1	150973257	150974394
chr1	150974897	150975172
chr1	150977217	150977683
chr1	150979272	150979619
chr1	151006499	151007311
chr1	151048372	151048823
chr1	151057854	151058771
chr1	151059260	151059890
chr1	151070947	151071433
chr1	151145156	151145950
chr1	151146765	151147036
chr1	151156788	151157533
chr1	151159006	151159488
chr1	151165676	151167041
chr1	151188132	151188406
chr1	151189728	151190513
chr1	151198269	151198829
chr1	151254704	151255008
chr1	151281067	151283681
chr1	151327158	151327683
chr1	151342744	151343008
chr1	151346905	151347536
chr1	151369971	151370715
chr1	151399530	151400106
chr1	151458480	151458796
chr1	151459074	151459464
chr1	151539790	151540497
chr1	151611835	151612596
chr1	151790100	151791509
chr1	151834095	151834427
chr1	151872741	151873015
chr1	151909271	151909936
chr1	151989487	151989841
chr1	151992379	151992897
chr1	151993427	151994255
chr1	152036331	152038037
chr1	152047838	152048679
chr1	152459807	152460476
chr1	152622763	152623672
chr1	153344445	153344734
chr1	153355432	153355722
chr1	153386684	153387000
chr1	153390479	153391080
chr1	153490990	153491382
chr1	153535341	153536471
chr1	153540695	153541264
chr1	153544919	153546121
chr1	153565691	153567009
chr1	153568572	153569013
chr1	153598685	153599125
chr1	153615777	153616064
chr1	153633707	153634471
chr1	153658662	153659259
chr1	153670606	153670993
chr1	153671848	153672151
chr1	153678654	153678925
chr1	153727580	153728003
chr1	153783476	153783784
chr1	153791403	153791941
chr1	153921849	153922372
chr1	153922699	153923786
chr1	153941887	153942157
chr1	153945062	153947307
chr1	153957845	153958802
chr1	153960307	153960659
chr1	153962589	153963886
chr1	153967239	153967832
chr1	153977162	153978006
chr1	153990731	153991143
chr1	153993398	153993840
chr1	154182237	154183558
chr1	154220153	154221341
chr1	154272110	154272997
chr1	154324753	154325061
chr1	154352913	154353541
chr1	154374071	154374439
chr1	154403510	154403993
chr1	154404622	154406483
chr1	154406875	154407871
chr1	154416963	154417272
chr1	154432421	154433044
chr1	154558457	154559667
chr1	154577050	154577356
chr1	154607301	154608836
chr1	154627598	154627955
chr1	154747914	154748308
chr1	154863871	154864824
chr1	154936647	154937688
chr1	154961326	154962016
chr1	154974056	154974974
chr1	154975527	154975797
chr1	154983069	154983546
chr1	154992916	154993413
chr1	154997274	154997578
chr1	154999196	154999535
chr1	155000784	155003745
chr1	155004228	155004826
chr1	155005190	155006089
chr1	155007213	155009371
chr1	155009958	155011230
chr1	155011787	155012288
chr1	155015546	155016902
chr1	155017229	155017931
chr1	155050413	155052305
chr1	155061246	155061882
chr1	155063573	155064138
chr1	155070585	155071423
chr1	155079800	155080148
chr1	155084239	155086439
chr1	155091363	155091877
chr1	155135025	155136350
chr1	155140174	155140498
chr1	155166417	155168518
chr1	155172685	155173271
chr1	155175958	155176291
chr1	155176801	155177503
chr1	155178597	155179238
chr1	155184889	155185894
chr1	155193068	155195225
chr1	155200974	155201368
chr1	155207049	155207799
chr1	155208238	155209566
chr1	155226835	155227137
chr1	155227439	155227985
chr1	155244588	155245108
chr1	155250599	155251111
chr1	155255322	155255776
chr1	155262095	155262546
chr1	155273126	155273806
chr1	155277218	155277639
chr1	155308141	155309352
chr1	155320699	155321287
chr1	155322949	155325742
chr1	155562569	155563421
chr1	155609793	155610849
chr1	155636797	155637990
chr1	155688439	155689102
chr1	155745375	155746342
chr1	155856973	155857571
chr1	155859348	155859724
chr1	155860256	155860661
chr1	155934185	155934553
chr1	155941105	155941764
chr1	155942403	155942799
chr1	155945953	155946329
chr1	155950260	155950525
chr1	155970580	155971124
chr1	155975456	155975788
chr1	155976129	155977201
chr1	155977776	155979186
chr1	155979547	155979817
chr1	155989219	155990105
chr1	156053064	156054261
chr1	156054630	156055572
chr1	156080993	156081305
chr1	156082269	156083297
chr1	156089766	156090137
chr1	156090645	156091127
chr1	156096815	156097142
chr1	156103052	156104179
chr1	156106241	156106507
chr1	156114225	156114850
chr1	156115453	156116337
chr1	156119633	156120193
chr1	156123345	156124123
chr1	156125196	156125664
chr1	156126066	156127436
chr1	156128918	156129201
chr1	156130055	156130730
chr1	156148207	156148538
chr1	156150701	156151808
chr1	156154314	156154710
chr1	156193295	156193617
chr1	156212888	156213524
chr1	156241205	156242442
chr1	156277022	156277289
chr1	156281249	156281530
chr1	156282514	156282945
chr1	156295150	156295689
chr1	156337885	156339058
chr1	156382623	156383290
chr1	156385462	156386073
chr1	156445742	156446054
chr1	156456655	156458128
chr1	156462130	156462526
chr1	156480695	156481358
chr1	156482164	156482583
chr1	156483222	156483707
chr1	156487833	156488197
chr1	156488760	156494044
chr1	156494334	156494883
chr1	156495901	156496731
chr1	156498281	156501588
chr1	156502616	156503313
chr1	156504599	156505867
chr1	156510634	156510967
chr1	156526036	156526459
chr1	156552868	156553142
chr1	156591479	156592275
chr1	156601234	156601735
chr1	156639642	156640124
chr1	156643892	156644391
chr1	156657669	156658254
chr1	156660106	156660966
chr1	156661316	156662274
chr1	156689335	156690058
chr1	156705731	156706032
chr1	156725868	156726729
chr1	156728506	156729177
chr1	156740670	156741540
chr1	156748510	156748894
chr1	156749868	156750586
chr1	156751044	156752358
chr1	156767218	156767843
chr1	156795383	156796062
chr1	156796630	156797014
chr1	156798560	156798924
chr1	156804237	156805139
chr1	156838905	156839248
chr1	156926260	156926555
chr1	157138095	157138817
chr1	157403371	157403855
chr1	157437507	157437883
chr1	157515715	157515980
chr1	158149651	158149956
chr1	158285812	158286237
chr1	158319934	158320514
chr1	159780614	159781200
chr1	159799962	159800368
chr1	159889559	159890128
chr1	159908681	159909020
chr1	159910249	159910675
chr1	159917744	159918540
chr1	159923120	159925978
chr1	159936343	159937048
chr1	159938277	159938662
chr1	160098693	160099314
chr1	160100941	160101572
chr1	160102767	160103034
chr1	160204342	160205367
chr1	160262071	160262588
chr1	160342984	160343594
chr1	160646592	160646987
chr1	160782135	160782449
chr1	160862384	160862935
chr1	161013634	161013923
chr1	161020739	161021480
chr1	161045010	161046240
chr1	161068054	161068852
chr1	161069499	161070183
chr1	161072037	161072394
chr1	161083374	161084023
chr1	161117617	161118342
chr1	161132326	161133260
chr1	161165856	161167077
chr1	161176968	161177853
chr1	161193282	161193666
chr1	161195334	161195630
chr1	161196263	161196663
chr1	161198706	161199043
chr1	161200650	161202624
chr1	161209747	161210008
chr1	161214670	161215537
chr1	161217852	161218379
chr1	161225966	161226612
chr1	161227282	161227803
chr1	161305907	161306430
chr1	161389737	161390568
chr1	161399117	161400195
chr1	161440402	161440799
chr1	161447274	161447650
chr1	161454670	161455028
chr1	161462074	161462441
chr1	161469453	161469819
chr1	161504982	161505468
chr1	161524151	161525063
chr1	161530399	161531132
chr1	161532569	161532888
chr1	161540053	161540542
chr1	161576553	161576839
chr1	161581362	161581623
chr1	161612019	161612776
chr1	161658313	161658679
chr1	161722101	161722739
chr1	161726231	161727696
chr1	161738916	161739229
chr1	161749664	161750314
chr1	162003073	162004272
chr1	162561158	162562201
chr1	165424591	165425123
chr1	165598103	165598569
chr1	165630810	165631991
chr1	165697867	165698755
chr1	165768567	165769295
chr1	165827461	165828566
chr1	165828842	165829135
chr1	165857457	165857750
chr1	166875751	166876494
chr1	167220203	167220933
chr1	167553507	167553849
chr1	167563687	167564079
chr1	167601285	167602131
chr1	167617468	167617906
chr1	167627832	167628328
chr1	167629990	167630472
chr1	167631560	167632189
chr1	167637584	167637913
chr1	167714220	167715266
chr1	167721660	167722588
chr1	167935259	167937547
chr1	168178755	168179266
chr1	168225670	168226311
chr1	168504228	168504652
chr1	169367564	169368199
chr1	169485750	169486142
chr1	169794679	169795246
chr1	169893726	169894264
chr1	171485114	171485809
chr1	171741871	171742351
chr1	171781248	171781634
chr1	172443734	172444087
chr1	172532232	172533562
chr1	172643426	172643893
chr1	173476726	173477901
chr1	173714948	173715416
chr1	173824129	173824928
chr1	173861077	173861583
chr1	173867804	173868754
chr1	174021655	174022841
chr1	174159191	174159779
chr1	174160095	174160374
chr1	174998956	175000600
chr1	175023201	175023644
chr1	175029666	175030163
chr1	175573206	175573875
chr1	176206617	176207645
chr1	178037642	178037971
chr1	178093385	178094410
chr1	179016972	179017254
chr1	179025746	179026513
chr1	179081637	179082726
chr1	179129485	179130301
chr1	179293742	179294122
chr1	179365673	179366235
chr1	179824251	179824639
chr1	179882091	179883336
chr1	179954363	179955435
chr1	180154482	180155173
chr1	180502205	180503224
chr1	180631914	180632603
chr1	180934789	180935219
chr1	180969386	180969706
chr1	181022305	181023249
chr1	181043212	181043535
chr1	181062261	181062659
chr1	181088129	181088990
chr1	181089654	181090121
chr1	181104667	181105847
chr1	181128632	181129624
chr1	181131626	181131896
chr1	181134159	181135237
chr1	181141471	181141733
chr1	181152970	181153497
chr1	181159519	181159993
chr1	182029444	182030121
chr1	182144213	182144548
chr1	182174928	182175486
chr1	182259253	182259773
chr1	182299979	182300406
chr1	182337894	182338207
chr1	182389853	182390768
chr1	182391074	182392558
chr1	182484442	182485234
chr1	182588854	182589287
chr1	182601589	182601975
chr1	182603977	182604780
chr1	182614878	182615832
chr1	182616160	182616574
chr1	182632526	182632826
chr1	182633506	182634030
chr1	182789278	182789919
chr1	182839015	182840003
chr1	182869217	182869617
chr1	183023904	183024179
chr1	183101858	183102244
chr1	183279586	183280317
chr1	183281666	183281946
chr1	183471127	183473102
chr1	183580403	183580854
chr1	183582215	183582477
chr1	183590187	183590939
chr1	183593166	183593599
chr1	183604393	183604925
chr1	183635348	183636275
chr1	184036836	184037765
chr1	184051680	184052106
chr1	184213078	184213420
chr1	184754352	184755405
chr1	184974115	184974413
chr1	185045133	185045635
chr1	185156510	185157490
chr1	185316065	185316479
chr1	185317089	185317496
chr1	186374786	186376018
chr1	193058646	193060059
chr1	193105097	193105715
chr1	193121821	193122462
chr1	197774834	197775199
chr1	197799467	197799790
chr1	197902699	197903182
chr1	198156788	198157413
chr1	198966516	198966946
chr1	200620500	200620917
chr1	200628325	200628605
chr1	200669504	200670306
chr1	200887827	200888777
chr1	200890966	200891488
chr1	200896752	200897109
chr1	200907479	200907995
chr1	200974376	200974670
chr1	201013073	201013361
chr1	201016503	201017551
chr1	201019465	201020073
chr1	201024415	201024761
chr1	201025792	201026066
chr1	201114041	201114577
chr1	201154258	201154528
chr1	201170638	201171109
chr1	201461849	201462288
chr1	201468483	201469086
chr1	201480519	201480846
chr1	201481588	201482443
chr1	201489457	201489752
chr1	201506847	201507460
chr1	201512026	201512308
chr1	201713385	201713724
chr1	201714149	201714988
chr1	201715389	201715889
chr1	201829184	201829590
chr1	201982359	201983504
chr1	202034668	202034981
chr1	202135548	202135847
chr1	202142955	202144655
chr1	202159178	202159549
chr1	202159860	202161535
chr1	202162009	202162547
chr1	202163030	202163571
chr1	202341674	202342170
chr1	202348493	202348948
chr1	202484897	202485259
chr1	202614840	202616770
chr1	202618273	202618556
chr1	202697107	202697462
chr1	202698029	202698425
chr1	202806924	202807527
chr1	202810629	202811098
chr1	202858749	202859119
chr1	202861422	202862193
chr1	202888524	202889146
chr1	202926933	202927223
chr1	202957790	202958166
chr1	202966695	202967586
chr1	203007298	203007817
chr1	203026513	203026873
chr1	203037916	203038820
chr1	203051773	203052138
chr1	203058163	203059621
chr1	203069673	203069958
chr1	203075243	203075908
chr1	203084433	203084926
chr1	203099916	203100193
chr1	203120672	203121673
chr1	203127538	203128541
chr1	203166083	203167114
chr1	203168388	203168698
chr1	203175342	203176573
chr1	203177466	203177955
chr1	203186317	203187230
chr1	203199644	203200227
chr1	203202409	203203175
chr1	203215600	203215957
chr1	203267428	203267926
chr1	203273851	203274371
chr1	203286556	203288078
chr1	203289277	203289961
chr1	203290365	203290894
chr1	203305113	203305927
chr1	203306465	203306792
chr1	203320828	203321428
chr1	203324900	203326167
chr1	203326860	203328060
chr1	203408650	203408947
chr1	203487323	203488140
chr1	203512846	203513271
chr1	203626295	203627024
chr1	203629663	203630009
chr1	203673595	203674202
chr1	203795497	203795885
chr1	203861220	203861971
chr1	204073101	204073440
chr1	204410450	204412019
chr1	204493544	204493819
chr1	204494262	204494969
chr1	204513375	204513648
chr1	204516048	204516659
chr1	204578959	204579474
chr1	205121922	205122387
chr1	205211265	205211745
chr1	205284398	205285230
chr1	205286519	205287026
chr1	205287648	205288427
chr1	205440586	205441522
chr1	205504197	205504837
chr1	205591761	205592224
chr1	205631653	205632353
chr1	205679153	205680169
chr1	205749054	205750570
chr1	205775079	205775476
chr1	205923995	205924426
chr1	205962831	205963400
chr1	205975472	205975765
chr1	206001592	206001853
chr1	206003220	206003599
chr1	206012153	206012712
chr1	206202514	206204252
chr1	206289332	206289741
chr1	206468001	206468493
chr1	206470043	206471539
chr1	206472566	206473352
chr1	206490287	206490558
chr1	206496112	206496512
chr1	206556857	206557526
chr1	206574914	206575295
chr1	206579801	206580096
chr1	206612216	206612709
chr1	206635564	206635921
chr1	206683253	206683544
chr1	206684628	206686356
chr1	206699401	206699801
chr1	206744840	206745296
chr1	206770839	206771212
chr1	206774099	206774558
chr1	206829891	206830153
chr1	206922583	206923612
chr1	206924769	206925706
chr1	206962236	206962609
chr1	206967072	206967585
chr1	207050631	207051047
chr1	207204980	207205308
chr1	207321154	207321968
chr1	207751773	207752287
chr1	207823963	207824316
chr1	207825840	207826122
chr1	207890414	207890717
chr1	209627789	209628111
chr1	209747557	209748014
chr1	209756721	209757343
chr1	209768545	209768912
chr1	209769565	209769837
chr1	209827285	209828107
chr1	211258829	211259966
chr1	211260317	211260966
chr1	211577670	211578136
chr1	211578895	211579785
chr1	211597670	211597956
chr1	211607108	211607453
chr1	211612953	211613591
chr1	211675433	211676105
chr1	211694887	211695215
chr1	211932480	211933045
chr1	212035140	212035978
chr1	212284844	212286407
chr1	212413627	212413904
chr1	212414707	212415114
chr1	212415486	212415869
chr1	212432781	212433213
chr1	212485807	212486099
chr1	212558684	212558981
chr1	212608343	212609855
chr1	212630030	212630544
chr1	212636772	212637231
chr1	212665384	212665712
chr1	212683248	212683677
chr1	212699160	212699658
chr1	212791530	212792126
chr1	212794057	212794557
chr1	212857858	212858452
chr1	212916392	212917134
chr1	213015269	213015845
chr1	213051005	213051715
chr1	214281260	214281755
chr1	214362273	214362743
chr1	214514472	214514738
chr1	214602928	214603530
chr1	214707592	214707907
chr1	215567414	215568029
chr1	219088790	219089165
chr1	219173914	219174258
chr1	220046104	220046636
chr1	220272331	220272637
chr1	220778168	220778467
chr1	220876961	220877813
chr1	220878385	220879963
chr1	220881054	220881720
chr1	220882016	220882619
chr1	220887710	220888284
chr1	221741460	221743503
chr1	222455245	222455550
chr1	222465308	222465980
chr1	222589900	222590182
chr1	222618158	222618649
chr1	222643927	222644620
chr1	222712147	222712840
chr1	223142979	223143563
chr1	223701119	223701386
chr1	223726441	223726915
chr1	223845402	223846473
chr1	223871101	223871403
chr1	223992337	223993008
chr1	224182932	224183921
chr1	224329897	224330392
chr1	224356864	224357482
chr1	224434592	224435255
chr1	224456817	224457122
chr1	224497962	224498367
chr1	224498682	224498950
chr1	224502944	224504042
chr1	224510718	224510998
chr1	224565356	224565853
chr1	224593128	224593391
chr1	224747775	224748131
chr1	224980294	224980665
chr1	225427603	225428816
chr1	225447443	225447835
chr1	225467328	225467784
chr1	225475145	225475429
chr1	225777495	225778235
chr1	225809789	225810353
chr1	225813311	225813830
chr1	225817462	225817858
chr1	225845747	225846116
chr1	225882450	225882851
chr1	225920112	225920454
chr1	225923880	225924466
chr1	225999122	225999988
chr1	226002083	226002987
chr1	226061851	226063232
chr1	226083140	226083677
chr1	226109937	226110854
chr1	226121427	226122686
chr1	226186437	226187005
chr1	226407572	226408424
chr1	226643111	226643911
chr1	226679953	226680269
chr1	226717445	226717714
chr1	226939452	226940734
chr1	227563553	227563965
chr1	227762388	227762902
chr1	227766430	227766894
chr1	227869704	227870265
chr1	228081307	228082946
chr1	228083771	228084103
chr1	228099929	228100220
chr1	228101847	228103675
chr1	228108850	228109672
chr1	228139674	228140585
chr1	228141084	228141393
chr1	228164445	228164901
chr1	228165295	228166657
chr1	228213242	228213868
chr1	228392184	228392748
chr1	228406408	228407469
chr1	228452327	228452709
chr1	228457296	228459555
chr1	228486665	228487610
[truncated: 21,776 more rows]
