# Supplementary material for: IRF1 is a core transcriptional regulatory circuitry member promoting AML progression by regulating lipid metabolism
Source: Exp Hematol Oncol. 2025 Mar 1;14:25. doi: 10.1186/s40164-025-00612-z (PMC11871635; doi:10.1186/s40164-025-00612-z)
Supplement: Supplementary file 2 — Supplementary Material 2. [file 40164_2025_612_MOESM2_ESM.zip › Supplementary tables/Supplementary Table 13.xlsx]

## Sheet: Kasumi-1_ELF1_peaks
ELF1 CUT&Tag peaks in Kasumi-1
chr	start	end
chr1	827387	828018
chr1	906660	907198
chr1	920621	920990
chr1	975980	976534
chr1	1019223	1019817
chr1	1038011	1039306
chr1	1039809	1040112
chr1	1059280	1059909
chr1	1208193	1209350
chr1	1231602	1231974
chr1	1273978	1274410
chr1	1306278	1308503
chr1	1324454	1325006
chr1	1337694	1338083
chr1	1351613	1352027
chr1	1370806	1372514
chr1	1375198	1375588
chr1	1380600	1381039
chr1	1433281	1433903
chr1	1434639	1434928
chr1	1437766	1438564
chr1	1505194	1505601
chr1	1511722	1512039
chr1	1535409	1536003
chr1	1538269	1538633
chr1	1554182	1554475
chr1	1615149	1615790
chr1	1627361	1627752
chr1	1659072	1659811
chr1	1674563	1675463
chr1	1692523	1693747
chr1	1724100	1725100
chr1	1746112	1746697
chr1	1764058	1765088
chr1	1777931	1779273
chr1	1780151	1781577
chr1	1782522	1783045
chr1	1890705	1891678
chr1	1908344	1909504
chr1	1919095	1919727
chr1	1957550	1957879
chr1	2126730	2127435
chr1	2133214	2133869
chr1	2151198	2152073
chr1	2189585	2189892
chr1	2194825	2195145
chr1	2204718	2205541
chr1	2212638	2213169
chr1	2234084	2234951
chr1	2289423	2289743
chr1	2290173	2291388
chr1	2300032	2301583
chr1	2391620	2391989
chr1	2412425	2412966
chr1	3222218	3222611
chr1	3312995	3313578
chr1	3320702	3321020
chr1	3322161	3322508
chr1	3510320	3510778
chr1	3677129	3677750
chr1	3843031	3843319
chr1	3900423	3901370
chr1	3984588	3984888
chr1	4007285	4007605
chr1	5975348	5975699
chr1	6026999	6027480
chr1	6027896	6028581
chr1	6056245	6056713
chr1	6199354	6199766
chr1	6235787	6236164
chr1	6393538	6394044
chr1	6506915	6507501
chr1	6508914	6509656
chr1	6512272	6512564
chr1	6579780	6580239
chr1	6580562	6580937
chr1	6589224	6589663
chr1	6591273	6592003
chr1	6602653	6603227
chr1	6613217	6613608
chr1	6625378	6625749
chr1	6743257	6743961
chr1	6784656	6785441
chr1	6962569	6963188
chr1	7128009	7128350
chr1	7783880	7784195
chr1	7953865	7954208
chr1	7961231	7961851
chr1	8211610	8212095
chr1	8212905	8213286
chr1	8878679	8879298
chr1	9007803	9008206
chr1	9067149	9067675
chr1	9077696	9078078
chr1	9084619	9085126
chr1	9129295	9129698
chr1	9143228	9143526
chr1	9233266	9233738
chr1	9234332	9235141
chr1	9495165	9495510
chr1	9539903	9540253
chr1	9593188	9593859
chr1	9628538	9629198
chr1	9629577	9630345
chr1	9644946	9645290
chr1	9651390	9651980
chr1	9654177	9654556
chr1	9704557	9704993
chr1	9717536	9718045
chr1	9719012	9719300
chr1	9910160	9910789
chr1	9950471	9950836
chr1	10152613	10152931
chr1	10210149	10210730
chr1	10398522	10399259
chr1	10430117	10430664
chr1	10898092	10898836
chr1	10964708	10965806
chr1	11012381	11013043
chr1	11099396	11100333
chr1	11273149	11273452
chr1	11661496	11662066
chr1	11680965	11681673
chr1	11719464	11719973
chr1	11730068	11730451
chr1	11735804	11736431
chr1	11749061	11749743
chr1	11790622	11791347
chr1	11805717	11806056
chr1	11850957	11851434
chr1	11908519	11909627
chr1	11926557	11926968
chr1	11980045	11980360
chr1	11985619	11985945
chr1	12019255	12020184
chr1	12142537	12143833
chr1	12153185	12153773
chr1	12161691	12162442
chr1	12178227	12178574
chr1	12184073	12184757
chr1	12185516	12185809
chr1	12196548	12197179
chr1	12525365	12526074
chr1	12528452	12528985
chr1	12541437	12541742
chr1	12595978	12597128
chr1	13749320	13749673
chr1	14924257	14924903
chr1	15323342	15323691
chr1	15345927	15346363
chr1	15409691	15410156
chr1	15411610	15412078
chr1	15416143	15416557
chr1	15417380	15417928
chr1	15455359	15456098
chr1	15524021	15525378
chr1	15526601	15526971
chr1	15603262	15603953
chr1	15617293	15617700
chr1	15829496	15829784
chr1	15834443	15836314
chr1	15836885	15837523
chr1	15975839	15976140
chr1	16206328	16207074
chr1	16217220	16218343
chr1	16278827	16279115
chr1	16352229	16352777
chr1	16367038	16367695
chr1	16513435	16514555
chr1	16644173	16644969
chr1	16645346	16645723
chr1	16666075	16666440
chr1	16666870	16667209
chr1	16703040	16703335
chr1	16740255	16740599
chr1	16895709	16896833
chr1	16904902	16905217
chr1	17009946	17010263
chr1	17053853	17054710
chr1	17065948	17066634
chr1	17068885	17069179
chr1	17191322	17191613
chr1	17207336	17207773
chr1	17431710	17432051
chr1	17569311	17570451
chr1	17588322	17588644
chr1	17629678	17630159
chr1	17635865	17636248
chr1	19209715	19210656
chr1	19311819	19312470
chr1	19315354	19316130
chr1	19317527	19318882
chr1	19448867	19449230
chr1	19476699	19476994
chr1	19485145	19486214
chr1	19799909	19800253
chr1	19882309	19882620
chr1	20119258	20119584
chr1	20153176	20153732
chr1	20164542	20165139
chr1	20165664	20166218
chr1	20170549	20171042
chr1	20171965	20172320
chr1	20380807	20381223
chr1	20661441	20661898
chr1	20696682	20697249
chr1	20786446	20787639
chr1	21175836	21176182
chr1	21176637	21177236
chr1	21261734	21262087
chr1	21294247	21294827
chr1	21324181	21325008
chr1	21334283	21334910
chr1	21345586	21345912
chr1	21669573	21670221
chr1	21768001	21768297
chr1	21782875	21783675
chr1	21815863	21816232
chr1	21882753	21883226
chr1	21909734	21910317
chr1	21937299	21937764
chr1	22024677	22025871
chr1	22031730	22032053
chr1	22052342	22053061
chr1	22401035	22401525
chr1	22451828	22452379
chr1	22990395	22990894
chr1	23168630	23169192
chr1	23367932	23369218
chr1	23528390	23528751
chr1	23529597	23529889
chr1	23530810	23531219
chr1	23559083	23559652
chr1	23743009	23743382
chr1	23752279	23752632
chr1	23778063	23778648
chr1	23800508	23801145
chr1	23908843	23909799
chr1	23916498	23917254
chr1	23959104	23960046
chr1	23980049	23980540
chr1	23980950	23981311
chr1	24190570	24191013
chr1	24202291	24202637
chr1	24321488	24321816
chr1	24419520	24419880
chr1	24640948	24641528
chr1	24642056	24643728
chr1	24688773	24689103
chr1	24727386	24727738
chr1	24730504	24730828
chr1	24733182	24733786
chr1	24744912	24745711
chr1	24847925	24848814
chr1	24872402	24872696
chr1	24898302	24898599
chr1	24929189	24929810
chr1	24930177	24930534
chr1	24947297	24947814
chr1	24964943	24966596
chr1	25007592	25007924
chr1	25022269	25023238
chr1	25030523	25031777
chr1	25033812	25034483
chr1	25037776	25038120
chr1	25082362	25082744
chr1	25232261	25232766
chr1	25239771	25240182
chr1	25247107	25247914
chr1	25337676	25338868
chr1	25429971	25431200
chr1	25543400	25543814
chr1	25549332	25550172
chr1	25556895	25557223
chr1	25569018	25569305
chr1	25819790	25820127
chr1	25858951	25859821
chr1	25905612	25905963
chr1	26016883	26017373
chr1	26035267	26036092
chr1	26110953	26112230
chr1	26169921	26170263
chr1	26233757	26234514
chr1	26274924	26275564
chr1	26279177	26280978
chr1	26281485	26282859
chr1	26284115	26285251
chr1	26287234	26287598
chr1	26288406	26291211
chr1	26306231	26306942
chr1	26315297	26315882
chr1	26318071	26318398
chr1	26378235	26378668
chr1	26385300	26385705
chr1	26431987	26432416
chr1	26471572	26473066
chr1	26500131	26501446
chr1	26541349	26543301
chr1	26545577	26546148
chr1	26554101	26554509
chr1	26555403	26555889
chr1	26581139	26581437
chr1	26620325	26621494
chr1	26648219	26648961
chr1	26692593	26693414
chr1	26695291	26695974
chr1	26697474	26698240
chr1	26787561	26788434
chr1	26828802	26829420
chr1	26864067	26865552
chr1	26932327	26932621
chr1	27001687	27002402
chr1	27012873	27013316
chr1	27098702	27100030
chr1	27106642	27107087
chr1	27111878	27112764
chr1	27119149	27119500
chr1	27154840	27155313
chr1	27300538	27301217
chr1	27321915	27322507
chr1	27341406	27342005
chr1	27342816	27343585
chr1	27365515	27366221
chr1	27366588	27367371
chr1	27403187	27403620
chr1	27489950	27490911
chr1	27513703	27514154
chr1	27525393	27526326
chr1	27527040	27527441
chr1	27529134	27529592
chr1	27556922	27558247
chr1	27568271	27568753
chr1	27599110	27599630
chr1	27603518	27604072
chr1	27606980	27607598
chr1	27623136	27623978
chr1	27626302	27626810
chr1	27631728	27632088
chr1	27632415	27632943
chr1	27662837	27663278
chr1	27667718	27668030
chr1	27725391	27726145
chr1	27773190	27773546
chr1	27830916	27831290
chr1	27857977	27858536
chr1	27862934	27863270
chr1	27884451	27884860
chr1	27886072	27886389
chr1	27887424	27887782
chr1	27914363	27914807
chr1	27959775	27960116
chr1	28088233	28089221
chr1	28159486	28159787
chr1	28172874	28173257
chr1	28235460	28235773
chr1	28246971	28247434
chr1	28259206	28260564
chr1	28326100	28326424
chr1	28328370	28328972
chr1	28329338	28329688
chr1	28369520	28370026
chr1	28486842	28487308
chr1	28505562	28505908
chr1	28511525	28512034
chr1	28517921	28518934
chr1	28642637	28643450
chr1	28647620	28648308
chr1	28668688	28669614
chr1	28886811	28887176
chr1	30718048	30719634
chr1	30741450	30741905
chr1	30756550	30758049
chr1	30823432	30823784
chr1	30824105	30824483
chr1	30868738	30869113
chr1	30869903	30870208
chr1	30888312	30888707
chr1	30929349	30929840
chr1	31065424	31066119
chr1	31182274	31182670
chr1	31296555	31297226
chr1	31394667	31395276
chr1	31413517	31413917
chr1	31423286	31423969
chr1	31446232	31446537
chr1	31477359	31477830
chr1	31505454	31506479
chr1	31523485	31524786
chr1	31626430	31626980
chr1	31644425	31645256
chr1	31788462	31788886
chr1	31903344	31903851
chr1	31938306	31938844
chr1	31939820	31940218
chr1	31944072	31944870
chr1	31954856	31955168
chr1	32013247	32013817
chr1	32066137	32066464
chr1	32072665	32073224
chr1	32108169	32108712
chr1	32179641	32180117
chr1	32200567	32200968
chr1	32205446	32205846
chr1	32241056	32241391
chr1	32291716	32292517
chr1	32337067	32338442
chr1	32351183	32351848
chr1	32394180	32394884
chr1	32650547	32651689
chr1	32725170	32725499
chr1	32817128	32818351
chr1	32991798	32993639
chr1	33036647	33037086
chr1	33058318	33058777
chr1	33099456	33099768
chr1	33127241	33127595
chr1	33255405	33255912
chr1	33430766	33431423
chr1	34859490	34859892
chr1	34985312	34985658
chr1	35194085	35194866
chr1	35345511	35345852
chr1	35557411	35557773
chr1	35641305	35642021
chr1	35718629	35719070
chr1	35769511	35770189
chr1	35930697	35931051
chr1	36099563	36100130
chr1	36119470	36120184
chr1	36123104	36123779
chr1	36149278	36149689
chr1	36150424	36151037
chr1	36155644	36156158
chr1	36157112	36157722
chr1	36160749	36161290
chr1	36162034	36162403
chr1	36188049	36188349
chr1	36224116	36224898
chr1	36306511	36307317
chr1	36349466	36350019
chr1	36351357	36351858
chr1	36373962	36374827
chr1	36385706	36386853
chr1	36397353	36397892
chr1	36400670	36401746
chr1	36464105	36464715
chr1	36482687	36483170
chr1	36486704	36487145
chr1	36611888	36612313
chr1	37478811	37479342
chr1	37486521	37486880
chr1	37514591	37514985
chr1	37673851	37674338
chr1	37691871	37692827
chr1	37778599	37778897
chr1	37795558	37795892
chr1	37859071	37859951
chr1	37931339	37931980
chr1	38012398	38013019
chr1	38873184	38873721
chr1	38990883	38991204
chr1	39086817	39087184
chr1	39215173	39215475
chr1	39493617	39493942
chr1	39509144	39509710
chr1	39530216	39530616
chr1	39570831	39571286
chr1	39576958	39577317
chr1	39609604	39610193
chr1	39639797	39640290
chr1	39788721	39789615
chr1	39799189	39799888
chr1	39817041	39817387
chr1	39833892	39834194
chr1	39845576	39845920
chr1	39883160	39883499
chr1	39927207	39927849
chr1	39934320	39935155
chr1	39936477	39937385
chr1	39954587	39955426
chr1	39960583	39960919
chr1	39973245	39973567
chr1	40039635	40040966
chr1	40064561	40064923
chr1	40084975	40085492
chr1	40097021	40097554
chr1	40257698	40258445
chr1	40449857	40450367
chr1	40476969	40477416
chr1	40612476	40612921
chr1	40665515	40666023
chr1	40691592	40692553
chr1	40860634	40861439
chr1	40862217	40862812
chr1	40979389	40979992
chr1	41003828	41004398
chr1	41275048	41275352
chr1	41432663	41433103
chr1	41683933	41684448
chr1	41726765	41727886
chr1	41728353	41728917
chr1	41739128	41739581
chr1	41751542	41752393
chr1	41802910	41803719
chr1	42035705	42036007
chr1	42161988	42162815
chr1	42168192	42168808
chr1	42170839	42171240
chr1	42334564	42335139
chr1	42456477	42457037
chr1	42658039	42658355
chr1	42681925	42682722
chr1	42766762	42767560
chr1	42816760	42817442
chr1	42924174	42924699
chr1	42931028	42931405
chr1	42931771	42932370
chr1	42944000	42944736
chr1	42952147	42952700
chr1	42958703	42959190
chr1	43358417	43359131
chr1	43368124	43368419
chr1	43650044	43650403
chr1	43707166	43707963
chr1	43833880	43834778
chr1	43929509	43930234
chr1	43930706	43931132
chr1	43933924	43935087
chr1	43969612	43970191
chr1	43978717	43979062
chr1	44631521	44632622
chr1	44672511	44672911
chr1	44674054	44674788
chr1	44696992	44697307
chr1	44722948	44723240
chr1	44734962	44735406
chr1	44739427	44739791
chr1	44775302	44775782
chr1	44799849	44800441
chr1	44802592	44802890
chr1	44807156	44808522
chr1	44809312	44809757
chr1	44810338	44810686
chr1	44813431	44813992
chr1	44820232	44820581
chr1	44986342	44986661
chr1	45303818	45304109
chr1	45327911	45328267
chr1	45334194	45334633
chr1	45339805	45340456
chr1	45490924	45491326
chr1	45550527	45551108
chr1	45583404	45583965
chr1	45584408	45585035
chr1	45664486	45664915
chr1	45686282	45687341
chr1	45750297	45751031
chr1	46037168	46037491
chr1	46081302	46081603
chr1	46132673	46133359
chr1	46287135	46287443
chr1	46302050	46303851
chr1	46340674	46341113
chr1	46373841	46374259
chr1	46481014	46481384
chr1	46522259	46522805
chr1	46586873	46587290
chr1	46718857	46719330
chr1	47313882	47314447
chr1	47333949	47334708
chr1	50968929	50970022
chr1	50978221	50978597
chr1	51225330	51225630
chr1	51847265	51847695
chr1	51878723	51879292
chr1	52054954	52055531
chr1	52056233	52056704
chr1	52366174	52366473
chr1	52404087	52404993
chr1	52636845	52637187
chr1	52698110	52698641
chr1	52703080	52703423
chr1	53220299	53220922
chr1	53238320	53238943
chr1	53319354	53319811
chr1	53325727	53326702
chr1	53838121	53838581
chr1	53945616	53946352
chr1	54052788	54053832
chr1	54137659	54138159
chr1	54542232	54543008
chr1	54715731	54716067
chr1	54859907	54860255
chr1	54861261	54861651
chr1	54886970	54887743
chr1	55215337	55215667
chr1	56834794	56835133
chr1	58699627	58699993
chr1	58783819	58784321
chr1	58903563	58904093
chr1	58979002	58979331
chr1	59296539	59297201
chr1	62435983	62437028
chr1	62783842	62784366
chr1	63213577	63213865
chr1	65067076	65067405
chr1	65420004	65420794
chr1	66393733	66394033
chr1	66924924	66925440
chr1	66929999	66930732
chr1	67430562	67430907
chr1	68496676	68497245
chr1	75724344	75724648
chr1	77195102	77195397
chr1	77532572	77532860
chr1	77535663	77535984
chr1	77683024	77683374
chr1	77978873	77979529
chr1	79629190	79629478
chr1	79701260	79701570
chr1	84505829	84506769
chr1	84574057	84574492
chr1	85276278	85276925
chr1	85708263	85708633
chr1	86913910	86915409
chr1	87225934	87226748
chr1	87328519	87328813
chr1	88684099	88684516
chr1	88891299	88891998
chr1	88992529	88993062
chr1	89272445	89272762
chr1	89524494	89525259
chr1	89632667	89632955
chr1	89820719	89821124
chr1	89843369	89844090
chr1	89994915	89995457
chr1	91021416	91022389
chr1	91500809	91501325
chr1	92096020	92096353
chr1	92298709	92299282
chr1	92388779	92389227
chr1	92482037	92482795
chr1	92483514	92484834
chr1	92485137	92486513
chr1	92784825	92785507
chr1	92975262	92975719
chr1	93079117	93079519
chr1	93179718	93180937
chr1	93345603	93346224
chr1	93758627	93759504
chr1	93846182	93846578
chr1	93878792	93879157
chr1	93908803	93909931
chr1	94541277	94542266
chr1	94720532	94720943
chr1	96071152	96071486
chr1	96415607	96415900
chr1	97920672	97921201
chr1	99969713	99970429
chr1	100037818	100038878
chr1	100132737	100133286
chr1	100265898	100266615
chr1	100351299	100351692
chr1	100352127	100353356
chr1	100894833	100896577
chr1	103817389	103817786
chr1	107963927	107964218
chr1	107965604	107965918
chr1	108118229	108118575
chr1	108200130	108200592
chr1	108559944	108560354
chr1	108692208	108692778
chr1	108746463	108747218
chr1	108876748	108877171
chr1	108963808	108964124
chr1	109041900	109042376
chr1	109282951	109283492
chr1	109426113	109426855
chr1	109483893	109484186
chr1	109494037	109494346
chr1	109619883	109620292
chr1	109620759	109621248
chr1	109624423	109624839
chr1	109655812	109656508
chr1	109773898	109774321
chr1	109790750	109791314
chr1	109792155	109792754
chr1	109806839	109807272
chr1	109816049	109816518
chr1	109818297	109818662
chr1	109821188	109821795
chr1	109822091	109822520
chr1	109823670	109824186
chr1	109933992	109934548
chr1	109984235	109984671
chr1	110034945	110035301
chr1	110338457	110339787
chr1	110407733	110408051
chr1	110963319	110964134
chr1	111139697	111140656
chr1	111202821	111203303
chr1	111203675	111204776
chr1	111220079	111220392
chr1	111448602	111449685
chr1	111503248	111503628
chr1	111507433	111508381
chr1	111619813	111620324
chr1	111733520	111734110
chr1	112466210	112466528
chr1	112619641	112620297
chr1	112700327	112701350
chr1	112704644	112705363
chr1	112707118	112707616
chr1	112955356	112957142
chr1	113072746	113073384
chr1	113759055	113759974
chr1	113811742	113812656
chr1	113904671	113905636
chr1	113929276	113930928
chr1	114081335	114081689
chr1	114716399	114716809
chr1	114757064	114758043
chr1	115976159	115976496
chr1	116372870	116373376
chr1	116504018	116504785
chr1	116570549	116571040
chr1	116794551	116794877
chr1	116825555	116826276
chr1	116847610	116848021
chr1	116990739	116991094
chr1	117059829	117061192
chr1	117366894	117367339
chr1	117606072	117606435
chr1	117717268	117717591
chr1	117928986	117929639
chr1	119140367	119140801
chr1	119648240	119648619
chr1	120069091	120070047
chr1	120176182	120176556
chr1	120850664	120851250
chr1	120942254	120942608
chr1	121092295	121092596
chr1	121097244	121097652
chr1	121184238	121185718
chr1	121270837	121271161
chr1	121586987	121587371
chr1	143728889	143729213
chr1	143860724	143861030
chr1	143972097	143973237
chr1	144412512	144412895
chr1	145008743	145009072
chr1	145094805	145095902
chr1	145214826	145215160
chr1	145280832	145281435
chr1	145823591	145824408
chr1	145859091	145859925
chr1	145927214	145927501
chr1	145957591	145958007
chr1	145985616	145985908
chr1	145996714	145997013
chr1	146035229	146035582
chr1	146037232	146039118
chr1	146052181	146052513
chr1	146228633	146229003
chr1	146369557	146369885
chr1	146376472	146377718
chr1	146387171	146387529
chr1	147242682	147243081
chr1	148038891	148039360
chr1	148302958	148303556
chr1	148318350	148318851
chr1	148334695	148335295
chr1	148361559	148361948
chr1	148402310	148402706
chr1	148522296	148523400
chr1	148951849	148952219
chr1	149558598	149558943
chr1	149607621	149608367
chr1	149636305	149636730
chr1	149638708	149639261
chr1	149726655	149726957
chr1	149772277	149772626
chr1	149787596	149787958
chr1	149792449	149793016
chr1	149811825	149812457
chr1	149832195	149832984
chr1	149841531	149842358
chr1	149851446	149852274
chr1	149853424	149853741
chr1	149860766	149861673
chr1	149886202	149887129
chr1	149887594	149887954
chr1	149899519	149899932
chr1	149927570	149928358
chr1	150067040	150067838
chr1	150159280	150160448
chr1	150162400	150163424
chr1	150234485	150235028
chr1	150268732	150269360
chr1	150321200	150321805
chr1	150363625	150364756
chr1	150515491	150516201
chr1	150548838	150550330
chr1	150552123	150552809
chr1	150560078	150560366
chr1	150560857	150562084
chr1	150569403	150569897
chr1	150579434	150579957
chr1	150629220	150629666
chr1	150876213	150877195
chr1	150926238	150926643
chr1	150973700	150974574
chr1	150979186	150979599
chr1	151006491	151006822
chr1	151057897	151058316
chr1	151059309	151059696
chr1	151070952	151071398
chr1	151157171	151157465
chr1	151165536	151166210
chr1	151265987	151266370
chr1	151281111	151282536
chr1	151327144	151327661
chr1	151342476	151342885
chr1	151346920	151347531
chr1	151369941	151370705
chr1	151405765	151406097
chr1	151511613	151511934
chr1	151539836	151540472
chr1	151611866	151612257
chr1	151653897	151654189
chr1	151790131	151791039
chr1	151819477	151820215
chr1	151858998	151859438
chr1	151872686	151873029
chr1	151909234	151909906
chr1	151992652	151992968
chr1	151993876	151994289
chr1	152036407	152037404
chr1	152037721	152038035
chr1	152048096	152048679
chr1	152459826	152460367
chr1	152622992	152623617
chr1	153390647	153391136
chr1	153535716	153536458
chr1	153544979	153546107
chr1	153548408	153549089
chr1	153565624	153566963
chr1	153598673	153598974
chr1	153610525	153611062
chr1	153633904	153634484
chr1	153658662	153658967
chr1	153670608	153670994
chr1	153791382	153791922
chr1	153922658	153923773
chr1	153945063	153947268
chr1	153958307	153958633
chr1	153962612	153963641
chr1	153967307	153967755
chr1	153993398	153993867
chr1	154154652	154155017
chr1	154182368	154183507
chr1	154220153	154221391
chr1	154272264	154272670
chr1	154403603	154403924
chr1	154405054	154406517
chr1	154407026	154407871
chr1	154432659	154433033
chr1	154558714	154559644
chr1	154607475	154608894
chr1	154936713	154937299
chr1	154961497	154962014
chr1	154973784	154974967
chr1	154983077	154983405
chr1	154989352	154989644
chr1	155001852	155002539
chr1	155004244	155004610
chr1	155007220	155008997
chr1	155015624	155016377
chr1	155017390	155017822
chr1	155050746	155051256
chr1	155069852	155070194
chr1	155084936	155086155
chr1	155135062	155136189
chr1	155167327	155168035
chr1	155172763	155173312
chr1	155176874	155177429
chr1	155178597	155179076
chr1	155184926	155186052
chr1	155193135	155194825
chr1	155207086	155207588
chr1	155208859	155209566
chr1	155227439	155227760
chr1	155308197	155309241
chr1	155323157	155325731
chr1	155609822	155610498
chr1	155745385	155746342
chr1	155859351	155860617
chr1	155940929	155941680
chr1	155966430	155966937
chr1	155970636	155971090
chr1	155976277	155979018
chr1	155989317	155990073
chr1	156053213	156054119
chr1	156054632	156055467
chr1	156066571	156066906
chr1	156082345	156082854
chr1	156103143	156103658
chr1	156114256	156114672
chr1	156115712	156116252
chr1	156119657	156120306
chr1	156123534	156124197
chr1	156125329	156125662
chr1	156126071	156127333
chr1	156151241	156151808
chr1	156153961	156154708
chr1	156241584	156242023
chr1	156248075	156248365
chr1	156282585	156282877
chr1	156338062	156338834
chr1	156382686	156383109
chr1	156456740	156457724
chr1	156489035	156489457
chr1	156490329	156490978
chr1	156491409	156491731
chr1	156492252	156494002
chr1	156495919	156496639
chr1	156498857	156501516
chr1	156502583	156503295
chr1	156504620	156505781
chr1	156524713	156525038
chr1	156525998	156526376
chr1	156639619	156640047
chr1	156643892	156644383
chr1	156657719	156658072
chr1	156660063	156662298
chr1	156689223	156689991
chr1	156728506	156729057
chr1	156740707	156741452
chr1	156750256	156750588
chr1	156751731	156752088
chr1	156767228	156767764
chr1	156795513	156796062
chr1	156798580	156798936
chr1	156804752	156805063
chr1	156814829	156815192
chr1	157106436	157107077
chr1	157220156	157220624
chr1	157403400	157403779
chr1	158177676	158178204
chr1	158180870	158181257
chr1	158285831	158286224
chr1	159084445	159084734
chr1	159780685	159781228
chr1	159910194	159910670
chr1	159918197	159918514
chr1	159924439	159925487
chr1	159936367	159936826
chr1	160004857	160005199
chr1	160098720	160099329
chr1	160101129	160101429
chr1	160204936	160205274
chr1	160862025	160862874
chr1	160863686	160864068
chr1	161013651	161013945
chr1	161020969	161021468
chr1	161045127	161046050
chr1	161068307	161068886
chr1	161072030	161072322
chr1	161074713	161075066
chr1	161083374	161084059
chr1	161117766	161118379
chr1	161132357	161133260
chr1	161165946	161166625
chr1	161176966	161177809
chr1	161193289	161193664
chr1	161200679	161201249
chr1	161201571	161202610
chr1	161209348	161210008
chr1	161214669	161215723
chr1	161217827	161218382
chr1	161389774	161390519
chr1	161399306	161400192
chr1	161523994	161524835
chr1	161530399	161531140
chr1	161540048	161540494
chr1	161581374	161581756
chr1	161612142	161612672
chr1	161722163	161722590
chr1	161727282	161727686
chr1	161749699	161750315
chr1	162003099	162003811
chr1	162561167	162562282
chr1	165630650	165631127
chr1	165698248	165698567
chr1	165768565	165769263
chr1	165857452	165857748
chr1	166875837	166876412
chr1	167220361	167220796
chr1	167221719	167222136
chr1	167533484	167534169
chr1	167601712	167602049
chr1	167617551	167617912
chr1	167627832	167628199
chr1	167714395	167715273
chr1	167721660	167722493
chr1	167935883	167936852
chr1	168178902	168179251
chr1	168225742	168226559
chr1	168411547	168411870
chr1	169893746	169894271
chr1	171485127	171485726
chr1	171781248	171781671
chr1	172532558	172533562
chr1	173476726	173477906
chr1	173824215	173824874
chr1	173861146	173861678
chr1	173867804	173868746
chr1	174008745	174009050
chr1	174021702	174022876
chr1	174159197	174159787
chr1	174999121	175000573
chr1	175029647	175030065
chr1	175573166	175573844
chr1	176207236	176207557
chr1	178093240	178093924
chr1	178608219	178608524
chr1	179025848	179026190
chr1	179081637	179082500
chr1	179293749	179294097
chr1	179365695	179366239
chr1	179824255	179824645
chr1	179882063	179883266
chr1	179954347	179955411
chr1	180154511	180155099
chr1	180502380	180503193
chr1	181022183	181022946
chr1	181062303	181062651
chr1	181088144	181088990
chr1	181089702	181090197
chr1	181104905	181105847
chr1	181129219	181129731
chr1	181134164	181134508
chr1	182021379	182021754
chr1	182029451	182030184
chr1	182144249	182144543
chr1	182337863	182338214
chr1	182391174	182392398
chr1	182484432	182485152
chr1	182604204	182604790
chr1	182614951	182615499
chr1	182633500	182633839
chr1	182789414	182789925
chr1	182839179	182840026
chr1	182887082	182887418
chr1	183101925	183102225
chr1	183281852	183282257
chr1	183471199	183472627
chr1	183590187	183590922
chr1	183593166	183593608
chr1	183635461	183636280
chr1	184037334	184037718
chr1	184051593	184052121
chr1	184754226	184755407
chr1	184797426	184797729
chr1	185157157	185157475
chr1	185316065	185316499
chr1	186375356	186375996
chr1	186618185	186618539
chr1	192808821	192809292
chr1	193058648	193060013
chr1	193104414	193104719
chr1	193105131	193105715
chr1	193112699	193113298
chr1	196669664	196669957
chr1	197774853	197775287
chr1	198157677	198158070
chr1	198983838	198984244
chr1	200669590	200670287
chr1	200888145	200888777
chr1	200890957	200891478
chr1	200902574	200902895
chr1	201017109	201017463
chr1	201025864	201026695
chr1	201461903	201462363
chr1	201480531	201480827
chr1	201481920	201482215
chr1	201489529	201489836
chr1	201506912	201507404
chr1	201713289	201713855
chr1	201714174	201714973
chr1	201715430	201715859
chr1	201982736	201983269
chr1	202142826	202144236
chr1	202159169	202160469
chr1	202160788	202161448
chr1	202162288	202162608
chr1	202163104	202163413
chr1	202341731	202342142
chr1	202348716	202349131
chr1	202484897	202485259
chr1	202600178	202600496
chr1	202615264	202616952
chr1	202806888	202807512
chr1	202858749	202859037
chr1	202888659	202889187
chr1	202957874	202958247
chr1	203007255	203007629
chr1	203051833	203052186
chr1	203058276	203058788
chr1	203068652	203069017
chr1	203069650	203069938
chr1	203075210	203075532
chr1	203076515	203076915
chr1	203102061	203102391
chr1	203128054	203128471
chr1	203135920	203136550
chr1	203166083	203166965
chr1	203175467	203176490
chr1	203177476	203177932
chr1	203186551	203187234
chr1	203202332	203203183
chr1	203267430	203267916
chr1	203287142	203288057
chr1	203289374	203289884
chr1	203290353	203290935
chr1	203305100	203305749
chr1	203320823	203321154
chr1	203325465	203326180
chr1	203327191	203328032
chr1	203606620	203606930
chr1	203626297	203626992
chr1	203628071	203628513
chr1	203673753	203674352
chr1	204177403	204177705
chr1	204411597	204412019
chr1	205121946	205122346
chr1	205284562	205285146
chr1	205286526	205287003
chr1	205440874	205441549
chr1	205631696	205632291
chr1	205749166	205750436
chr1	205775079	205775511
chr1	205813000	205813295
chr1	205963057	205963435
chr1	205975526	205975951
chr1	206012153	206012768
chr1	206202957	206204259
chr1	206289322	206289722
chr1	206468045	206468365
chr1	206470483	206471070
chr1	206472574	206473354
chr1	206574977	206575302
chr1	206744857	206745249
chr1	206770854	206771205
chr1	206923087	206923569
chr1	206924838	206925424
chr1	206962301	206962627
chr1	207204820	207205123
chr1	207321158	207321751
chr1	210651523	210651923
chr1	211579339	211579797
chr1	211613111	211613733
chr1	211694873	211695196
chr1	211932594	211932908
chr1	212035208	212035961
chr1	212285162	212285720
chr1	212286253	212286628
chr1	212415486	212415814
chr1	212432791	212433121
chr1	212608293	212609026
chr1	212671653	212671993
chr1	212791528	212792119
chr1	212857883	212858271
chr1	213015264	213015821
chr1	213051285	213051705
chr1	213329413	213329927
chr1	214362284	214362637
chr1	214426852	214427158
chr1	219088726	219089142
chr1	220046250	220046571
chr1	220878449	220879956
chr1	220881142	220881574
chr1	220882085	220883286
chr1	220887570	220888222
chr1	221741693	221743474
chr1	222712308	222712823
chr1	223557302	223557591
chr1	223846183	223846470
chr1	223992372	223992787
chr1	224183015	224183584
chr1	224203124	224203754
chr1	224329943	224330369
chr1	224381186	224381549
chr1	224434834	224435245
chr1	224456749	224457109
chr1	224497962	224498359
chr1	224503001	224503972
chr1	224565344	224565858
chr1	225427382	225428322
chr1	225467323	225467758
chr1	225748291	225748662
chr1	225777611	225778173
chr1	225809803	225810319
chr1	225813366	225813821
chr1	225845759	225846114
chr1	225924070	225924722
chr1	225999122	225999904
chr1	226007212	226007574
chr1	226062089	226063060
chr1	226083371	226083761
chr1	226122329	226122687
chr1	226738257	226738780
chr1	226939673	226940477
chr1	227762492	227762866
chr1	227869896	227870226
chr1	228081295	228081699
chr1	228082344	228082902
chr1	228090065	228090415
chr1	228102982	228103390
chr1	228108942	228109507
chr1	228139890	228140493
chr1	228165684	228166631
chr1	228458279	228459425
chr1	228668874	228669233
chr1	228837784	228838125
chr1	228990352	228991290
chr1	229068279	229068833
chr1	229199483	229199785
chr1	229270714	229271592
chr1	229342073	229342952
chr1	229537582	229537937
chr1	229558008	229559323
chr1	229579210	229579555
chr1	230120046	230120483
chr1	230642492	230642791
chr1	230978884	230979299
chr1	231388493	231388863
chr1	231421961	231422636
chr1	231528333	231528630
chr1	231530332	231530677
chr1	231627161	231627732
chr1	231776507	231776984
chr1	231803539	231803938
chr1	231806586	231807108
chr1	232630324	232630656
chr1	232805359	232805656
chr1	234373183	234373740
chr1	234478836	234479198
chr1	234498972	234499427
chr1	234522597	234522997
chr1	234575865	234576217
chr1	234599776	234600435
chr1	234607262	234607595
chr1	234608427	234608935
chr1	234610645	234611422
chr1	234612642	234613151
chr1	234656943	234657264
chr1	234723122	234723431
chr1	234768302	234768817
chr1	234772538	234772972
chr1	234775104	234775622
chr1	234776587	234776903
chr1	234778364	234778963
chr1	234816750	234817069
chr1	234840663	234841067
chr1	234875979	234876436
chr1	234876961	234877455
chr1	234890866	234891383
chr1	234927065	234927563
chr1	234932964	234933580
chr1	234952948	234953235
chr1	234955148	234955607
chr1	234965308	234965636
chr1	234978324	234978795
chr1	234980549	234981608
chr1	234984810	234985130
chr1	235011379	235012463
chr1	235067740	235068034
chr1	235074827	235075474
chr1	235077726	235078210
chr1	235083428	235084179
chr1	235085283	235085691
chr1	235128432	235129066
chr1	235161012	235161512
chr1	235327965	235328924
chr1	235367331	235367629
chr1	235504209	235505285
chr1	235564806	235565295
chr1	235866438	235867746
chr1	235945429	235946123
chr1	235954576	235955165
chr1	235971780	235972311
chr1	236162587	236163071
chr1	236795092	236795523
chr1	241639879	241640259
chr1	241847933	241848225
chr1	243254442	243255557
chr1	243730200	243730571
chr1	244048233	244048546
chr1	244451833	244452292
chr1	244652801	244653352
chr1	244834745	244835897
chr1	244864277	244864788
chr1	244867830	244868334
chr1	244918649	244919082
chr1	244970098	244971302
chr1	245053876	245054308
chr1	245807115	245807461
chr1	246067576	246067915
chr1	246071838	246072321
chr1	246082858	246083174
chr1	246219589	246219960
chr1	246566203	246566783
chr1	246931679	246932309
chr1	247210565	247210904
chr1	247407254	247407634
chr1	247411527	247412154
chr1	247415480	247416114
chr1	248317891	248318229
chr1	248804822	248805617
chr1	248826010	248826623
chr1	248837848	248839268
chr1	248858727	248859572
chr1	248873199	248873900
chr1	248906121	248906645
chr10	134595	134919
chr10	135829	136511
chr10	804863	805308
chr10	931481	932147
chr10	987952	988641
chr10	1048821	1049387
chr10	3109308	3109777
chr10	3172623	3173385
chr10	3473482	3473797
chr10	3781281	3781581
chr10	3782607	3782912
chr10	3785023	3785956
chr10	4815108	4815414
chr10	5293770	5294478
chr10	5297661	5298317
chr10	5514568	5515031
chr10	5548631	5549091
chr10	5551338	5551866
chr10	5565800	5566157
chr10	5812964	5813967
chr10	5815543	5816200
chr10	5889671	5890686
chr10	5975842	5976441
chr10	5976772	5977907
chr10	6019699	6020140
chr10	6044139	6044502
chr10	6047105	6047416
chr10	6050021	6051463
chr10	6068158	6068650
chr10	6088889	6089431
chr10	6140590	6140930
chr10	6144867	6145337
chr10	6148192	6148551
chr10	6151136	6151715
chr10	6163490	6164086
chr10	6182629	6183022
chr10	6347730	6348122
chr10	6580097	6580647
chr10	6927716	6928207
chr10	7406810	7407229
chr10	7408308	7408628
chr10	7412412	7413390
chr10	7483310	7483662
chr10	7508113	7508617
chr10	7523991	7524354
chr10	7787799	7788213
chr10	11165878	11166267
chr10	11177841	11178347
chr10	11180128	11180588
chr10	11196473	11196773
chr10	11242417	11243088
chr10	11642902	11643236
chr10	11684751	11685238
chr10	11814805	11815104
chr10	12042874	12043377
chr10	12053832	12054140
chr10	12068297	12069344
chr10	12107233	12107664
chr10	12113224	12113593
chr10	12129164	12129882
chr10	12194850	12195143
chr10	12195574	12196516
chr10	12264352	12264907
chr10	12333679	12334030
chr10	12349266	12349587
chr10	13099797	13100582
chr10	13299687	13300084
chr10	13717958	13718698
chr10	13721286	13721731
chr10	13743260	13743838
chr10	14603671	14604757
chr10	14617681	14617974
chr10	14634804	14635204
chr10	14751733	14752155
chr10	14837831	14838481
chr10	14878104	14879076
chr10	14953663	14954423
chr10	14959323	14959984
chr10	15096863	15097586
chr10	15168473	15169260
chr10	15859978	15860559
chr10	16436786	16437220
chr10	16817178	16817763
chr10	17201233	17201671
chr10	17216746	17217035
chr10	17228180	17229583
chr10	17230269	17230587
chr10	19816468	19816760
chr10	21525745	21526485
chr10	21533565	21534340
chr10	22229191	22229502
chr10	22316401	22316874
chr10	22714170	22714464
chr10	22737914	22738358
chr10	23438634	23439100
chr10	25016226	25016991
chr10	25113175	25113538
chr10	26437832	26439073
chr10	26506913	26507408
chr10	26697197	26697811
chr10	26860137	26861274
chr10	27100052	27100743
chr10	27154544	27155793
chr10	27240378	27241582
chr10	27504110	27504747
chr10	27659867	27660231
chr10	28532346	28533055
chr10	29957544	29958045
chr10	30027156	30027464
chr10	30348889	30349244
chr10	30433653	30434578
chr10	30494249	30494546
chr10	30529441	30529771
chr10	31031613	31032579
chr10	31146562	31147000
chr10	31603386	31603773
chr10	31760177	31760497
chr10	32055698	32056547
chr10	32346913	32347379
chr10	32958311	32958799
chr10	33005501	33005792
chr10	33661765	33662259
chr10	35126783	35127153
chr10	37857759	37858119
chr10	37976327	37976694
chr10	38010449	38010976
chr10	38703204	38703593
chr10	42552622	42552939
chr10	42638144	42638790
chr10	42988815	42989162
chr10	43137930	43138343
chr10	43396978	43397362
chr10	43403869	43404190
chr10	43408668	43409569
chr10	43418276	43418676
chr10	43420261	43421196
chr10	43436492	43437078
chr10	43455332	43455917
chr10	44959254	44960126
chr10	44967719	44968872
chr10	45376023	45376429
chr10	45380119	45380556
chr10	45381035	45381440
chr10	45672309	45673049
chr10	46023191	46023542
chr10	47165393	47166798
chr10	47553207	47553799
chr10	48517710	48518694
chr10	48633855	48634689
chr10	48655365	48656005
chr10	48668141	48668497
chr10	48684860	48685459
chr10	48829550	48829880
chr10	49190304	49190605
chr10	49309902	49310463
chr10	49362719	49363068
chr10	50624073	50624382
chr10	50624680	50625155
chr10	58267219	58268339
chr10	58269077	58269547
chr10	58385014	58385837
chr10	59906647	59906997
chr10	60778416	60778738
chr10	62527375	62527671
chr10	62632241	62632700
chr10	62633276	62633619
chr10	62816431	62816837
chr10	63465759	63466317
chr10	63492071	63492483
chr10	63520922	63521232
chr10	63629554	63630887
chr10	67763904	67764556
chr10	68074804	68075267
chr10	68331553	68332308
chr10	68407069	68407572
chr10	68527269	68527829
chr10	68721037	68721641
chr10	68900818	68901691
chr10	68955901	68956394
chr10	68958200	68958669
chr10	68988706	68989144
chr10	69047957	69048727
chr10	69056439	69057111
chr10	69065336	69066040
chr10	69073274	69073884
chr10	69123465	69124509
chr10	69180038	69180536
chr10	69288862	69289165
chr10	69335031	69335332
chr10	69408584	69409246
chr10	69439507	69439935
chr10	69483835	69484531
chr10	70145970	70147093
chr10	70170457	70170987
chr10	70233183	70233816
chr10	70331509	70332303
chr10	70404069	70404547
chr10	70405219	70405624
chr10	70478608	70479469
chr10	70493097	70493937
chr10	70561192	70561709
chr10	70562546	70562876
chr10	70576214	70576778
chr10	70592840	70593357
chr10	70602957	70603536
chr10	71244173	71244912
chr10	71319060	71319660
chr10	71366914	71367814
chr10	71377094	71377537
chr10	71597923	71598722
chr10	71694471	71694900
chr10	71695214	71695572
chr10	71713343	71714005
chr10	71727418	71727999
chr10	71728345	71728909
chr10	71729203	71729517
chr10	71730559	71731024
chr10	71745509	71745800
chr10	71746396	71747462
chr10	71747784	71749790
chr10	71750292	71750845
chr10	71752488	71753196
chr10	71753911	71754304
chr10	71770431	71770813
chr10	71772933	71774300
chr10	71775067	71775726
chr10	71850828	71851935
chr10	71852642	71852945
chr10	71860242	71860636
chr10	71873637	71874020
chr10	71888671	71889309
chr10	72044659	72044986
chr10	72088979	72089312
chr10	72215957	72216362
chr10	72254984	72255481
chr10	72260657	72260964
chr10	72272714	72274183
chr10	72297235	72298376
chr10	72303788	72304254
chr10	72316955	72317370
chr10	72319315	72320198
chr10	72320645	72321552
chr10	72328166	72329157
chr10	72331866	72332495
chr10	72334668	72336095
chr10	72336902	72337314
chr10	72483367	72483824
chr10	72625694	72626348
chr10	72981638	72981943
chr10	73096633	73097119
chr10	73246957	73247293
chr10	73252418	73252999
chr10	73413892	73414326
chr10	73495368	73496049
chr10	73648708	73649024
chr10	73744058	73744770
chr10	73772343	73773029
chr10	73785282	73785589
chr10	73810862	73812215
chr10	73848949	73849260
chr10	73865670	73866300
chr10	73874314	73875087
chr10	73906807	73907141
chr10	73908571	73909022
chr10	73910809	73911979
chr10	73913001	73913320
chr10	73940823	73941122
chr10	73956711	73957069
chr10	73976231	73976630
chr10	73997573	73998320
chr10	74150419	74151633
chr10	74168894	74169183
chr10	74176429	74177245
chr10	74825741	74826926
chr10	75103886	75104180
chr10	75111359	75112255
chr10	75210070	75211387
chr10	75358687	75359087
chr10	75401124	75401694
chr10	75430175	75430755
chr10	78142036	78142335
chr10	78212459	78213001
chr10	78303037	78303712
chr10	78756676	78757295
chr10	78952872	78953688
chr10	78973525	78973983
chr10	78974768	78975117
chr10	78977836	78978363
chr10	79071006	79071500
chr10	79127147	79127597
chr10	79132746	79133066
chr10	79137295	79138393
chr10	79180546	79181529
chr10	79242098	79242402
chr10	79244838	79245343
chr10	79250226	79250519
chr10	79266472	79267178
chr10	79270704	79271156
chr10	79286212	79287040
chr10	79292780	79293200
chr10	79293698	79294297
chr10	79316603	79317068
chr10	79321505	79321798
chr10	79331380	79331849
chr10	79347978	79348314
chr10	79413170	79413696
chr10	79417309	79417852
chr10	79444510	79445005
chr10	79445698	79446213
chr10	79826253	79826834
chr10	80078842	80079208
chr10	80158849	80159209
chr10	80205037	80205859
chr10	80459219	80459534
chr10	80460854	80461992
chr10	80498685	80499560
chr10	80518405	80519200
chr10	86354777	86355974
chr10	86521512	86522158
chr10	86756316	86756745
chr10	86971211	86971578
chr10	87094070	87094445
chr10	87094905	87095757
chr10	87148922	87149263
chr10	87203552	87203942
chr10	87342390	87343155
chr10	87861967	87863628
chr10	87903150	87903627
chr10	88879960	88880618
chr10	89086970	89087443
chr10	89644129	89644547
chr10	89645039	89645526
chr10	90857574	90858296
chr10	91220517	91221235
chr10	91409522	91409901
chr10	92291114	92291686
chr10	92573674	92574542
chr10	92593042	92593340
chr10	92689536	92690098
chr10	92848213	92848870
chr10	93386811	93387440
chr10	93413370	93413875
chr10	93463104	93463489
chr10	94362727	94363297
chr10	95295058	95295562
chr10	95693748	95694089
chr10	95907712	95908152
chr10	96043921	96044347
chr10	96089882	96090423
chr10	96129738	96130600
chr10	96375203	96375596
chr10	96513797	96514208
chr10	96586352	96587320
chr10	96656572	96656998
chr10	96700519	96701117
chr10	96719952	96720968
chr10	96740961	96741307
chr10	96831921	96832898
chr10	97069765	97070202
chr10	97157429	97157736
chr10	97224590	97225017
chr10	97318954	97319437
chr10	97320021	97320362
chr10	97356140	97356586
chr10	97401047	97401703
chr10	97408215	97409014
chr10	97425861	97426709
chr10	97445775	97446425
chr10	97701641	97702022
chr10	97714008	97715074
chr10	97736776	97737216
chr10	98134562	98134858
chr10	99620728	99621680
chr10	99731859	99732376
chr10	100185590	100186391
chr10	100286440	100286947
chr10	100346537	100346950
chr10	100371174	100371576
chr10	100373105	100373873
chr10	100912526	100913314
chr10	100996416	100999201
chr10	101014225	101014771
chr10	101018355	101019660
chr10	101030780	101031515
chr10	101032146	101033144
chr10	101042826	101043389
chr10	101060798	101061776
chr10	101071765	101072404
chr10	101353867	101354270
chr10	101588113	101588473
chr10	101817619	101818758
chr10	101830631	101831016
chr10	101849005	101849782
chr10	102055768	102056233
chr10	102114825	102115327
chr10	102117527	102117909
chr10	102119159	102119701
chr10	102120298	102120836
chr10	102132811	102133274
chr10	102151916	102152566
chr10	102226962	102227264
chr10	102394058	102394687
chr10	102420816	102421392
chr10	102450113	102450851
chr10	102452410	102453192
chr10	102469955	102470321
chr10	102502153	102502787
chr10	102503821	102504290
chr10	102629549	102630315
chr10	102641954	102642577
chr10	102643229	102644026
chr10	102645073	102646449
chr10	102660801	102661701
chr10	102674022	102674531
chr10	102714468	102714865
chr10	102729010	102729400
chr10	102743793	102744151
chr10	102785464	102785799
chr10	102796480	102796849
chr10	102815537	102815999
chr10	102818321	102819051
chr10	102917642	102918489
chr10	103192290	103193633
chr10	103395929	103396819
chr10	103470969	103471545
chr10	103645165	103645651
chr10	103696448	103696927
chr10	103757829	103758214
chr10	103763552	103764264
chr10	103908075	103908474
chr10	103917994	103918542
chr10	104121733	104122121
chr10	109923211	109923628
chr10	110007410	110008182
chr10	110225808	110226373
chr10	110414467	110414839
chr10	110425386	110425695
chr10	110497476	110497873
chr10	110512660	110512965
chr10	110567302	110567947
chr10	110871881	110872683
chr10	110918583	110919755
chr10	113099518	113099821
chr10	114025086	114025456
chr10	117004621	117004967
chr10	117461884	117462209
chr10	119080240	119081133
chr10	119103953	119104527
chr10	119134093	119134501
chr10	119139501	119139925
chr10	119165278	119166064
chr10	119305990	119306744
chr10	119313640	119314092
chr10	119401824	119402366
chr10	119516502	119516813
chr10	119517435	119518336
chr10	119532588	119533298
chr10	119596742	119597371
chr10	119651090	119651484
chr10	119725585	119726269
chr10	119872933	119873508
chr10	121974925	121975520
chr10	122980425	122980785
chr10	123133306	123133686
chr10	123134784	123135864
chr10	123142927	123143601
chr10	123154094	123155080
chr10	123402881	123403278
chr10	123526468	123526838
chr10	124035829	124036375
chr10	124290151	124290774
chr10	124291301	124291786
chr10	124523656	124524027
chr10	124588530	124589305
chr10	124611883	124612211
chr10	124640738	124641832
chr10	124647647	124647955
chr10	124916488	124917065
chr10	125161178	125161474
chr10	127175621	127176229
chr10	127925557	127925866
chr10	128062780	128063181
chr10	128063973	128065195
chr10	128126596	128126975
chr10	129090936	129091237
chr10	130110584	130111150
chr10	130136655	130137040
chr10	131739034	131739444
chr10	132308104	132308441
chr10	132320338	132320759
chr10	132332145	132332532
chr10	132335280	132335642
chr10	132394290	132394617
chr10	132396419	132396921
chr10	132400186	132400663
chr10	132419825	132422628
chr10	132435614	132436100
chr10	132446683	132447757
chr10	132448543	132449189
chr10	132516755	132517181
chr10	132527989	132528479
chr10	132537300	132537788
chr10	132571078	132572607
chr10	132574912	132576439
chr10	132578892	132579455
chr10	132585923	132586623
chr10	132588400	132589280
chr10	132724430	132724938
chr10	133235165	133235812
chr10	133257642	133259909
chr10	133261052	133261929
chr10	133278393	133279112
chr10	133308638	133309228
chr10	133394023	133394514
chr10_GL383546v1_alt	216906	217216
chr10_GL383546v1_alt	220902	221423
chr11	189664	190143
chr11	207290	207706
chr11	236477	236892
chr11	267587	267874
chr11	297578	298245
chr11	308402	308969
chr11	314212	314971
chr11	350418	351217
chr11	354297	354868
chr11	355544	356357
chr11	406864	407529
chr11	414474	415467
chr11	416613	417094
chr11	447953	448699
chr11	503292	503853
chr11	506383	507264
chr11	568150	568830
chr11	615704	616293
chr11	693633	694097
chr11	695134	696266
chr11	721716	722125
chr11	727997	728411
chr11	746908	748354
chr11	762572	762898
chr11	775261	775624
chr11	776543	776862
chr11	777407	777982
chr11	796056	796798
chr11	797237	797638
chr11	798047	798576
chr11	804852	805757
chr11	808956	809930
chr11	819185	820460
chr11	820795	821321
chr11	822068	822624
chr11	832617	832946
chr11	842228	842820
chr11	848093	848643
chr11	910144	911131
chr11	1259990	1260419
chr11	1262555	1263161
chr11	1309029	1309889
chr11	1336210	1336630
chr11	1383100	1383474
chr11	1772449	1772917
chr11	1777336	1778450
chr11	1781110	1781585
chr11	1785741	1786189
chr11	1839746	1840332
chr11	1850113	1850999
chr11	1853252	1853613
chr11	2301787	2302790
chr11	2399970	2400651
chr11	2533032	2533885
chr11	2560764	2561407
chr11	2687365	2687952
chr11	2741730	2742055
chr11	2826258	2827055
chr11	2902069	2902543
chr11	2929444	2929931
chr11	2930323	2930895
chr11	2933455	2933784
chr11	2991908	2993125
chr11	3056620	3057327
chr11	3107898	3108396
chr11	3124351	3125121
chr11	3135383	3136779
chr11	3137849	3138558
chr11	3160361	3160851
chr11	3169119	3170324
chr11	3378842	3379206
chr11	3422234	3423300
chr11	3614450	3614829
chr11	3626373	3626664
chr11	3797696	3798101
chr11	3817352	3817957
chr11	3824917	3825930
chr11	3834467	3834824
chr11	3837017	3837309
chr11	3838971	3839459
chr11	3841097	3841745
chr11	3854363	3856311
chr11	4094377	4095254
chr11	6234077	6235306
chr11	6612033	6612697
chr11	6618718	6619664
chr11	6635462	6635868
chr11	6646238	6647521
chr11	7512696	7513249
chr11	8258363	8259008
chr11	8687273	8688000
chr11	8688773	8689094
chr11	8698885	8700110
chr11	8832743	8833102
chr11	8911228	8911551
chr11	8964208	8965198
chr11	9265206	9265696
chr11	9314198	9314944
chr11	9364121	9364634
chr11	9384763	9385346
chr11	9460407	9461404
chr11	9467270	9467640
chr11	9573126	9573905
chr11	9574504	9575012
chr11	9613382	9614213
chr11	9640293	9640612
chr11	9745825	9746182
chr11	9758834	9760314
chr11	10303560	10303940
chr11	10307422	10308222
chr11	10414831	10415364
chr11	10456073	10456398
chr11	10540903	10541514
chr11	10581410	10581880
chr11	10623137	10623716
chr11	10658659	10659046
chr11	10735565	10735985
chr11	10792381	10792754
chr11	10808702	10809566
chr11	10857800	10858649
chr11	10898907	10900472
chr11	11330806	11331131
chr11	11416721	11417134
chr11	11842044	11842591
chr11	11848634	11849019
chr11	12066940	12067307
chr11	12110190	12110805
chr11	12159840	12160253
chr11	12166940	12167582
chr11	12170135	12170423
chr11	12222319	12222735
chr11	13216166	13216895
chr11	13277419	13277720
chr11	13668090	13668898
chr11	14394636	14394985
chr11	14499441	14499805
chr11	14519992	14520744
chr11	14633724	14634099
chr11	14643274	14644152
chr11	14801674	14802143
chr11	14891973	14892445
chr11	14905528	14905820
chr11	15215137	15215546
chr11	15638271	15638934
chr11	16790693	16791742
chr11	17077477	17078290
chr11	17207561	17207938
chr11	17276238	17277206
chr11	17351656	17352213
chr11	17800935	17801240
chr11	18322122	18322753
chr11	18383334	18383790
chr11	18394206	18394781
chr11	18396045	18396393
chr11	18526635	18527172
chr11	18634160	18634848
chr11	19241128	19241620
[truncated: 12,640 more rows]
