# Supplementary material for: IRF1 is a core transcriptional regulatory circuitry member promoting AML progression by regulating lipid metabolism
Source: Exp Hematol Oncol. 2025 Mar 1;14:25. doi: 10.1186/s40164-025-00612-z (PMC11871635; doi:10.1186/s40164-025-00612-z)
Supplement: Supplementary file 2 — Supplementary Material 2. [file 40164_2025_612_MOESM2_ESM.zip › Supplementary tables/Supplementary Table 14.xlsx]

## Sheet: Kasumi_ETV6_peaks
ETV6 CUT&Tag peaks in Kasumi-1
chr	start	end
chr1	13280	13706
chr1	15665	16202
chr1	21096	21405
chr1	28904	29959
chr1	186193	186705
chr1	191313	192428
chr1	199222	200549
chr1	630825	631375
chr1	778387	778991
chr1	826838	828018
chr1	869682	870133
chr1	906660	907190
chr1	912427	913074
chr1	1005023	1005500
chr1	1019230	1019853
chr1	1059206	1059620
chr1	1115893	1116190
chr1	1205767	1206145
chr1	1231611	1232148
chr1	1260093	1260385
chr1	1261166	1261440
chr1	1273628	1274294
chr1	1305367	1306020
chr1	1308019	1308692
chr1	1324426	1325193
chr1	1349214	1349846
chr1	1371846	1372452
chr1	1374542	1377083
chr1	1399330	1399825
chr1	1402173	1402580
chr1	1406445	1407767
chr1	1432987	1435059
chr1	1435364	1435881
chr1	1471599	1471970
chr1	1475853	1476239
chr1	1504808	1505586
chr1	1511533	1512049
chr1	1514117	1514831
chr1	1615119	1616145
chr1	1658826	1659498
chr1	1669530	1670038
chr1	1692582	1693091
chr1	1724100	1724766
chr1	1745779	1746730
chr1	1780281	1780879
chr1	1889963	1891796
chr1	1908411	1909426
chr1	1919117	1919961
chr1	1954807	1955319
chr1	2145877	2146964
chr1	2148422	2150501
chr1	2151004	2152059
chr1	2163013	2163352
chr1	2174307	2174736
chr1	2189511	2189929
chr1	2194544	2195663
chr1	2199206	2199740
chr1	2204562	2205761
chr1	2212355	2213437
chr1	2224355	2224714
chr1	2227495	2228051
chr1	2234036	2234951
chr1	2246322	2247192
chr1	2254261	2257042
chr1	2290013	2291600
chr1	2300032	2302041
chr1	2311462	2311908
chr1	2313666	2314523
chr1	2314851	2315696
chr1	2324256	2325037
chr1	2381677	2382141
chr1	2391002	2392378
chr1	2412289	2413474
chr1	2526330	2526871
chr1	2546080	2546524
chr1	2547081	2547412
chr1	2548018	2549178
chr1	2585076	2585840
chr1	2586223	2586963
chr1	2859658	2860107
chr1	3491454	3491941
chr1	3531062	3531457
chr1	3593588	3594311
chr1	3596427	3598975
chr1	3609031	3609481
chr1	3611348	3611945
chr1	3624370	3625555
chr1	3649638	3650284
chr1	3650767	3651043
chr1	3676699	3677927
chr1	3678389	3679304
chr1	3719922	3720301
chr1	3772279	3772901
chr1	3795934	3796905
chr1	3857004	3857696
chr1	3899740	3901663
chr1	4735660	4737216
chr1	5836778	5837233
chr1	5887592	5888329
chr1	5975358	5976018
chr1	5992033	5992873
chr1	6025403	6026534
chr1	6026974	6027470
chr1	6027891	6028736
chr1	6199418	6199809
chr1	6209414	6209936
chr1	6235792	6236159
chr1	6348698	6349050
chr1	6393531	6394091
chr1	6579808	6580144
chr1	6589123	6589635
chr1	6599399	6599849
chr1	6602637	6603233
chr1	6613191	6613612
chr1	6614557	6614981
chr1	6784546	6785760
chr1	7176789	7177504
chr1	7645396	7645674
chr1	7770925	7771870
chr1	7783434	7784316
chr1	7856355	7857301
chr1	7899541	7900522
chr1	7902650	7902946
chr1	7913066	7913357
chr1	7942213	7942934
chr1	7953873	7954577
chr1	7961158	7961926
chr1	8002454	8002765
chr1	8004757	8005273
chr1	8241356	8242360
chr1	8378760	8379811
chr1	8395136	8395559
chr1	8422960	8425183
chr1	8525889	8526237
chr1	8604437	8605711
chr1	8703243	8703700
chr1	8817889	8818193
chr1	8857823	8858332
chr1	8878160	8879357
chr1	9004992	9005269
chr1	9016539	9016961
chr1	9128113	9128482
chr1	9128958	9129886
chr1	9142396	9143574
chr1	9196532	9196923
chr1	9200950	9202101
chr1	9203657	9203948
chr1	9209154	9211990
chr1	9234259	9235410
chr1	9239742	9240298
chr1	9243092	9243932
chr1	9244418	9245744
chr1	9362789	9363168
chr1	9380324	9380656
chr1	9400048	9400806
chr1	9428694	9429304
chr1	9495026	9495682
chr1	9502972	9503603
chr1	9539108	9540289
chr1	9588431	9589047
chr1	9593250	9593990
chr1	9626338	9626714
chr1	9626993	9627598
chr1	9628824	9630911
chr1	9643835	9644342
chr1	9651361	9653081
chr1	9654155	9654598
chr1	9676383	9677093
chr1	9704619	9705169
chr1	9717494	9718234
chr1	9724825	9725223
chr1	9729499	9731879
chr1	9825506	9825805
chr1	9882100	9882774
chr1	9910160	9910985
chr1	9943086	9943511
chr1	10032751	10033640
chr1	10044324	10044791
chr1	10210077	10210668
chr1	10398544	10399259
chr1	10414877	10415238
chr1	10430155	10430934
chr1	10472270	10472560
chr1	10474906	10475331
chr1	10507183	10507458
chr1	10688267	10689287
chr1	10689879	10690523
chr1	10817139	10817540
chr1	10817868	10818506
chr1	10838443	10839025
chr1	10918125	10918525
chr1	10965194	10966090
chr1	10969806	10970445
chr1	10987696	10988183
chr1	10991589	10992511
chr1	11012368	11013075
chr1	11060003	11060481
chr1	11069291	11070024
chr1	11099401	11100145
chr1	11262457	11262925
chr1	11272778	11273735
chr1	11280870	11281156
chr1	11353017	11353353
chr1	11478563	11479356
chr1	11631817	11632416
chr1	11645931	11646284
chr1	11650186	11650883
chr1	11663868	11664400
chr1	11680878	11681738
chr1	11693317	11693723
chr1	11718952	11720395
chr1	11724321	11726128
chr1	11728752	11731384
chr1	11731774	11732750
chr1	11735652	11737153
chr1	11738158	11741449
chr1	11748654	11749743
chr1	11802817	11803820
chr1	11805595	11806469
chr1	11842115	11842873
chr1	11850957	11851724
chr1	11908517	11909044
chr1	11926593	11926985
chr1	11934147	11935064
chr1	11972738	11973380
chr1	11979685	11980681
chr1	11985604	11986745
chr1	12019105	12019666
chr1	12069646	12070393
chr1	12081031	12082458
chr1	12087505	12089288
chr1	12142932	12143275
chr1	12150504	12151229
chr1	12152963	12153726
chr1	12161354	12162351
chr1	12168444	12168927
chr1	12173582	12174055
chr1	12196622	12197170
chr1	12229726	12230305
chr1	12323989	12324594
chr1	12344707	12345139
chr1	12473060	12473635
chr1	12478142	12479145
chr1	12480964	12481352
chr1	12510472	12511327
chr1	12525315	12526109
chr1	12618070	12619936
chr1	13730876	13731359
chr1	13749135	13749648
chr1	15345694	15346212
chr1	15409647	15410180
chr1	15411415	15412329
chr1	15415886	15416608
chr1	15523983	15525410
chr1	15526586	15527178
chr1	15584962	15585284
chr1	15603221	15603878
chr1	15617050	15618093
chr1	15696988	15697521
chr1	15829556	15829943
chr1	15834642	15836336
chr1	15837155	15837566
chr1	15847188	15847868
chr1	15950802	15951715
chr1	15975614	15976166
chr1	16056069	16056477
chr1	16079060	16079352
chr1	16089918	16090226
chr1	16141665	16142075
chr1	16150093	16150723
chr1	16151151	16151562
chr1	16162246	16162540
chr1	16173069	16173735
chr1	16206333	16207197
chr1	16236107	16237040
chr1	16352014	16352807
chr1	16367005	16367741
chr1	16439978	16441499
chr1	16442054	16442417
chr1	16442742	16443058
chr1	16498953	16499542
chr1	16513468	16513796
chr1	16514084	16514552
chr1	16601377	16601706
chr1	16613297	16613972
chr1	16620963	16621360
chr1	16644471	16644983
chr1	16666891	16667209
chr1	16740255	16740579
chr1	16750468	16750931
chr1	16895575	16896812
chr1	16904754	16905255
chr1	16912448	16912888
chr1	16913842	16914842
chr1	16921443	16922284
chr1	16963472	16963838
chr1	17009455	17011427
chr1	17011709	17012154
chr1	17013758	17014283
chr1	17053792	17054533
chr1	17059623	17060312
chr1	17075607	17075990
chr1	17119312	17120124
chr1	17121297	17121754
chr1	17125534	17126525
chr1	17134827	17135275
chr1	17135947	17136755
chr1	17176548	17176860
chr1	17181806	17182338
chr1	17183374	17186906
chr1	17190154	17193531
chr1	17194012	17194461
chr1	17207210	17208619
chr1	17212112	17213375
chr1	17213755	17214083
chr1	17228781	17229240
chr1	17230310	17230589
chr1	17232092	17232368
chr1	17233362	17234247
chr1	17234697	17235989
chr1	17236508	17237621
chr1	17238223	17238824
chr1	17239637	17240012
chr1	17250189	17251121
chr1	17274184	17274793
chr1	17276539	17277108
chr1	17281510	17282840
chr1	17304249	17305073
chr1	17355893	17356641
chr1	17406100	17406567
chr1	17796003	17796300
chr1	17819066	17819990
chr1	18539991	18540501
chr1	18902309	18903208
chr1	18907111	18908840
chr1	18913155	18913515
chr1	18926466	18928114
chr1	18951371	18951846
chr1	18956490	18957197
chr1	19074386	19074831
chr1	19081263	19082039
chr1	19123810	19124157
chr1	19180079	19180435
chr1	19209880	19210691
chr1	19311844	19312430
chr1	19315379	19316014
chr1	19325509	19326652
chr1	19370365	19370918
chr1	19468377	19468933
chr1	19476526	19477834
chr1	19484781	19486045
chr1	19505682	19505958
chr1	19533615	19533929
chr1	19557615	19558452
chr1	19596713	19597489
chr1	19643944	19644531
chr1	19882259	19882698
chr1	20152247	20153556
chr1	20163910	20166653
chr1	20171080	20171708
chr1	20174834	20175226
chr1	20184789	20185960
chr1	20493729	20494777
chr1	20507723	20508582
chr1	20625866	20626317
chr1	20660792	20662085
chr1	20696621	20697245
chr1	20702283	20702607
chr1	20786449	20787736
chr1	21175549	21177403
chr1	21280102	21280424
chr1	21322512	21322939
chr1	21324421	21324843
chr1	21331943	21332246
chr1	21334165	21335126
chr1	21337770	21338442
chr1	21345287	21345906
chr1	21445609	21446596
chr1	21469529	21469835
chr1	21514168	21514560
chr1	21524750	21525559
chr1	21628846	21629537
chr1	21647978	21648303
chr1	21652813	21654104
chr1	21659055	21659644
chr1	21664071	21664407
chr1	21665651	21666004
chr1	21782953	21783716
chr1	21909725	21910343
chr1	21933484	21934375
chr1	21937299	21937756
chr1	21939719	21940018
chr1	21956805	21957315
chr1	21958033	21958692
chr1	22005308	22006041
chr1	22018837	22019549
chr1	22024268	22026473
chr1	22031561	22032069
chr1	22052322	22053480
chr1	22127977	22128823
chr1	22360124	22360813
chr1	22451848	22452379
chr1	22652355	22653095
chr1	22702815	22703114
chr1	22704380	22704897
chr1	22710180	22710791
chr1	22713459	22713988
chr1	22914649	22915183
chr1	22916022	22916937
chr1	22972747	22973041
chr1	23019508	23020124
chr1	23103931	23104392
chr1	23168304	23169266
chr1	23169740	23170127
chr1	23177521	23178014
chr1	23343880	23344815
chr1	23367972	23369203
chr1	23369621	23369905
chr1	23403762	23404252
chr1	23422352	23423207
chr1	23423700	23424162
chr1	23424543	23425101
chr1	23484041	23485033
chr1	23531024	23531733
chr1	23539818	23540254
chr1	23554397	23555277
chr1	23559068	23559811
chr1	23634583	23635091
chr1	23639363	23639763
chr1	23691528	23691994
chr1	23742966	23744110
chr1	23778013	23778874
chr1	23790823	23792855
chr1	23793279	23793712
chr1	23799564	23799859
chr1	23800357	23801269
chr1	23867836	23869829
chr1	23908798	23909627
chr1	23913263	23913543
chr1	23916021	23917226
chr1	23959104	23960184
chr1	23979901	23980551
chr1	23980935	23981278
chr1	24066835	24067169
chr1	24067862	24068144
chr1	24413340	24413781
chr1	24415369	24416161
chr1	24502324	24503170
chr1	24642895	24643617
chr1	24744912	24745711
chr1	24847826	24848859
chr1	24926813	24927136
chr1	24929133	24929457
chr1	24932251	24932631
chr1	24954663	24955621
chr1	24958418	24959114
chr1	25022146	25023256
chr1	25033572	25035317
chr1	25037360	25038151
chr1	25044541	25046235
chr1	25050737	25051570
chr1	25053500	25054266
chr1	25054549	25055211
chr1	25099271	25099793
chr1	25101556	25102077
chr1	25120099	25120687
chr1	25131629	25132390
chr1	25139983	25140726
chr1	25166441	25167466
chr1	25231955	25233364
chr1	25239509	25240379
chr1	25246427	25248049
chr1	25266671	25268399
chr1	25271558	25271894
chr1	25286464	25287606
chr1	25301417	25301807
chr1	25337047	25338868
chr1	25429984	25431668
chr1	25549638	25550090
chr1	25556451	25557298
chr1	25562423	25562789
chr1	25616388	25616942
chr1	25617679	25618053
chr1	25657158	25657436
chr1	25756248	25756675
chr1	25771418	25771931
chr1	25799996	25800394
chr1	25809276	25811230
chr1	25819471	25821459
chr1	25858819	25859822
chr1	25861360	25861891
chr1	25871484	25871889
chr1	25875306	25876157
chr1	25905481	25906758
chr1	25922202	25923481
chr1	25927149	25927877
chr1	25929302	25930120
chr1	25954795	25955078
chr1	25997432	25998417
chr1	26003992	26004303
chr1	26016383	26017394
chr1	26035217	26036350
chr1	26053907	26054754
chr1	26111028	26112518
chr1	26233755	26234679
chr1	26276210	26276723
chr1	26279718	26280310
chr1	26287125	26287627
chr1	26288221	26291039
chr1	26305854	26307010
chr1	26378275	26378689
chr1	26431956	26432548
chr1	26471404	26473121
chr1	26500119	26501610
chr1	26541222	26543282
chr1	26545787	26546084
chr1	26620192	26621606
chr1	26648094	26648434
chr1	26692478	26693510
chr1	26695325	26696254
chr1	26696858	26697170
chr1	26697880	26698273
chr1	26723233	26723921
chr1	26744117	26744397
chr1	26779368	26779649
chr1	26786546	26788667
chr1	26810307	26810609
chr1	26833345	26834072
chr1	26864799	26865723
chr1	26889641	26890866
chr1	26921319	26922188
chr1	26964303	26964640
chr1	26966452	26967059
chr1	26972037	26972919
chr1	26991245	26991849
chr1	26997821	26998111
chr1	27001675	27002679
chr1	27012721	27013527
chr1	27111862	27112764
chr1	27113925	27114364
chr1	27136961	27137728
chr1	27167173	27167656
chr1	27234313	27234902
chr1	27299908	27301248
chr1	27321869	27322729
chr1	27341501	27343767
chr1	27349285	27349706
chr1	27365367	27366228
chr1	27366763	27367343
chr1	27369346	27370232
chr1	27489311	27490961
chr1	27513747	27514445
chr1	27521391	27521877
chr1	27525393	27526257
chr1	27527040	27528324
chr1	27528602	27529763
chr1	27532136	27532624
chr1	27557270	27557716
chr1	27577401	27578013
chr1	27603254	27604190
chr1	27624893	27625313
chr1	27631728	27632088
chr1	27632547	27632937
chr1	27634345	27634648
chr1	27662838	27663301
chr1	27672115	27672524
chr1	27725536	27726163
chr1	27772988	27773873
chr1	27830506	27831357
chr1	27857836	27858854
chr1	27862556	27864935
chr1	27868768	27869902
chr1	27872210	27874016
chr1	27875114	27875528
chr1	27883682	27884087
chr1	27884423	27886433
chr1	27887280	27887783
chr1	27914150	27915212
chr1	27916373	27917472
chr1	27931372	27931851
chr1	27934914	27935398
chr1	27940080	27940571
chr1	27943271	27943924
chr1	27959460	27960377
chr1	27994353	27994709
chr1	28087916	28089289
chr1	28139628	28140103
chr1	28232645	28233050
chr1	28235913	28236852
chr1	28246964	28247500
chr1	28248215	28248613
chr1	28258796	28260781
chr1	28268297	28268624
chr1	28282592	28283786
chr1	28304305	28305335
chr1	28313968	28314373
chr1	28314846	28315413
chr1	28328454	28329843
chr1	28369445	28370266
chr1	28505465	28506589
chr1	28517933	28519161
chr1	28635332	28635634
chr1	28642420	28643490
chr1	28648019	28648613
chr1	28668688	28669601
chr1	28736333	28737581
chr1	28886796	28887338
chr1	28898147	28898799
chr1	28914223	28914845
chr1	28990003	28990473
chr1	29130177	29130464
chr1	29181066	29182848
chr1	29194153	29194900
chr1	29230742	29231225
chr1	29793220	29793603
chr1	30718071	30719634
chr1	30740695	30741908
chr1	30743963	30744257
chr1	30754817	30755259
chr1	30756286	30758176
chr1	30760484	30760951
chr1	30761733	30762016
chr1	30840825	30841353
chr1	30881188	30881808
chr1	31065432	31066124
chr1	31154725	31155775
chr1	31182274	31182603
chr1	31215150	31215504
chr1	31218258	31219055
chr1	31296532	31297284
chr1	31394543	31395195
chr1	31644415	31645403
chr1	31750774	31751288
chr1	31760676	31761412
chr1	31789275	31789619
chr1	31827090	31827472
chr1	31848299	31848708
chr1	31877892	31878267
chr1	31889027	31889404
chr1	31937488	31937805
chr1	31938472	31938877
chr1	31944066	31944882
chr1	31957392	31958018
chr1	31963894	31964304
chr1	31977703	31978341
chr1	31981210	31981645
chr1	31981967	31983320
chr1	32013238	32014957
chr1	32055234	32055575
chr1	32062221	32062886
chr1	32065392	32065805
chr1	32066115	32066661
chr1	32067216	32067734
chr1	32072517	32073592
chr1	32107321	32107718
chr1	32108018	32108680
chr1	32179367	32180162
chr1	32200489	32202155
chr1	32205382	32205901
chr1	32212318	32212644
chr1	32215409	32216086
chr1	32216410	32217065
chr1	32220951	32223032
chr1	32239567	32242990
chr1	32246911	32249189
chr1	32249658	32250631
chr1	32252080	32252616
chr1	32291708	32292822
chr1	32334547	32335590
chr1	32335931	32336697
chr1	32337022	32337898
chr1	32349146	32349778
chr1	32351091	32351848
chr1	32394041	32394976
chr1	32500564	32500922
chr1	32520699	32521359
chr1	32534257	32534682
chr1	32539129	32540305
chr1	32649709	32651785
chr1	32694863	32695711
chr1	32712314	32712643
chr1	32724675	32725986
chr1	32816908	32818373
chr1	32963897	32964229
chr1	32992036	32994106
chr1	32997712	32999348
chr1	33036461	33037151
chr1	33055377	33055696
chr1	33080825	33081357
chr1	33099456	33099839
chr1	33126946	33127912
chr1	33135754	33136186
chr1	33137782	33138151
chr1	33181497	33182041
chr1	33255389	33255957
chr1	33298644	33299048
chr1	33349318	33349603
chr1	33349961	33350487
chr1	33361404	33361957
chr1	33367716	33368391
chr1	33379715	33380027
chr1	33396667	33396984
chr1	33430820	33431428
chr1	33470620	33470905
chr1	33472342	33472869
chr1	34794034	34794449
chr1	34852876	34853225
chr1	34859361	34860036
chr1	34865717	34868568
chr1	34984258	34985742
chr1	35031546	35032281
chr1	35072757	35073944
chr1	35074489	35074908
chr1	35076285	35076735
chr1	35079164	35079851
chr1	35096784	35097203
chr1	35097502	35097927
chr1	35191749	35193401
chr1	35268666	35269070
chr1	35456475	35457192
chr1	35557155	35558011
chr1	35575907	35576726
chr1	35577227	35578399
chr1	35593213	35593710
chr1	35641297	35642045
chr1	35718459	35719279
chr1	35769222	35770273
chr1	35818342	35818617
chr1	35882948	35883420
chr1	35886900	35887248
chr1	35930231	35931826
chr1	36088411	36089689
chr1	36099518	36100437
chr1	36149116	36149782
chr1	36150556	36151007
chr1	36155629	36156178
chr1	36156815	36157216
chr1	36160800	36161297
chr1	36162044	36162436
chr1	36188013	36188304
chr1	36224019	36224945
chr1	36294917	36295607
chr1	36299655	36299987
chr1	36322738	36324541
chr1	36338311	36339976
chr1	36342623	36343293
chr1	36350745	36351458
chr1	36366021	36366817
chr1	36369253	36369767
chr1	36373887	36375186
chr1	36378503	36379046
chr1	36384892	36387112
chr1	36397275	36398207
chr1	36400854	36401384
chr1	36404512	36404887
chr1	36405844	36407441
chr1	36407928	36408290
chr1	36420998	36421583
chr1	36457711	36458362
chr1	36463649	36464810
chr1	36465783	36466859
chr1	36467668	36467986
chr1	36482790	36483358
chr1	36492244	36492919
chr1	36699962	36700447
chr1	37131013	37131864
chr1	37471532	37472075
chr1	37486581	37487514
chr1	37514575	37515251
chr1	37553892	37554646
chr1	37595478	37596297
chr1	37691717	37693046
chr1	37793658	37794150
chr1	37795460	37795822
chr1	37807618	37809258
chr1	37858993	37860320
chr1	37901446	37901873
chr1	37922513	37922839
chr1	37931534	37932166
chr1	37989696	37990409
chr1	37996468	37997027
chr1	37999243	38000265
chr1	38001206	38001694
chr1	38005524	38006294
chr1	38009087	38009482
chr1	38012192	38013193
chr1	38027045	38027329
chr1	38213018	38214395
chr1	38559282	38559888
chr1	38816011	38816294
chr1	38859494	38860194
chr1	38873180	38873721
chr1	38990808	38992029
chr1	39026056	39026806
chr1	39086847	39087409
chr1	39098456	39098759
chr1	39191850	39192222
chr1	39215122	39215730
chr1	39296369	39297301
chr1	39576749	39577315
chr1	39606365	39606677
chr1	39639457	39640029
chr1	39714289	39715316
chr1	39738617	39739296
chr1	39788646	39789817
chr1	39793345	39793642
chr1	39799109	39799897
chr1	39817019	39817704
chr1	39845544	39845924
chr1	39883150	39883478
chr1	39901766	39902501
chr1	39936339	39936821
chr1	39954791	39955387
chr1	39960028	39961108
chr1	39964859	39965488
chr1	40029910	40030255
chr1	40039445	40041331
chr1	40064563	40064952
chr1	40097002	40097685
chr1	40161178	40161826
chr1	40257545	40258450
chr1	40374305	40374665
chr1	40531325	40532033
chr1	40612437	40612875
chr1	40665437	40666023
chr1	40691599	40692441
chr1	40770054	40770950
chr1	40809321	40809611
chr1	40825578	40826160
chr1	40862217	40862848
chr1	40877729	40878168
chr1	40979637	40980007
chr1	41242030	41242567
chr1	41275013	41275335
chr1	41319881	41320368
chr1	41343947	41344572
chr1	41361034	41361416
chr1	41428149	41428654
chr1	41573874	41574261
chr1	41580480	41581655
chr1	41649760	41650447
chr1	41656280	41656599
chr1	41658479	41658815
chr1	41673149	41673510
chr1	41678381	41678849
chr1	41679580	41680002
chr1	41682281	41683096
chr1	41683600	41685839
chr1	41694998	41695609
chr1	41721705	41722659
chr1	41726749	41728035
chr1	41738929	41739700
chr1	41740408	41741765
chr1	41751446	41751928
chr1	41753890	41754264
chr1	41792183	41792732
chr1	41802829	41803623
chr1	41898292	41898631
chr1	42035477	42036317
chr1	42157529	42158000
chr1	42334587	42335779
chr1	42455802	42457144
chr1	42463133	42463478
chr1	42658017	42658721
chr1	42681982	42682769
chr1	42736869	42737625
chr1	42766679	42767713
chr1	42816760	42817463
chr1	42846244	42846864
chr1	42924079	42924856
chr1	42931003	42932698
chr1	42938794	42939085
chr1	42944144	42944743
chr1	42957980	42959248
chr1	42993690	42994039
chr1	43171379	43172938
chr1	43206671	43207245
chr1	43207594	43207901
chr1	43273885	43275429
chr1	43300501	43300999
chr1	43330116	43330671
chr1	43358237	43359201
chr1	43367574	43368495
chr1	43389421	43390260
chr1	43453675	43454120
chr1	43532855	43533408
chr1	43649686	43650694
chr1	43707118	43707880
chr1	43833783	43834791
chr1	43857215	43859253
chr1	43881062	43882175
chr1	43904794	43906555
chr1	43919874	43920382
chr1	43934312	43935149
chr1	43946259	43947086
chr1	43969562	43970249
chr1	43974550	43975672
chr1	43991357	43992010
chr1	43994850	43995213
chr1	43999526	43999807
chr1	44029747	44030927
chr1	44067640	44067946
chr1	44068467	44068758
chr1	44122453	44122822
chr1	44213356	44213717
chr1	44405073	44407347
chr1	44417058	44418527
chr1	44421432	44421792
chr1	44423577	44424134
chr1	44424536	44425140
chr1	44510062	44510559
chr1	44519404	44520348
chr1	44556522	44556896
chr1	44631485	44632669
chr1	44672465	44672838
chr1	44674185	44674613
chr1	44693357	44693704
chr1	44696824	44697354
chr1	44714719	44715143
chr1	44722163	44725371
chr1	44739450	44740232
chr1	44799839	44800456
chr1	44807161	44808443
chr1	44809296	44809786
chr1	44810124	44810686
chr1	44820246	44820625
chr1	44826234	44827531
chr1	44829083	44831125
chr1	44834179	44834520
chr1	44986330	44986661
chr1	45011047	45011399
chr1	45012252	45013154
chr1	45206412	45206698
chr1	45303249	45304358
chr1	45326627	45327445
chr1	45327789	45328267
chr1	45333094	45333476
chr1	45334043	45334931
chr1	45339674	45340705
chr1	45341066	45341545
chr1	45490614	45491583
chr1	45499806	45500751
chr1	45521465	45522196
chr1	45543688	45544314
chr1	45550466	45551276
chr1	45583441	45585035
chr1	45621351	45621978
chr1	45686279	45687530
chr1	45688117	45688468
chr1	45750237	45751056
chr1	46018065	46018509
chr1	46132550	46133389
chr1	46198205	46198750
chr1	46223648	46223930
chr1	46247013	46247962
chr1	46301979	46302624
chr1	46303104	46303919
chr1	46340674	46341008
chr1	46373900	46374201
chr1	46400369	46400681
chr1	46442271	46443136
chr1	46522219	46522949
chr1	46604013	46604306
chr1	46718857	46719431
chr1	47179325	47179715
chr1	47211622	47212428
chr1	47225664	47226724
chr1	47313920	47314493
chr1	47314775	47315169
chr1	47333766	47334718
chr1	47432017	47432793
chr1	47437422	47438173
chr1	47759551	47759976
chr1	48196134	48196409
chr1	48216726	48217518
chr1	48226579	48228625
chr1	48229170	48229466
chr1	48242299	48242591
chr1	48245310	48245903
chr1	48247093	48247687
chr1	50293057	50293455
chr1	50490002	50490773
chr1	50519149	50519602
chr1	50959704	50960657
chr1	50968148	50970069
chr1	50976533	50978612
chr1	51296777	51297263
chr1	51311032	51311704
chr1	51429695	51430556
chr1	51517892	51519463
chr1	51729269	51730191
chr1	51844418	51845530
chr1	51847447	51847765
chr1	51878308	51879299
chr1	51907547	51907914
chr1	51908787	51909175
chr1	51966774	51967107
chr1	52002059	52002435
chr1	52032591	52033909
chr1	52054846	52055695
chr1	52056167	52056755
chr1	52348825	52349119
chr1	52365291	52366536
chr1	52403917	52404970
chr1	52407062	52407375
chr1	52552825	52553896
chr1	52631656	52632378
chr1	52632931	52633349
chr1	52636840	52637201
chr1	52697995	52698628
chr1	52726378	52726770
chr1	52793745	52794367
chr1	53196390	53197172
chr1	53220227	53220922
chr1	53238249	53238950
chr1	53325727	53326707
chr1	53328240	53329119
chr1	53365801	53366091
chr1	53367690	53368207
chr1	53380861	53381372
chr1	53532242	53532730
chr1	53685866	53686217
chr1	53838103	53838622
chr1	53945508	53946551
chr1	54052565	54054032
chr1	54096163	54096568
chr1	54125411	54125942
chr1	54199850	54200628
chr1	54227233	54227522
chr1	54238178	54238937
chr1	54250025	54250556
chr1	54330500	54332933
chr1	54356222	54356523
chr1	54378479	54379030
chr1	54384914	54385333
chr1	54406155	54407606
chr1	54456095	54456507
chr1	54458064	54459408
chr1	54459685	54460537
chr1	54463582	54464009
chr1	54464345	54465162
chr1	54468603	54468882
chr1	54475617	54476860
chr1	54480286	54480716
chr1	54488146	54489801
chr1	54490217	54491061
chr1	54541846	54544275
chr1	54546577	54548398
chr1	54571415	54572684
chr1	54603990	54605098
chr1	54651816	54652273
chr1	54715577	54716050
chr1	54764086	54764861
chr1	54886935	54887951
chr1	55214434	55214790
chr1	55215080	55216012
chr1	57273308	57273706
chr1	57307268	57307726
chr1	58391074	58391441
chr1	58546194	58546971
chr1	58649870	58650299
chr1	58699773	58700325
chr1	58755139	58755710
chr1	58782118	58782562
chr1	58783819	58784382
chr1	58816181	58816713
chr1	58895270	58895958
chr1	58896440	58897053
chr1	58898894	58899672
chr1	58903593	58904170
chr1	58941308	58941850
chr1	58978952	58979373
chr1	58999842	59000214
chr1	59063528	59063845
chr1	59083971	59084784
chr1	59296373	59297736
chr1	59560823	59561214
chr1	59693595	59694017
chr1	61724831	61725468
chr1	62271828	62272669
chr1	62284069	62284632
chr1	62436266	62437098
chr1	62687784	62688655
chr1	62783757	62784494
chr1	63316924	63317515
chr1	63356148	63356697
chr1	63357252	63357692
chr1	63367281	63367907
chr1	63522999	63523693
chr1	63593199	63594505
chr1	64864159	64864603
chr1	64913529	64914163
chr1	64917450	64917837
chr1	64966145	64966940
chr1	65148617	65149094
chr1	65419834	65421139
chr1	66275592	66275892
chr1	66335993	66336363
chr1	66372546	66372927
chr1	66373245	66373720
chr1	66393771	66394076
chr1	66751892	66753207
chr1	66890116	66890628
chr1	66924210	66925722
chr1	66929853	66931039
chr1	67053804	67054346
chr1	67430213	67430886
chr1	67684967	67685566
chr1	67685842	67686841
chr1	67732761	67733081
chr1	67733908	67734241
chr1	68496676	68497301
chr1	70205369	70205932
chr1	70354496	70355047
chr1	70410842	70411522
chr1	71080612	71081396
chr1	71705911	71706304
chr1	74197942	74198475
chr1	74652573	74653114
chr1	75724277	75724995
chr1	76074377	76075089
chr1	76153928	76154237
chr1	77378991	77379293
chr1	77413306	77413607
chr1	77555114	77555435
chr1	77682380	77683893
chr1	77759274	77759944
chr1	77779625	77780144
chr1	77978820	77979572
chr1	78420641	78421039
chr1	84077606	84078027
chr1	84479158	84479842
chr1	84505694	84506793
chr1	84574062	84574788
chr1	84620780	84621081
chr1	84996926	84997479
chr1	85200761	85201987
chr1	85258970	85260003
chr1	85276068	85277011
chr1	85576498	85576840
chr1	85577181	85577469
chr1	85580752	85581631
chr1	85708164	85708670
chr1	85858512	85858941
chr1	86154847	86155902
chr1	86156586	86157169
chr1	86704068	86704794
chr1	86705111	86705493
chr1	86913927	86915703
chr1	87328217	87328806
chr1	87331305	87332308
chr1	87334433	87335735
chr1	88683983	88685046
chr1	88891207	88892072
chr1	88992430	88993299
chr1	89259439	89259915
chr1	89488966	89489727
chr1	89524090	89525455
chr1	89538627	89539008
chr1	89592936	89593360
chr1	89632585	89634041
chr1	89757265	89758573
chr1	89762547	89763615
chr1	89820668	89821175
chr1	89821506	89822275
chr1	89843116	89844220
chr1	89994823	89995516
chr1	90310909	90311208
chr1	90851360	90851663
chr1	91021233	91022412
chr1	91500802	91501409
chr1	91569863	91570265
chr1	91732363	91732657
chr1	92080291	92080872
chr1	92298686	92298991
chr1	92475954	92476543
chr1	92483411	92484302
chr1	92484793	92486608
chr1	92784828	92785464
chr1	92831993	92832301
chr1	92960802	92961848
chr1	93078910	93080129
chr1	93179743	93181136
chr1	93255396	93255734
chr1	93345367	93346692
chr1	93708853	93709546
chr1	93750745	93751404
chr1	93758763	93759519
chr1	93768708	93769172
chr1	93777251	93777720
chr1	93817125	93817454
chr1	93846148	93846627
chr1	93847242	93847515
chr1	93878924	93879283
chr1	93909451	93909905
chr1	94043919	94045068
chr1	94045645	94045943
chr1	94072903	94073371
chr1	94092297	94092675
chr1	94094220	94094690
chr1	94417972	94418656
chr1	94541629	94541950
chr1	94708593	94708933
chr1	94713673	94713978
chr1	94720228	94721045
chr1	94734956	94735904
chr1	94802203	94802565
chr1	95072673	95073003
chr1	96721455	96722451
chr1	99704477	99704867
chr1	99849852	99850285
chr1	99969689	99970564
chr1	100037800	100038888
chr1	100132394	100133426
chr1	100249427	100250143
chr1	100265826	100266649
chr1	100350973	100351699
chr1	100352035	100353609
chr1	100464020	100464406
chr1	100511154	100511453
chr1	100894759	100896651
chr1	103525673	103526386
chr1	104467947	104468246
chr1	107056569	107057507
chr1	107844147	107845180
chr1	107963708	107965936
chr1	108049463	108049797
chr1	108079702	108080165
chr1	108114174	108114700
chr1	108199900	108200684
chr1	108421524	108421866
chr1	108559800	108560711
chr1	108645113	108645409
chr1	108646437	108646982
chr1	108661065	108661679
chr1	108691977	108693621
chr1	108709206	108709515
chr1	108746429	108747382
chr1	108830432	108830942
chr1	108876673	108877333
chr1	108963105	108963970
chr1	109041343	109042517
chr1	109075723	109076285
chr1	109090268	109091185
chr1	109183495	109183994
chr1	109213634	109214154
chr1	109253480	109253879
chr1	109282813	109283604
chr1	109397640	109398188
chr1	109426109	109427001
chr1	109477984	109478327
chr1	109483375	109484306
chr1	109493971	109494547
chr1	109498195	109498694
chr1	109501626	109502601
chr1	109548086	109549226
chr1	109555792	109556329
chr1	109619608	109621675
chr1	109623560	109624991
chr1	109643258	109643762
chr1	109653696	109654868
chr1	109659928	109661424
chr1	109687446	109688475
chr1	109739940	109740820
chr1	109773609	109774260
chr1	109788931	109789635
chr1	109790614	109791404
chr1	109792117	109792766
chr1	109793232	109793718
chr1	109797480	109798215
chr1	109816228	109816511
chr1	109933784	109934341
chr1	109984373	109985004
chr1	110034602	110035358
chr1	110338525	110339713
chr1	110407342	110408061
chr1	110430249	110431086
chr1	110433576	110434136
chr1	110610358	110611386
chr1	110875234	110875893
chr1	110963411	110964278
chr1	111139631	111140657
chr1	111199988	111200562
chr1	111203744	111204122
chr1	111448654	111449696
chr1	111503023	111503628
chr1	111505627	111505952
chr1	111507380	111508478
chr1	111512399	111512674
chr1	111514804	111516988
chr1	111594389	111594734
chr1	111619440	111620510
chr1	111733312	111734545
chr1	111739149	111740101
chr1	111749151	111749432
chr1	111755085	111756199
chr1	112386660	112386966
chr1	112387572	112388049
chr1	112390693	112391282
chr1	112395917	112396386
chr1	112466103	112466528
chr1	112618698	112620396
chr1	112674250	112674890
chr1	112700365	112701343
chr1	112704550	112706090
chr1	112707072	112707455
chr1	112714918	112715931
chr1	112718621	112719103
chr1	112722486	112723664
chr1	112809178	112809633
chr1	112840487	112840891
chr1	112841692	112842451
chr1	112955391	112956305
chr1	112956582	112957154
chr1	113072745	113073530
chr1	113140704	113141377
chr1	113146629	113147293
chr1	113389947	113390560
chr1	113391093	113391469
chr1	113759018	113760014
chr1	113811739	113812951
chr1	113849622	113850627
chr1	113904535	113905714
chr1	113929244	113930837
chr1	114716387	114716828
chr1	114757079	114758079
chr1	115282951	115283254
chr1	115426123	115426667
chr1	115461534	115462150
chr1	115462924	115463588
chr1	115466136	115466706
chr1	115496438	115497164
chr1	115595596	115596283
chr1	115641664	115642972
chr1	116138785	116139331
chr1	116151909	116152539
chr1	116356198	116356486
chr1	116372764	116374230
chr1	116485178	116485674
chr1	116494021	116494345
chr1	116496302	116496998
chr1	116503714	116505060
chr1	116515102	116515897
chr1	116517128	116517421
chr1	116544687	116545688
chr1	116569715	116571813
chr1	117059597	117060863
chr1	117121520	117122195
chr1	117366818	117367408
chr1	117562903	117563351
chr1	117605409	117606461
chr1	117606823	117607229
chr1	117654297	117654709
chr1	117928799	117930255
chr1	118989807	118990583
chr1	119140391	119140746
chr1	119552778	119553070
chr1	119565981	119566293
chr1	119568565	119569348
chr1	119570093	119570847
chr1	119571629	119572003
chr1	119573615	119574702
chr1	119585910	119586320
chr1	119606271	119607095
chr1	119607569	119607957
chr1	119611419	119612189
chr1	119613538	119614220
chr1	119631088	119632274
chr1	119648062	119648601
chr1	119715795	119716084
chr1	119858182	119858959
chr1	120068884	120070047
chr1	120131826	120132270
chr1	120176155	120176772
chr1	120414653	120415317
chr1	120420940	120421508
chr1	120558610	120558916
chr1	120723526	120723909
chr1	120913030	120913555
chr1	121092312	121092629
chr1	121097027	121098173
chr1	121184123	121186306
chr1	121186851	121187243
chr1	121418428	121419066
chr1	121519172	121519745
chr1	143665490	143666006
chr1	143879751	143880075
chr1	143884831	143885552
chr1	143971889	143973783
chr1	143974218	143974908
chr1	144461697	144462004
chr1	145065342	145065655
chr1	145093262	145096016
chr1	145214724	145215461
chr1	145215910	145216187
chr1	145280710	145281362
chr1	145414941	145415646
chr1	145419457	145419738
chr1	145425189	145425892
chr1	145823747	145824460
chr1	145845644	145846141
chr1	145858588	145859376
chr1	145872049	145872594
chr1	145918450	145919024
chr1	145927182	145927541
chr1	145932598	145932923
chr1	145957473	145958103
chr1	145960323	145960879
chr1	145964378	145964928
chr1	145996606	145997013
chr1	146022333	146022946
chr1	146037799	146038344
chr1	146052186	146052515
chr1	146228628	146229393
chr1	146376406	146377509
chr1	146377810	146378202
chr1	146387074	146387529
chr1	146472204	146472799
chr1	146730150	146730519
chr1	146938301	146939256
chr1	147050387	147050851
chr1	147172023	147172989
chr1	147242682	147243342
chr1	147599365	147600467
chr1	147640895	147641201
chr1	147669640	147670859
chr1	147928402	147928894
chr1	148151779	148152317
chr1	148334574	148335433
chr1	148402170	148402755
chr1	148459108	148459561
chr1	148951871	148952333
chr1	149103179	149103911
chr1	149390221	149390796
chr1	149607785	149608491
chr1	149636164	149636852
chr1	149787646	149787952
chr1	149792601	149793017
chr1	149811940	149812462
chr1	149832183	149833099
chr1	149835002	149835426
chr1	149841072	149843389
chr1	149850598	149852888
chr1	149853451	149853843
chr1	149860717	149861621
chr1	149886307	149887145
chr1	149887571	149888536
chr1	149915990	149916494
chr1	149917612	149918037
chr1	149927153	149928478
chr1	149929580	149929883
chr1	149938867	149939151
chr1	150010278	150011009
chr1	150041958	150042331
chr1	150066957	150067994
chr1	150149585	150150108
chr1	150160236	150161098
chr1	150213428	150214033
chr1	150220874	150222501
chr1	150225334	150225654
chr1	150234392	150235084
chr1	150235908	150236310
chr1	150259985	150260289
chr1	150268425	150269387
chr1	150281522	150282966
chr1	150293717	150294137
chr1	150321172	150321919
chr1	150363579	150364752
chr1	150508960	150509450
chr1	150515327	150516392
chr1	150550480	150551057
chr1	150551985	150553538
chr1	150559881	150560376
chr1	150561101	150562588
chr1	150579326	150580076
chr1	150604961	150605296
chr1	150611762	150612114
chr1	150629215	150630280
chr1	150635045	150635451
chr1	150635743	150636026
chr1	150697145	150697502
chr1	150778019	150778296
chr1	150876212	150877167
chr1	150925487	150926849
chr1	150973324	150975315
chr1	150977177	150977722
chr1	150979186	150979635
chr1	150981917	150982526
chr1	151006505	151006916
chr1	151024446	151024831
chr1	151057916	151058200
chr1	151059240	151059898
chr1	151070329	151071433
chr1	151146645	151147234
chr1	151156584	151157734
chr1	151158071	151158538
chr1	151165030	151166949
chr1	151189681	151190538
chr1	151198224	151199018
chr1	151254595	151255004
chr1	151281043	151282536
chr1	151327100	151327683
chr1	151346794	151347576
chr1	151370265	151370697
chr1	151399004	151400121
chr1	151437601	151437881
chr1	151459043	151459575
chr1	151511015	151512046
chr1	151611948	151612737
chr1	151763255	151763544
chr1	151790100	151791369
chr1	151798934	151799547
chr1	151804407	151804829
chr1	151817460	151817793
chr1	151828062	151831431
chr1	152036349	152037009
chr1	152047814	152048721
chr1	153292092	153294646
chr1	153344398	153344914
chr1	153355427	153355846
chr1	153357366	153357994
chr1	153436606	153436912
chr1	153470215	153470636
chr1	153471195	153471534
chr1	153491010	153491315
chr1	153510731	153511049
chr1	153515856	153516296
chr1	153540556	153541400
chr1	153544924	153546088
chr1	153565747	153566953
chr1	153598693	153599038
chr1	153609033	153610453
chr1	153617515	153617861
chr1	153627132	153628927
chr1	153631648	153632089
chr1	153633712	153634588
chr1	153658636	153659154
chr1	153727538	153728449
chr1	153771934	153772489
chr1	153772815	153774555
chr1	153783198	153783885
chr1	153789524	153790694
chr1	153921879	153923863
chr1	153941770	153942106
chr1	153944049	153944515
chr1	153944871	153947299
chr1	153957801	153958854
chr1	153960199	153960478
chr1	153962981	153963918
chr1	153967236	153968166
chr1	153977087	153978112
chr1	153987016	153987404
chr1	153990645	153991189
chr1	154123905	154124180
chr1	154124671	154126248
chr1	154127717	154127992
chr1	154149047	154149461
chr1	154154524	154155000
chr1	154157409	154157920
chr1	154175950	154176945
chr1	154181666	154183719
chr1	154220141	154221606
chr1	154272123	154272997
chr1	154324741	154325190
chr1	154342867	154343319
chr1	154352835	154353588
chr1	154385646	154386051
chr1	154403556	154403908
chr1	154404882	154405984
chr1	154463361	154464089
chr1	154475006	154475330
chr1	154492280	154492672
chr1	154493112	154493815
chr1	154558136	154559666
chr1	154607824	154608812
chr1	154627637	154627951
chr1	154719673	154720216
chr1	154720700	154721575
chr1	154735637	154735968
chr1	154747948	154748379
chr1	154820114	154820621
chr1	154925914	154926565
chr1	154936416	154937688
chr1	154941751	154942843
chr1	154955868	154956473
chr1	154961290	154962197
chr1	154970597	154971257
chr1	154973784	154975021
chr1	154982944	154984069
chr1	154997183	154997568
chr1	154999033	155004429
chr1	155004800	155009022
chr1	155009909	155011093
chr1	155012180	155012607
chr1	155017226	155017936
chr1	155044746	155045080
chr1	155050449	155051596
chr1	155051976	155053397
chr1	155063285	155064307
chr1	155073737	155074049
chr1	155084113	155086176
chr1	155091286	155091847
chr1	155128850	155129317
chr1	155135025	155136025
chr1	155139998	155140514
chr1	155166507	155168002
chr1	155172675	155173331
chr1	155193256	155193920
chr1	155207074	155207570
chr1	155208864	155209566
chr1	155244639	155245099
chr1	155262124	155262582
chr1	155308513	155309242
chr1	155322989	155324692
chr1	155562702	155563360
chr1	155609803	155610378
chr1	155660107	155660457
chr1	155688498	155689102
chr1	155745455	155746019
chr1	155765926	155766202
chr1	155856952	155857671
chr1	155858800	155860661
chr1	155934153	155934606
chr1	155940550	155941535
chr1	155942640	155942966
chr1	155970437	155971088
chr1	155975585	155977096
chr1	155977725	155980180
chr1	155981382	155981760
chr1	155989279	155990280
chr1	156004805	156005117
chr1	156020541	156021063
chr1	156053013	156054186
chr1	156054630	156055490
chr1	156082571	156082897
chr1	156096829	156097560
chr1	156102932	156103746
chr1	156119993	156120281
chr1	156126097	156126639
chr1	156126920	156127309
chr1	156146673	156147379
chr1	156148009	156148948
chr1	156154244	156154788
chr1	156155496	156156270
chr1	156192388	156193146
chr1	156193539	156194510
chr1	156212888	156213292
chr1	156251711	156252148
chr1	156257193	156257957
chr1	156282548	156283026
chr1	156295312	156295638
chr1	156338067	156338814
chr1	156382623	156383108
chr1	156385503	156386120
chr1	156456655	156457748
chr1	156500537	156501516
chr1	156591455	156592004
chr1	156601224	156601735
chr1	156643456	156644397
chr1	156651993	156652446
chr1	156661174	156661758
chr1	156689189	156689912
chr1	156692215	156692910
chr1	156725929	156727011
chr1	156728070	156729243
chr1	156740670	156741659
chr1	156746592	156747580
chr1	156748438	156751003
chr1	156751476	156752296
chr1	156767175	156767846
chr1	156813595	156814266
chr1	156816561	156817236
chr1	156838868	156839263
chr1	156860646	156861120
chr1	156866138	156867442
chr1	156868205	156869376
chr1	156886748	156887551
chr1	156897461	156898532
chr1	156907327	156907797
chr1	156910255	156910787
chr1	156920183	156920564
chr1	156927686	156928218
chr1	156929392	156929986
chr1	156963434	156963868
chr1	157045529	157046091
chr1	157099376	157099866
chr1	157113173	157113506
chr1	157137186	157139125
chr1	157154927	157155274
chr1	157181339	157181644
chr1	157399808	157400097
chr1	157400491	157400953
chr1	157403192	157404223
chr1	158285769	158286368
chr1	158952157	158953039
chr1	159780613	159781481
chr1	159910157	159910714
chr1	159936285	159937148
chr1	159937560	159938002
chr1	160031160	160032361
chr1	160046521	160046857
chr1	160098402	160099336
chr1	160100985	160101458
chr1	160262071	160262484
chr1	160342873	160343763
chr1	160375482	160376004
chr1	160646791	160647334
chr1	160662999	160663362
chr1	160680676	160681052
chr1	160796204	160796611
chr1	160830313	160830972
chr1	160836208	160838238
chr1	160838591	160839080
chr1	160844654	160844950
chr1	160855639	160856129
chr1	160860968	160861283
chr1	160861971	160863885
chr1	160875230	160875821
chr1	160876865	160877285
chr1	160935575	160936076
chr1	160941563	160941931
chr1	160942680	160943023
chr1	160949291	160949616
chr1	160950750	160951976
chr1	160954061	160954397
chr1	161013366	161014078
chr1	161020513	161021519
chr1	161044993	161046317
chr1	161067931	161070309
chr1	161117582	161118464
chr1	161132192	161133270
chr1	161153939	161154289
chr1	161159152	161159914
chr1	161165835	161167261
chr1	161176618	161177920
chr1	161178768	161179804
chr1	161181803	161182278
chr1	161183334	161184036
chr1	161184695	161185783
chr1	161190779	161192209
chr1	161192713	161193771
chr1	161198257	161199130
chr1	161200585	161202773
chr1	161209084	161210043
chr1	161214731	161215520
chr1	161217673	161218125
chr1	161225715	161226728
chr1	161227268	161228290
chr1	161305430	161306685
chr1	161313726	161314904
chr1	161389705	161390569
chr1	161398600	161400271
chr1	161612142	161612742
chr1	161626224	161626646
chr1	161658323	161658706
chr1	161671409	161671807
chr1	161721814	161722502
chr1	161726036	161727305
chr1	161749690	161750314
chr1	161765059	161765354
chr1	161766281	161766722
chr1	162003722	162004238
chr1	162113165	162113826
chr1	162288995	162289711
chr1	162294056	162294506
chr1	162389769	162390783
chr1	162392066	162392377
chr1	162497750	162498401
chr1	162561158	162562259
chr1	162790434	162790962
chr1	163321833	163322263
chr1	164558996	164559279
chr1	165598053	165598559
chr1	165697952	165698729
chr1	165768443	165769421
chr1	165827515	165827804
chr1	165828175	165828470
chr1	166839008	166839579
chr1	166840962	166841272
chr1	166875820	166876595
chr1	167059145	167059576
chr1	167082581	167083098
chr1	167090198	167090698
chr1	167103729	167104219
chr1	167109208	167109547
chr1	167158436	167158948
chr1	167220156	167220724
chr1	167267693	167268003
chr1	167438086	167438885
chr1	167439459	167439915
chr1	167442321	167442728
chr1	167447677	167448175
chr1	167553526	167553849
chr1	167601295	167602067
chr1	167617473	167618032
chr1	167627724	167628494
chr1	167629960	167630511
chr1	167650424	167650784
chr1	167709193	167709472
chr1	167721660	167722151
chr1	167935471	167937557
chr1	168009038	168009362
chr1	168178660	168179435
chr1	168225669	168226264
chr1	168469639	168469944
chr1	168485199	168485711
chr1	168504210	168504657
chr1	169105844	169106933
chr1	169349900	169350368
chr1	169367363	169368725
chr1	169485562	169486379
chr1	169604985	169605472
chr1	169794654	169795304
chr1	169893434	169894364
chr1	170074411	170074837
chr1	170531785	170532427
chr1	171485405	171486239
chr1	171741716	171742389
chr1	171781211	171781882
chr1	172443708	172444532
chr1	172449765	172450317
chr1	172532204	172533557
chr1	172639363	172639788
chr1	172643297	172643929
chr1	172662572	172662933
chr1	172699064	172699460
chr1	173476706	173477850
chr1	173714713	173715532
chr1	173824135	173824902
chr1	173867413	173868947
chr1	174021692	174022725
chr1	174159172	174160374
chr1	174998965	175000266
chr1	176206490	176207705
chr1	178037636	178038025
chr1	178093182	178093732
chr1	178495779	178496211
chr1	178542326	178542944
chr1	178608197	178608506
chr1	178942839	178943179
chr1	179025529	179026544
chr1	179081488	179083023
chr1	179293500	179294089
chr1	179882103	179883402
chr1	179954354	179955411
chr1	180154538	180155249
chr1	180192236	180192662
chr1	180208038	180208869
chr1	180229206	180231088
chr1	180279281	180279597
chr1	180502143	180503202
chr1	180617516	180617958
chr1	180631869	180632643
chr1	180658839	180659604
chr1	181022180	181023234
chr1	181062261	181062658
chr1	181088127	181090464
chr1	181104677	181106895
chr1	181113217	181113762
chr1	181117462	181117899
chr1	181123731	181124648
chr1	181128486	181129566
chr1	181131273	181132052
chr1	181134129	181134495
chr1	181139523	181139848
chr1	181141072	181141820
chr1	181149713	181150087
chr1	181152936	181153517
chr1	181159296	181160069
chr1	181161186	181161862
chr1	182029457	182030121
chr1	182144022	182144621
chr1	182257535	182259796
chr1	182294686	182295453
chr1	182296965	182297385
chr1	182299015	182300470
chr1	182337947	182338253
chr1	182391309	182392558
chr1	182588854	182589286
chr1	182604104	182604728
chr1	182614745	182615680
chr1	182789467	182789916
chr1	182839027	182840078
chr1	183281723	183282299
chr1	183471089	183473313
chr1	183567342	183568907
chr1	183577891	183579142
chr1	183579444	183579722
chr1	183580274	183581072
chr1	183581728	183582513
chr1	183590065	183591193
chr1	183592867	183593654
chr1	183604242	183605383
chr1	183635188	183636335
chr1	183778896	183779671
chr1	184037175	184037733
chr1	184051680	184052079
chr1	184112372	184112683
chr1	184152697	184153263
chr1	184165385	184165839
chr1	184386502	184387691
chr1	184559161	184560087
chr1	184567526	184568064
chr1	184754068	184755423
chr1	184792394	184792947
chr1	184974076	184974497
chr1	185045141	185045627
chr1	185156343	185157658
chr1	185170352	185170631
chr1	185316059	185317888
chr1	185338670	185338945
chr1	185375677	185376074
chr1	185664742	185665420
chr1	186374829	186376097
chr1	186618204	186618568
chr1	186656217	186656539
chr1	186680091	186680963
chr1	189798606	189798998
chr1	192808766	192809226
chr1	193058610	193060036
chr1	193105173	193105687
chr1	193121887	193122493
chr1	193832723	193833370
chr1	197201051	197201612
chr1	197634715	197635036
chr1	197774834	197775966
chr1	197902664	197903073
chr1	198156777	198158072
chr1	198158893	198159417
chr1	198554771	198555289
chr1	198620976	198621398
chr1	198835024	198835377
chr1	199160819	199161206
chr1	199242317	199242794
chr1	199243232	199243644
chr1	199562628	199562960
chr1	199860289	199861633
chr1	199867162	199867699
chr1	200154346	200154648
chr1	200282606	200283532
chr1	200284049	200284468
chr1	200620444	200621489
chr1	200669504	200670453
chr1	200738855	200739169
chr1	200888210	200888721
chr1	201013073	201013367
chr1	201019392	201020183
chr1	201026004	201026441
chr1	201086151	201086455
chr1	201154220	201154498
chr1	201480581	201481070
chr1	201481901	201482215
chr1	201489257	201489863
chr1	201490212	201490733
chr1	201505573	201505989
chr1	201506656	201507555
chr1	201511996	201512287
chr1	201538147	201540478
chr1	201568888	201569343
chr1	201594556	201595152
chr1	201596976	201598816
chr1	201613957	201614549
chr1	201655137	201655735
chr1	201675163	201675483
chr1	201676214	201676640
chr1	201683472	201683778
chr1	201689851	201690797
chr1	201715296	201715859
chr1	201829109	201829584
chr1	201895872	201896191
chr1	201924101	201925185
chr1	201955166	201955891
chr1	201982177	201983624
chr1	202126127	202128546
chr1	202129501	202130345
chr1	202143140	202144276
chr1	202159334	202163785
chr1	202164472	202164890
chr1	202341680	202342188
chr1	202348513	202348915
chr1	202615346	202616697
chr1	202698237	202698726
chr1	202796043	202796444
chr1	202806796	202807859
chr1	202810564	202811718
chr1	202835310	202836021
chr1	202852415	202852713
chr1	202858395	202859129
chr1	202860914	202862292
chr1	202888584	202889219
chr1	202926903	202927422
chr1	202958266	202958580
chr1	202999610	202999930
chr1	203006853	203007825
chr1	203038273	203038820
chr1	203058209	203060019
chr1	203120722	203122272
chr1	203126178	203126692
[truncated: 33,358 more rows]
