# Supplementary material for: IRF1 is a core transcriptional regulatory circuitry member promoting AML progression by regulating lipid metabolism
Source: Exp Hematol Oncol. 2025 Mar 1;14:25. doi: 10.1186/s40164-025-00612-z (PMC11871635; doi:10.1186/s40164-025-00612-z)
Supplement: Supplementary file 2 — Supplementary Material 2. [file 40164_2025_612_MOESM2_ESM.zip › Supplementary tables/Supplementary Table 15.xlsx]

## Sheet: Kasumi_RUNX2_peaks
RUNX2 CUT&Tag peaks in Kasumi-1
chr	start	end
chr1	191381	191905
chr1	629639	630002
chr1	630755	631383
chr1	631888	632293
chr1	632971	633462
chr1	633888	634167
chr1	827379	827912
chr1	906660	907159
chr1	912814	913089
chr1	1305440	1306290
chr1	1308109	1308450
chr1	1375153	1375770
chr1	1434100	1434713
chr1	1471487	1471790
chr1	1475889	1476244
chr1	1504970	1505519
chr1	1511755	1512039
chr1	1514039	1514797
chr1	1615383	1615771
chr1	1658913	1659319
chr1	1669651	1669966
chr1	1724117	1724764
chr1	1745859	1746697
chr1	1780252	1780884
chr1	1781292	1781592
chr1	1891180	1891725
chr1	1908505	1909105
chr1	1919108	1919904
chr1	2246432	2246845
chr1	2290464	2290756
chr1	2412337	2412927
chr1	3491471	3491861
chr1	3597445	3597949
chr1	3772373	3772901
chr1	3796317	3796610
chr1	3900965	3901317
chr1	6026986	6027406
chr1	6028019	6028617
chr1	6209522	6209916
chr1	6393197	6393742
chr1	6589132	6589453
chr1	6602757	6603227
chr1	6743670	6743957
chr1	6784748	6785356
chr1	7176900	7177688
chr1	7783895	7784196
chr1	8877941	8878262
chr1	8878806	8879229
chr1	9129285	9129858
chr1	9211321	9211776
chr1	9234349	9234985
chr1	9400190	9400766
chr1	9539909	9540186
chr1	9730449	9730913
chr1	9910291	9910960
chr1	9950517	9950891
chr1	10032796	10033563
chr1	10210144	10210689
chr1	10398514	10399220
chr1	10426717	10427076
chr1	10474921	10475294
chr1	11012412	11013006
chr1	11069306	11070024
chr1	11272793	11273701
chr1	11478852	11479177
chr1	11681193	11681493
chr1	11719488	11719973
chr1	11736122	11736879
chr1	11805672	11806464
chr1	11851051	11851380
chr1	11908525	11908949
chr1	11926615	11926927
chr1	11934330	11934871
chr1	11979725	11980677
chr1	12088590	12088995
chr1	12161808	12162258
chr1	15524041	15525412
chr1	15526616	15526965
chr1	15603342	15603921
chr1	15617329	15618010
chr1	15834443	15835786
chr1	15836878	15837572
chr1	15847188	15847715
chr1	15886351	15886706
chr1	15975614	15976153
chr1	16206688	16207046
chr1	16236112	16237079
chr1	16352071	16352798
chr1	16367155	16367675
chr1	16514087	16514552
chr1	16613330	16613939
chr1	16621015	16621348
chr1	16666885	16667209
chr1	16740250	16740579
chr1	16750473	16750825
chr1	16895705	16896594
chr1	16904897	16905248
chr1	16912460	16912879
chr1	16913734	16914399
chr1	16921443	16922261
chr1	17053853	17054329
chr1	17136049	17136426
chr1	17181845	17182183
chr1	17191316	17191613
chr1	17212844	17213205
chr1	17233616	17234027
chr1	17819151	17819607
chr1	18907496	18908682
chr1	18927351	18927641
chr1	19210088	19210702
chr1	19315447	19315830
chr1	19476809	19477876
chr1	20164729	20165139
chr1	20661441	20661926
chr1	20696772	20697195
chr1	20786823	20787694
chr1	21176656	21177095
chr1	21334264	21334894
chr1	21514216	21514516
chr1	21783095	21783660
chr1	21909719	21910317
chr1	21933650	21934262
chr1	22005351	22006195
chr1	22024984	22026418
chr1	22052397	22052938
chr1	22451851	22452304
chr1	22916396	22916891
chr1	23168622	23169171
chr1	23177397	23177716
chr1	23344426	23344764
chr1	23368063	23369202
chr1	23422530	23423125
chr1	23424912	23425207
chr1	23484316	23484830
chr1	23559322	23559709
chr1	23778279	23778648
chr1	23908850	23909135
chr1	23916589	23916959
chr1	23949406	23949746
chr1	23959104	23959628
chr1	23980049	23980540
chr1	24413434	24413781
chr1	24502393	24503120
chr1	24642940	24643540
chr1	24744920	24745587
chr1	25022317	25023085
chr1	25232096	25232829
chr1	25239761	25240195
chr1	25247172	25247981
chr1	25266766	25268321
chr1	25286403	25286759
chr1	25287170	25287524
chr1	25301417	25301768
chr1	25302204	25302486
chr1	25337094	25338832
chr1	25809497	25810124
chr1	25819669	25820151
chr1	25820799	25821074
chr1	25858951	25859456
chr1	25861380	25861842
chr1	25922563	25923367
chr1	26169940	26170263
chr1	26233750	26234678
chr1	26284716	26285219
chr1	26287313	26287588
chr1	26288406	26289923
chr1	26290332	26291157
chr1	26378278	26378644
chr1	26431987	26432417
chr1	26471999	26472389
chr1	26500128	26500679
chr1	26541680	26542918
chr1	26620664	26621537
chr1	26692574	26693419
chr1	26695314	26695959
chr1	26697817	26698204
chr1	26723238	26723849
chr1	26787989	26788440
chr1	26833399	26833724
chr1	26864876	26865552
chr1	26889752	26890217
chr1	26921354	26921989
chr1	27001869	27002402
chr1	27112149	27112623
chr1	27234130	27234653
chr1	27300432	27301127
chr1	27341726	27342239
chr1	27343052	27343718
chr1	27489963	27490746
chr1	27528828	27529515
chr1	27662876	27663258
chr1	27725599	27725933
chr1	27868965	27869634
chr1	27914606	27914977
chr1	27959792	27960210
chr1	28088238	28088781
chr1	28259279	28259679
chr1	28369685	28369968
chr1	28505628	28505902
chr1	28518750	28519045
chr1	28581729	28582146
chr1	28642858	28643383
chr1	28648024	28648334
chr1	28736485	28737156
chr1	30718151	30718659
chr1	30740902	30741221
chr1	30756651	30757069
chr1	30757617	30758022
chr1	30840825	30841156
chr1	30881212	30881747
chr1	31065463	31066100
chr1	31155221	31155740
chr1	31296718	31297284
chr1	31394659	31395195
chr1	31644425	31645205
chr1	31944075	31944707
chr1	32013395	32013738
chr1	32108048	32108670
chr1	32200610	32201506
chr1	32250145	32250474
chr1	32291796	32292260
chr1	32337266	32337709
chr1	32351172	32351458
chr1	32394038	32394817
chr1	32650547	32651597
chr1	32724942	32725731
chr1	32817138	32818363
chr1	32992509	32993027
chr1	33036655	33037065
chr1	33127271	33127595
chr1	33255405	33255907
chr1	33430814	33431397
chr1	33470608	33470905
chr1	33472473	33472871
chr1	34852887	34853162
chr1	34859442	34859848
chr1	34866542	34867607
chr1	34984904	34985345
chr1	35031684	35032015
chr1	35268607	35268921
chr1	35557216	35557766
chr1	35577568	35578088
chr1	35641305	35641987
chr1	35718003	35719231
chr1	35769453	35770193
chr1	35930726	35931678
chr1	36088523	36089114
chr1	36149242	36149606
chr1	36224105	36224898
chr1	36373930	36374607
chr1	36385949	36386236
chr1	37514589	37515132
chr1	37692056	37692713
chr1	37859137	37859940
chr1	38990852	38991485
chr1	39191860	39192232
chr1	39215190	39215505
chr1	39788690	39789158
chr1	39799282	39799789
chr1	39817091	39817630
chr1	40039766	40040977
chr1	40161315	40161640
chr1	40257698	40258445
chr1	40612474	40612889
chr1	40665515	40666023
chr1	40691655	40692456
chr1	40770447	40770933
chr1	40784716	40785013
chr1	40862499	40862810
chr1	40877828	40878144
chr1	40979661	40979941
chr1	41003764	41004148
chr1	41580686	41581485
chr1	41695138	41695593
chr1	41803064	41803438
chr1	42035705	42035984
chr1	42456134	42456485
chr1	42737076	42737510
chr1	42766868	42767697
chr1	42816920	42817365
chr1	42924152	42924720
chr1	42958796	42959196
chr1	43172357	43172639
chr1	43330135	43330671
chr1	43358439	43359039
chr1	43389894	43390200
chr1	43649846	43650413
chr1	43707138	43707715
chr1	43946348	43946915
chr1	43969919	43970195
chr1	43974614	43975217
chr1	44029815	44030683
chr1	44405860	44406584
chr1	44417369	44418516
chr1	44423691	44423971
chr1	44631485	44632628
chr1	44674223	44674516
chr1	44723646	44724012
chr1	44739435	44740180
chr1	44775237	44775743
chr1	44799897	44800215
chr1	44807188	44808179
chr1	44809338	44809786
chr1	44810345	44810682
chr1	44826386	44827224
chr1	44829638	44830127
chr1	44986357	44986656
chr1	45012767	45013143
chr1	45303818	45304109
chr1	45326805	45327287
chr1	45334364	45334660
chr1	45339918	45340483
chr1	45490957	45491474
chr1	45499905	45500546
chr1	45550797	45551074
chr1	45583565	45583941
chr1	45686282	45687292
chr1	45750297	45751019
chr1	46132683	46133369
chr1	46247079	46247968
chr1	46302416	46303022
chr1	46303584	46303898
chr1	46442440	46442797
chr1	46522541	46522813
chr1	46604024	46604306
chr1	46719017	46719310
chr1	47313947	47314449
chr1	47314941	47315377
chr1	47334073	47334701
chr1	47437359	47438038
chr1	50968253	50969304
chr1	50969663	50969988
chr1	50977804	50978498
chr1	51325739	51326024
chr1	51518018	51518604
chr1	51519063	51519335
chr1	51729373	51730186
chr1	51878474	51879297
chr1	52054956	52055620
chr1	52056233	52056697
chr1	52365879	52366513
chr1	52403996	52404956
chr1	52553190	52553864
chr1	52632005	52632409
chr1	52697757	52698346
chr1	53110440	53111054
chr1	53220260	53220889
chr1	53326113	53326665
chr1	53838115	53838581
chr1	53945508	53946283
chr1	54052798	54053832
chr1	54542074	54543039
chr1	54604763	54605121
chr1	54715726	54716047
chr1	54764057	54764767
chr1	58546368	58546785
chr1	58699665	58700085
chr1	58755300	58755574
chr1	59296661	59297013
chr1	62436427	62436865
chr1	62783774	62784506
chr1	63523221	63523604
chr1	63593087	63594367
chr1	65148601	65149101
chr1	65419959	65421080
chr1	66382036	66382348
chr1	66924961	66925581
chr1	66930036	66930791
chr1	67430473	67430817
chr1	67686424	67686778
chr1	67937715	67938103
chr1	68496652	68497301
chr1	68780858	68781165
chr1	70205363	70205918
chr1	70354498	70355047
chr1	70410866	70411417
chr1	70486737	70487138
chr1	70783076	70783421
chr1	71081002	71081312
chr1	74198078	74198402
chr1	74652603	74653087
chr1	75068253	75068592
chr1	75724345	75724978
chr1	76074674	76074950
chr1	77978873	77979555
chr1	78158897	78159390
chr1	79705679	79705986
chr1	84479273	84479742
chr1	84505952	84506767
chr1	84574133	84574769
chr1	84997009	84997459
chr1	85201553	85201988
chr1	85259040	85259448
chr1	85276280	85276936
chr1	85708183	85708507
chr1	86154765	86155653
chr1	86156825	86157247
chr1	86704219	86704824
chr1	86913917	86914883
chr1	87331362	87332258
chr1	87335066	87335574
chr1	88498031	88498361
chr1	88684034	88685031
chr1	88992529	88993194
chr1	89034199	89034496
chr1	89524331	89525388
chr1	89821523	89821937
chr1	89843233	89844043
chr1	89994824	89995517
chr1	90851031	90851665
chr1	91021842	91022413
chr1	91387242	91387526
chr1	91732368	91732672
chr1	92080283	92080740
chr1	92483524	92484385
chr1	92485192	92486690
chr1	92784923	92785464
chr1	92831988	92832288
chr1	93079225	93079519
chr1	94418022	94418353
chr1	94720574	94720968
chr1	95072685	95072982
chr1	95233671	95234455
chr1	96721814	96722457
chr1	99969713	99970560
chr1	100037917	100038819
chr1	100132708	100133334
chr1	100249595	100249968
chr1	100265903	100266454
chr1	100351273	100351676
chr1	100352186	100352641
chr1	100352927	100353567
chr1	100894882	100896656
chr1	102210947	102211381
chr1	103525689	103526333
chr1	104664242	104664584
chr1	107056938	107057323
chr1	107844248	107845154
chr1	107965663	107965936
chr1	108200123	108200628
chr1	108327441	108327827
chr1	108661398	108661728
chr1	108692019	108693034
chr1	108746478	108746969
chr1	108876902	108877212
chr1	108963803	108964102
chr1	109041255	109042505
chr1	109075785	109076107
chr1	109090387	109091034
chr1	109213781	109214217
chr1	109253433	109253886
chr1	109282924	109283510
chr1	109397736	109398218
chr1	109426283	109426866
chr1	109494043	109494352
chr1	109501842	109502560
chr1	109548636	109549059
chr1	109620672	109621298
chr1	109643383	109643689
chr1	109687516	109688358
chr1	109740067	109740777
chr1	110338525	110339759
chr1	110407378	110408101
chr1	110433725	110434075
chr1	110963334	110964222
chr1	111448672	111449274
chr1	111507446	111508373
chr1	111515394	111516879
chr1	111733584	111733952
chr1	111739533	111739876
chr1	112466223	112466500
chr1	112619835	112620121
chr1	112700491	112701211
chr1	112704774	112705196
chr1	112715293	112715647
chr1	112722804	112723438
chr1	113072752	113073384
chr1	113192089	113192368
chr1	113389999	113390450
chr1	113759579	113760007
chr1	113811859	113812567
chr1	113904659	113905551
chr1	113929269	113929851
chr1	114510170	114510552
chr1	114716399	114716883
chr1	114757311	114758020
chr1	115466325	115466657
chr1	115655132	115655521
chr1	116152252	116152524
chr1	116372912	116373528
chr1	116504408	116504837
chr1	116515204	116515804
chr1	116544772	116545072
chr1	116569792	116570178
chr1	116570612	116571048
chr1	117059817	117060773
chr1	117121899	117122189
chr1	117928950	117930001
chr1	118990019	118990312
chr1	119140391	119140742
chr1	119450171	119450524
chr1	119573851	119574329
chr1	119631351	119631953
chr1	120069212	120070047
chr1	120176278	120176660
chr1	121073281	121073597
chr1	121088739	121089022
chr1	121092295	121092690
chr1	121097247	121098100
chr1	121184402	121185305
chr1	143879736	143880131
chr1	143884777	143885459
chr1	143972052	143973229
chr1	145094805	145095949
chr1	145214821	145215557
chr1	145607991	145608264
chr1	145823633	145824413
chr1	145858755	145859850
chr1	145918315	145919134
chr1	145927207	145927501
chr1	145932204	145932961
chr1	145957473	145958072
chr1	146037193	146037527
chr1	146052219	146052509
chr1	146228732	146229388
chr1	146376300	146378642
chr1	146386877	146387660
chr1	146413828	146414150
chr1	146472265	146472781
chr1	146938296	146939250
chr1	147172031	147173006
chr1	147242722	147243081
chr1	147599491	147600383
chr1	147670274	147670830
chr1	147928394	147929080
chr1	148152004	148152278
chr1	148334687	148335264
chr1	148402338	148402697
chr1	148458750	148459536
chr1	149176331	149176627
chr1	149390214	149390955
chr1	149607332	149608564
chr1	149636157	149636852
chr1	149708098	149708692
chr1	149726682	149727119
chr1	149766401	149766802
chr1	149771340	149771805
chr1	149783939	149784433
chr1	149787496	149788040
chr1	149792388	149793668
chr1	149811013	149813821
chr1	149815261	149815624
chr1	149816828	149818220
chr1	149819083	149819656
chr1	149821219	149821861
chr1	149822185	149822479
chr1	149823185	149823515
chr1	149824236	149825554
chr1	149826297	149826702
chr1	149827955	149828257
chr1	149829099	149829729
chr1	149831842	149833436
chr1	149834968	149836186
chr1	149837684	149838060
chr1	149839183	149843672
chr1	149847482	149847864
chr1	149850094	149854629
chr1	149855867	149856180
chr1	149856463	149856753
chr1	149857642	149858681
chr1	149860449	149861975
chr1	149864087	149865170
chr1	149865536	149866428
chr1	149867251	149867548
chr1	149868223	149869724
chr1	149870300	149870620
chr1	149871313	149871644
chr1	149871968	149872709
chr1	149877696	149878117
chr1	149879056	149879331
chr1	149885346	149888829
chr1	149889300	149889705
chr1	149890963	149891934
chr1	149899125	149900538
chr1	149910422	149910714
chr1	149915770	149918201
chr1	149927165	149928583
chr1	149929418	149930022
chr1	149934957	149935591
chr1	149936502	149936965
chr1	149938695	149939912
chr1	150010278	150011043
chr1	150066900	150068002
chr1	150149413	150151805
chr1	150157042	150157395
chr1	150159180	150161196
chr1	150162059	150163747
chr1	150186606	150186922
chr1	150213378	150213989
chr1	150234454	150235473
chr1	150235767	150236624
chr1	150259910	150260309
chr1	150268357	150269365
chr1	150281466	150282937
chr1	150293705	150294107
chr1	150321168	150322004
chr1	150363640	150365013
chr1	150508959	150509545
chr1	150515183	150516356
chr1	150551997	150553523
chr1	150559872	150560332
chr1	150560857	150562471
chr1	150578921	150579966
chr1	150604951	150605306
chr1	150611648	150612190
chr1	150612998	150613290
chr1	150629124	150630275
chr1	150635039	150635995
chr1	150697064	150697439
chr1	150876177	150877129
chr1	150926217	150926665
chr1	150973747	150974367
chr1	150974859	150975315
chr1	150977177	150977752
chr1	150979186	150979635
chr1	150981822	150982723
chr1	151006445	151006916
chr1	151059294	151059897
chr1	151070320	151071353
chr1	151146758	151147046
chr1	151156914	151157533
chr1	151165869	151166325
chr1	151189750	151190279
chr1	151198232	151198626
chr1	151281343	151282476
chr1	151327113	151327415
chr1	151346906	151347555
chr1	151369952	151370570
chr1	151611948	151612387
chr1	151790100	151791504
chr1	151828756	151829741
chr1	151830619	151831076
chr1	152036469	152037035
chr1	152047907	152048679
chr1	153545280	153546050
chr1	153566354	153566929
chr1	153627302	153627848
chr1	153634006	153634455
chr1	153658670	153659145
chr1	153922615	153923484
chr1	153945072	153946942
chr1	153963184	153963886
chr1	153967362	153967766
chr1	154182205	154183507
chr1	154220153	154221341
chr1	154353239	154353574
chr1	154463663	154464175
chr1	154558707	154559644
chr1	154607527	154608894
chr1	154627392	154627955
chr1	154670881	154672523
chr1	154672921	154673267
chr1	154674404	154674889
chr1	154677654	154679625
chr1	154820114	154820621
chr1	154926008	154926417
chr1	154936617	154937688
chr1	154942284	154942873
chr1	154961332	154962453
chr1	154970828	154971227
chr1	154973891	154975026
chr1	154982971	154983551
chr1	154999297	155000574
chr1	155000877	155001297
chr1	155001983	155002537
chr1	155005395	155005691
chr1	155010197	155010693
chr1	155017403	155017926
chr1	155050885	155051609
chr1	155052415	155052790
chr1	155063771	155064215
chr1	155084955	155085471
chr1	155135542	155136014
chr1	155166513	155167438
chr1	155172665	155173279
chr1	155193177	155195218
chr1	155208586	155209462
chr1	155244605	155244943
chr1	155308182	155309136
chr1	155322973	155323413
chr1	155323943	155324718
chr1	155562657	155563222
chr1	155609821	155610439
chr1	155660028	155660438
chr1	155688485	155689066
chr1	155745423	155746014
chr1	155857060	155857557
chr1	155970752	155971059
chr1	155976122	155977403
chr1	155977781	155979293
chr1	156053092	156054114
chr1	156054735	156055341
chr1	156148184	156148538
chr1	156154346	156154758
chr1	156192441	156194280
chr1	156212989	156213270
chr1	156251528	156251913
chr1	156282582	156282877
chr1	156338077	156338834
chr1	156382992	156383321
chr1	156456812	156457724
chr1	156500807	156501412
chr1	156504874	156505204
chr1	156728537	156729045
chr1	156740686	156741471
chr1	156746845	156747550
chr1	156748438	156749158
chr1	156751747	156752178
chr1	156767223	156767862
chr1	156813720	156814377
chr1	156816604	156816907
chr1	156866655	156866974
chr1	156897849	156898520
chr1	157380329	157380697
chr1	157403321	157404089
chr1	158285812	158286205
chr1	159780687	159780999
chr1	159910247	159910712
chr1	160098533	160099310
chr1	160262240	160262584
chr1	160342986	160343694
chr1	160837574	160838087
chr1	160862053	160862923
chr1	161013578	161013891
chr1	161020933	161021482
chr1	161068267	161068776
chr1	161117792	161118364
chr1	161132326	161132762
chr1	161165980	161166813
chr1	161177192	161177849
chr1	161305968	161306447
chr1	161389835	161390509
chr1	161399161	161399946
chr1	161749666	161750272
chr1	162113205	162113597
chr1	162422821	162423124
chr1	162561739	162562166
chr1	162705366	162705660
chr1	163321865	163322213
chr1	165697978	165698690
chr1	165768564	165769256
chr1	166277121	166277446
chr1	166875971	166876462
chr1	167267717	167267990
chr1	167438270	167438543
chr1	167617528	167617978
chr1	167627832	167628199
chr1	167630031	167630463
chr1	167650324	167650655
chr1	167935873	167937009
chr1	168485257	168485534
chr1	169106293	169107129
chr1	169367537	169368114
chr1	169485687	169486193
chr1	169794706	169795314
chr1	169893746	169894292
chr1	170074398	170074837
chr1	170532068	170532370
chr1	171742110	171742400
chr1	171781292	171781626
chr1	172443778	172444384
chr1	172449693	172450141
chr1	172532524	172533373
chr1	172643422	172643838
chr1	173476796	173477892
chr1	173715095	173715373
chr1	173824167	173824874
chr1	173867731	173868895
chr1	174021760	174022508
chr1	174159167	174160374
chr1	174999337	175000578
chr1	175029508	175030169
chr1	178037665	178037955
chr1	178942536	178943285
chr1	179081630	179082871
chr1	179293766	179294056
chr1	179836189	179836535
chr1	179882128	179883199
chr1	179954531	179955265
chr1	180154629	180155075
chr1	180230013	180230437
chr1	180502212	180502621
chr1	180631906	180632250
chr1	181022745	181023219
chr1	181089700	181090311
chr1	181105142	181105780
chr1	181161365	181161799
chr1	182029478	182030015
chr1	182259323	182259717
chr1	182391544	182392364
chr1	182604389	182604726
chr1	182789523	182789966
chr1	182839245	182839981
chr1	182869264	182869611
chr1	183471187	183472333
chr1	183580483	183580794
chr1	183635476	183636267
chr1	184051729	184052124
chr1	184754181	184755389
chr1	185157096	185157490
chr1	185317326	185317773
chr1	185338672	185338956
chr1	186375262	186376016
chr1	186680391	186680905
chr1	189474072	189474622
chr1	189754998	189755315
chr1	191151348	191151651
chr1	191306556	191306934
chr1	191908742	191909100
chr1	192808424	192808802
chr1	193058682	193059310
chr1	193059776	193060059
chr1	193105173	193105693
chr1	193121997	193122374
chr1	193919097	193919372
chr1	194642596	194642930
chr1	195360035	195360353
chr1	195444820	195445300
chr1	196669447	196669830
chr1	196921221	196921588
chr1	196941408	196941765
chr1	197201033	197201577
chr1	197774853	197775840
chr1	200221663	200221984
chr1	200669593	200670260
chr1	200738884	200739159
chr1	201489494	201489843
chr1	201676274	201676555
chr1	201829243	201829584
chr1	201982993	201983355
chr1	202143394	202144013
chr1	202159865	202161513
chr1	202161986	202162811
chr1	202163149	202163450
chr1	202348505	202348806
chr1	202806888	202807520
chr1	202810932	202811335
chr1	202835481	202835798
chr1	202861330	202862103
chr1	202888836	202889166
chr1	202958251	202958581
chr1	203007359	203007692
chr1	203135930	203136347
chr1	203487595	203488145
chr1	203673756	203674352
chr1	204177300	204177693
chr1	204359870	204360152
chr1	204361409	204361736
chr1	204363340	204363832
chr1	204410921	204411257
chr1	204411599	204412019
chr1	204461213	204462109
chr1	204465905	204466305
chr1	204516333	204516675
chr1	205013795	205014098
chr1	205121751	205122419
chr1	205211418	205211976
chr1	205284688	205285099
chr1	205504521	205504827
chr1	205631229	205632337
chr1	205692313	205692586
chr1	205693290	205693860
chr1	205749246	205749722
chr1	205750202	205750483
chr1	205775210	205775486
chr1	206003225	206003606
chr1	206012066	206012768
chr1	206039293	206039616
chr1	206080546	206081052
chr1	206202958	206204068
chr1	206472625	206472971
chr1	206635537	206636000
chr1	207321165	207321766
chr1	207751684	207752301
chr1	211258773	211259232
chr1	211260347	211260956
chr1	211492120	211492553
chr1	211579080	211579719
chr1	211675429	211676017
chr1	212035140	212035968
chr1	212284791	212285705
chr1	212432753	212433063
chr1	212608404	212609026
chr1	212671555	212671923
chr1	212791523	212792106
chr1	212857883	212858617
chr1	212950262	212950939
chr1	213015269	213015838
chr1	213050981	213051710
chr1	213979740	213980023
chr1	214280906	214281664
chr1	214551175	214551517
chr1	214603150	214603496
chr1	216285240	216285752
chr1	217206425	217206732
chr1	217379895	217380305
chr1	219071366	219071754
chr1	219088820	219089137
chr1	220046245	220046636
chr1	220272200	220272513
chr1	220710282	220710582
chr1	221742419	221742735
chr1	221743012	221743287
chr1	222465288	222465795
chr1	222618241	222618685
chr1	222643927	222644573
chr1	222712255	222712818
chr1	223704830	223705112
chr1	223845568	223845872
chr1	223871020	223871435
chr1	223992366	223992998
chr1	224182954	224183380
chr1	224503294	224503655
chr1	224929503	224929915
chr1	225428060	225428401
chr1	225467323	225467768
chr1	225777543	225778261
chr1	225809793	225810307
chr1	225845736	225846199
chr1	225875665	225875941
chr1	225999122	226000053
chr1	226002120	226002973
chr1	226062216	226062523
chr1	226083290	226083869
chr1	226186437	226186980
chr1	226349875	226350306
chr1	226405554	226405837
chr1	226643146	226644342
chr1	226677354	226677641
chr1	226939722	226940671
chr1	228081942	228082801
chr1	228103131	228103642
chr1	228139855	228140493
chr1	228165727	228166466
chr1	228173972	228174345
chr1	228213248	228213934
chr1	228990352	228991075
chr1	229068191	229068773
chr1	229270714	229271592
chr1	229342370	229342876
chr1	229410204	229410838
chr1	229508098	229508533
chr1	229558715	229559323
chr1	229626244	229626653
chr1	230066723	230067371
chr1	230176949	230177359
chr1	230642482	230642953
chr1	230978857	230979387
chr1	231337913	231338251
chr1	231422038	231422688
chr1	231528338	231528916
chr1	231627207	231627541
chr1	233327158	233327567
chr1	234125330	234125867
chr1	234373169	234373931
chr1	234498966	234499395
chr1	234522640	234523009
chr1	234599871	234600412
chr1	234607319	234607761
chr1	234608262	234611422
chr1	234612610	234613233
chr1	234709591	234710149
chr1	234720764	234721039
chr1	234723164	234724760
chr1	234725496	234726049
chr1	234772498	234772902
chr1	234775115	234775666
chr1	234778370	234778682
chr1	234840781	234841073
chr1	234851508	234851861
chr1	234863166	234863484
chr1	234875972	234876496
chr1	234876966	234877548
chr1	234890844	234891384
chr1	234955162	234955669
chr1	234958857	234959193
chr1	234970827	234971480
chr1	234980513	234981445
chr1	235011359	235011631
chr1	235011919	235012996
chr1	235083121	235084133
chr1	235128564	235128856
chr1	235160845	235161218
chr1	235327960	235328967
chr1	235367321	235367671
chr1	235504221	235505285
chr1	235954629	235955142
chr1	236052398	236052750
chr1	236142122	236142570
chr1	236503176	236503489
chr1	236795149	236795579
chr1	237864480	237864901
chr1	237927168	237927491
chr1	238034762	238035053
chr1	238832474	238832754
chr1	240309344	240309736
chr1	241519521	241519838
chr1	243254462	243256335
chr1	243268783	243269106
chr1	244048202	244048519
chr1	244451249	244452255
chr1	244652754	244653318
chr1	244834966	244835807
chr1	244864303	244864658
chr1	244970096	244971325
chr1	245169164	245169524
chr1	246507053	246507580
chr1	246527596	246527890
chr1	246566203	246566878
chr1	246724101	246724786
chr1	246782326	246782801
chr1	246931585	246932292
chr1	247007778	247008169
chr1	247210412	247210904
chr1	247347931	247348242
chr1	248408131	248408950
chr1	248804722	248805480
chr1	248825753	248826709
chr1	248857526	248858003
chr1	248858714	248859171
chr1	248862919	248863338
chr1	248873199	248874327
chr1	248906038	248906866
chr10	87972	88566
chr10	134477	134904
chr10	135467	136511
chr10	264719	265192
chr10	277957	278414
chr10	292899	293203
chr10	329438	329861
chr10	367878	368197
chr10	394430	394733
chr10	422460	422898
chr10	688896	689254
chr10	784745	785200
chr10	794231	794544
chr10	804330	805380
chr10	806033	806781
chr10	823037	823334
chr10	931746	932350
chr10	964842	965131
chr10	987907	988726
chr10	1043550	1043831
chr10	1046529	1047622
chr10	1048691	1049738
chr10	1056516	1057528
chr10	1063514	1063819
chr10	1076872	1077195
chr10	1089089	1089716
chr10	1186019	1186571
chr10	1226815	1227144
chr10	1274826	1275353
chr10	1348594	1348984
chr10	1408893	1409227
chr10	1428404	1428753
chr10	1489010	1489318
chr10	1530733	1531045
chr10	1538666	1538943
chr10	1625246	1625519
chr10	1661627	1661929
chr10	1694914	1695237
chr10	1723251	1723523
chr10	1740128	1740438
chr10	1766027	1766397
chr10	1798892	1799322
chr10	1870533	1871049
chr10	2114389	2114918
chr10	2290809	2291124
chr10	2671644	2672145
chr10	2835470	2835823
chr10	2863102	2863476
chr10	2913001	2913305
chr10	3063876	3064596
chr10	3067236	3067751
chr10	3125689	3126010
chr10	3172570	3173759
chr10	3199094	3199441
chr10	3251967	3252250
chr10	3412761	3413108
chr10	3569804	3570131
chr10	3583962	3584469
chr10	3588029	3588301
chr10	3652025	3652345
chr10	3782564	3782912
chr10	3784971	3785927
chr10	3931261	3931566
chr10	3943594	3944037
chr10	4141691	4142067
chr10	4972537	4972826
chr10	4984848	4985187
chr10	5060629	5060964
chr10	5234552	5234891
chr10	5252193	5252524
chr10	5337164	5337574
chr10	5412523	5413263
chr10	5416744	5417404
chr10	5466178	5466492
chr10	5469906	5470222
chr10	5492631	5493537
chr10	5503712	5504290
chr10	5548463	5549042
chr10	5553561	5554313
chr10	5561112	5561415
chr10	5623083	5623417
chr10	5648558	5649266
chr10	5665907	5667039
chr10	5685081	5685692
chr10	5812770	5814075
chr10	5815604	5816155
chr10	5852112	5852909
chr10	5888777	5890845
chr10	5906202	5906622
chr10	5977567	5977933
chr10	6050519	6050825
chr10	6053881	6054435
chr10	6071613	6072258
chr10	6088836	6089584
chr10	6129637	6130668
chr10	6140231	6140999
chr10	6144576	6145021
chr10	6148222	6148551
chr10	6151091	6151844
chr10	6163434	6164086
chr10	6182719	6183022
chr10	6200762	6201142
chr10	6202437	6203342
chr10	6267603	6267907
chr10	6347499	6348201
chr10	6537871	6538285
chr10	6543611	6543964
chr10	6580098	6580647
chr10	6647834	6648115
chr10	6927706	6928229
chr10	6992978	6993300
chr10	7333767	7334446
chr10	7412999	7413324
chr10	7508013	7508608
chr10	7557469	7557821
chr10	7776181	7776707
chr10	7787495	7788874
chr10	7818040	7819231
chr10	8029324	8029599
chr10	8061703	8062091
chr10	8117471	8117759
chr10	8142532	8142805
chr10	8145747	8146110
chr10	8199781	8200106
chr10	8326174	8326605
chr10	9940261	9940662
chr10	9958013	9958333
chr10	10160939	10161431
chr10	10368439	10368754
chr10	10409247	10409659
chr10	11141248	11141588
chr10	11165119	11166221
chr10	11178085	11178368
chr10	11180146	11180644
chr10	11192147	11192703
chr10	11207355	11207678
chr10	11226161	11226503
chr10	11242421	11242960
chr10	11280170	11280471
chr10	11281407	11282547
chr10	11290251	11290539
chr10	11328521	11329104
chr10	11335176	11335577
chr10	11337436	11337961
chr10	11344046	11344517
chr10	11684758	11685231
chr10	11713294	11713672
chr10	11823385	11823965
chr10	11874936	11875811
chr10	11879704	11880006
chr10	11892826	11893129
chr10	11893649	11895340
chr10	11921987	11922281
chr10	12042366	12043390
chr10	12068273	12069344
chr10	12129164	12129866
chr10	12181548	12181893
chr10	12196204	12196477
chr10	12242163	12242866
chr10	12264365	12264873
chr10	12265713	12266028
chr10	12349087	12349650
chr10	12389223	12389543
chr10	12542826	12543248
chr10	13161199	13161779
chr10	13299600	13300207
chr10	13302136	13302427
chr10	13349986	13350337
chr10	13659225	13659595
chr10	13718259	13718617
chr10	13734248	13734609
chr10	14090184	14090548
chr10	14598953	14599338
chr10	14603795	14604075
chr10	14782080	14782469
chr10	14837785	14838481
chr10	14878058	14879128
chr10	14953740	14954445
chr10	14959310	14960116
chr10	15088355	15088893
chr10	15096770	15097623
chr10	15168395	15169667
chr10	15859919	15860758
chr10	16436660	16437437
chr10	16438065	16438387
chr10	16817077	16817864
chr10	17124549	17124896
chr10	17201161	17201718
chr10	17216754	17217080
chr10	17228196	17228619
chr10	17229833	17230819
chr10	17616685	17617750
chr10	17643499	17644587
chr10	18056207	18056510
chr10	18627520	18628136
chr10	18651405	18651966
chr10	18659073	18659751
chr10	18792842	18793150
chr10	18950741	18951502
chr10	19815621	19816834
chr10	19817625	19818006
chr10	19920362	19920645
chr10	20134508	20134873
chr10	20384039	20384610
chr10	21089170	21089508
chr10	21299442	21299757
chr10	21373067	21373390
chr10	21493876	21494902
chr10	21495578	21497327
chr10	21525373	21526688
chr10	21533510	21534494
chr10	21624707	21625096
chr10	21676369	21676700
chr10	22252423	22253406
chr10	22316357	22316918
chr10	22320827	22321418
chr10	22340517	22341462
chr10	22436618	22437870
chr10	22606116	22606595
chr10	22643809	22644180
chr10	22714713	22715018
chr10	22764074	22764348
chr10	22894612	22895096
chr10	22927984	22928262
chr10	23067907	23068341
chr10	23095360	23096133
chr10	23422576	23422852
chr10	23438496	23439303
chr10	23440278	23440660
chr10	23595495	23595798
chr10	24202358	24202733
chr10	24724089	24724849
chr10	24944653	24945035
chr10	24951813	24952196
chr10	24952484	24953333
chr10	25016147	25017040
chr10	25113142	25113618
chr10	25157511	25157802
chr10	26437937	26438573
chr10	26478278	26478671
chr10	26622225	26622608
chr10	26697135	26697892
chr10	26860137	26861296
chr10	26868993	26869685
chr10	27099989	27100810
chr10	27153968	27154713
chr10	27155037	27155859
chr10	27240407	27242391
chr10	27503988	27504747
chr10	27841531	27841812
chr10	28531979	28533301
chr10	28533738	28534059
chr10	28677037	28677674
chr10	29189265	29189552
chr10	29409343	29410094
chr10	29448914	29449209
chr10	29681895	29682167
chr10	29735032	29736194
chr10	29947507	29947914
chr10	30026821	30028093
chr10	30059389	30059891
chr10	30219992	30220465
chr10	30348845	30349325
chr10	30359565	30360248
chr10	30427951	30428249
chr10	30433465	30434727
chr10	30455893	30456459
chr10	30529452	30529843
chr10	30736594	30736918
chr10	30785217	30785569
chr10	31031624	31032669
chr10	31318223	31319089
chr10	31320182	31320493
chr10	31584001	31584533
chr10	31603248	31604224
chr10	31760120	31760449
chr10	32055554	32056678
chr10	32257248	32257538
chr10	32346091	32347487
chr10	32445779	32446616
chr10	32957981	32958843
chr10	32980597	32980873
chr10	33661774	33662366
chr10	34044838	34045124
chr10	34205650	34206266
chr10	34479917	34480293
chr10	34636341	34636802
chr10	34695631	34695903
chr10	34815405	34815883
chr10	34882851	34883142
chr10	34996791	34997194
chr10	35089889	35090651
chr10	35126487	35127201
chr10	35191625	35192226
chr10	35216331	35216772
chr10	35268474	35268916
chr10	35335999	35336773
chr10	35337061	35337526
chr10	35352746	35353084
chr10	35372321	35372612
chr10	35379128	35379521
chr10	35448617	35449736
chr10	35466259	35466910
chr10	35564307	35565096
chr10	35724087	35724455
chr10	35746260	35746808
chr10	35785911	35786399
chr10	35794553	35794873
chr10	35795264	35795685
chr10	35927518	35928014
chr10	36064887	36065252
chr10	36066299	36066689
chr10	36083900	36084397
chr10	36184898	36185390
chr10	36534769	36535069
chr10	36639391	36639673
chr10	36659658	36659972
chr10	36691714	36692637
chr10	37044193	37044766
chr10	37380698	37381160
chr10	37634419	37635004
chr10	37704855	37705137
chr10	37713034	37713339
chr10	37728696	37729002
chr10	37780738	37781050
chr10	37857039	37858175
chr10	37976104	37976831
chr10	38010238	38011259
chr10	38032530	38032900
chr10	38068875	38069192
chr10	38093982	38094781
chr10	38204089	38204399
chr10	38356049	38356736
chr10	38400958	38401338
chr10	38402234	38402856
chr10	38403170	38403488
chr10	38454284	38454997
chr10	38601484	38602673
chr10	38603059	38604278
chr10	38703182	38703566
chr10	38736899	38740180
chr10	38741246	38742705
chr10	38979642	38979921
chr10	38995292	38995584
chr10	42234124	42234815
chr10	42552323	42553153
chr10	42637924	42638842
chr10	42756300	42756969
chr10	42782288	42783051
chr10	42864614	42864968
chr10	42940764	42941040
chr10	42962889	42963670
chr10	42970731	42971220
chr10	42975076	42975601
chr10	42987073	42987583
chr10	42988639	42989244
chr10	43025112	43025611
chr10	43045728	43046342
chr10	43083458	43083988
chr10	43093216	43093552
chr10	43120683	43121221
chr10	43137643	43138304
chr10	43204870	43205647
chr10	43230728	43232057
chr10	43249382	43249815
chr10	43255277	43256393
chr10	43257892	43258261
chr10	43260145	43260660
chr10	43263699	43264058
chr10	43386946	43387346
chr10	43395871	43396225
chr10	43396898	43397450
chr10	43408373	43409817
chr10	43417536	43418703
chr10	43419926	43421229
chr10	43436454	43437105
chr10	43455236	43456122
chr10	43648279	43648796
chr10	43778786	43779090
chr10	43781677	43782397
chr10	44015893	44016203
chr10	44427104	44427470
chr10	44559196	44559748
chr10	44593999	44594427
chr10	44911050	44911390
chr10	44935624	44936036
chr10	44959374	44959943
chr10	45000288	45001618
chr10	45250581	45250991
chr10	45380155	45380564
chr10	45726890	45727772
chr10	45972006	45972743
chr10	46023192	46023779
chr10	46030212	46030748
chr10	46092100	46092730
chr10	46218784	46219086
chr10	46228511	46228989
chr10	46256276	46256551
chr10	46284393	46284823
chr10	46299231	46299888
chr10	46786584	46787139
chr10	47144688	47145059
chr10	47311240	47311761
chr10	47339823	47340697
chr10	47384108	47384816
chr10	47943786	47944059
chr10	48280252	48280584
chr10	48306248	48307413
chr10	48446938	48447365
chr10	48456380	48457253
chr10	48470302	48470636
chr10	48493196	48493970
chr10	48510338	48510612
chr10	48511679	48512033
chr10	48518093	48518803
chr10	48574547	48574895
chr10	48633821	48634655
chr10	48684922	48685399
chr10	48742808	48743275
chr10	49254482	49255061
chr10	49309537	49310519
chr10	49311081	49311878
chr10	49538854	49539226
chr10	49607015	49607591
chr10	49649381	49649746
chr10	49941562	49942308
chr10	50067429	50068449
chr10	50622020	50622440
chr10	50624209	50625311
chr10	50660323	50660596
chr10	50687010	50687344
chr10	51604712	51605396
chr10	51616239	51616641
chr10	51698060	51698880
chr10	51699183	51699920
chr10	52064130	52064781
chr10	52120851	52121149
chr10	52207208	52207820
chr10	52779663	52780616
chr10	53111254	53111756
chr10	53221956	53222292
chr10	53253653	53254025
chr10	53503597	53503881
chr10	53977996	53978335
chr10	54010207	54010546
chr10	54051979	54052353
chr10	54167009	54167519
chr10	54231351	54231665
chr10	54288536	54288915
chr10	54455877	54456265
chr10	54515273	54515766
chr10	54854582	54855053
chr10	54922988	54923263
chr10	55256375	55256701
chr10	55263370	55263649
chr10	55630529	55631101
chr10	55667456	55668070
chr10	55814301	55814577
chr10	55897239	55897608
chr10	56012463	56012928
chr10	56095547	56096389
chr10	56361062	56361354
chr10	56733831	56734304
chr10	56821971	56822250
chr10	56823747	56824063
chr10	56934559	56934935
chr10	56962993	56963436
chr10	56973654	56973941
chr10	57014929	57015850
chr10	57017497	57017811
chr10	57053223	57054048
chr10	57094949	57095440
chr10	57096124	57096411
chr10	57178460	57178757
chr10	57207127	57207440
chr10	57231191	57231729
chr10	57238681	57238965
chr10	57249751	57250387
chr10	57321425	57321988
chr10	57350822	57351379
chr10	57447822	57448782
chr10	57506851	57508187
chr10	57562260	57562697
chr10	57585354	57585897
chr10	57591273	57591651
chr10	57622120	57622409
chr10	57737173	57737610
chr10	57778994	57779273
chr10	57816289	57816683
chr10	58030629	58030927
chr10	58230004	58230377
chr10	58243684	58244501
chr10	58261628	58262008
chr10	58263256	58263560
chr10	58267100	58268360
chr10	58268730	58269557
chr10	58334805	58335587
chr10	58384917	58386026
chr10	58434471	58434761
chr10	58465208	58465510
chr10	58513052	58513703
chr10	58588721	58589066
chr10	58592751	58593657
chr10	58617028	58617303
chr10	58905831	58906154
chr10	58938138	58938420
chr10	59283318	59283613
chr10	59289116	59289493
chr10	59413757	59414183
chr10	59577057	59577333
chr10	59591326	59591921
chr10	59593231	59593931
chr10	59596514	59597001
chr10	59709660	59710595
chr10	59733283	59733686
chr10	59741594	59741896
chr10	59743729	59744134
chr10	59792806	59793115
chr10	59807868	59808336
chr10	59817832	59818292
chr10	59906253	59907038
chr10	59969567	59969938
chr10	59972558	59972857
chr10	60091685	60092000
chr10	60156970	60157330
chr10	60175771	60176166
chr10	60308426	60308716
chr10	60733354	60733661
chr10	60778251	60779136
chr10	60863577	60863865
chr10	60944542	60944884
chr10	61030169	61030507
chr10	61039281	61039664
chr10	61040454	61040823
chr10	61227958	61228352
chr10	61256820	61257395
chr10	61376529	61377218
chr10	61469360	61469760
chr10	61498986	61499298
chr10	61930425	61930761
chr10	62035900	62036189
chr10	62049115	62049491
chr10	62135468	62135820
chr10	62174108	62174582
chr10	62268671	62269091
chr10	62280366	62280856
chr10	62306852	62307154
chr10	62317093	62317442
chr10	62351461	62351921
chr10	62464951	62465472
chr10	62466082	62466358
chr10	62633276	62633559
chr10	62725076	62725363
chr10	62790341	62790777
chr10	62804273	62805256
chr10	62813123	62813395
chr10	62816426	62818303
chr10	62878365	62879068
chr10	62928666	62929298
chr10	63035983	63036305
chr10	63071282	63071583
chr10	63123156	63123765
chr10	63133069	63134006
chr10	63225576	63225850
chr10	63260634	63261448
chr10	63270261	63270667
chr10	63347795	63348174
chr10	63386321	63386905
chr10	63465097	63466317
chr10	63520819	63521940
chr10	63568361	63568687
chr10	63629549	63630929
chr10	63654820	63655130
chr10	63693852	63694280
chr10	63712332	63712637
chr10	63741468	63741997
chr10	63751077	63751565
chr10	63857377	63857788
chr10	63866245	63866593
chr10	63871716	63872501
chr10	63887226	63887612
chr10	63902663	63903252
chr10	63950086	63950676
chr10	63972759	63974049
chr10	63976472	63977128
chr10	64020660	64021252
chr10	64041351	64042334
chr10	64052041	64052470
chr10	64120404	64121002
chr10	64196135	64196422
chr10	64223249	64223975
chr10	64229748	64230209
chr10	64384953	64385317
chr10	64397474	64397898
chr10	64441740	64442387
chr10	64464497	64464917
chr10	64468409	64468713
chr10	64566990	64567411
chr10	64576451	64577160
chr10	64577482	64577886
chr10	64840279	64840609
chr10	64924383	64924739
chr10	65034097	65034621
chr10	65053492	65054298
chr10	65083459	65085037
chr10	65092129	65092411
chr10	65262496	65262963
chr10	65270685	65271104
chr10	65279137	65279637
chr10	65429202	65429662
chr10	65592411	65592873
chr10	65652883	65653450
chr10	65738649	65738959
chr10	65760201	65760692
chr10	65761982	65762304
chr10	65779970	65780290
chr10	65804339	65804834
chr10	65811267	65812513
chr10	65958819	65959683
chr10	66162732	66163041
chr10	66220382	66221019
chr10	66230613	66230889
chr10	66244953	66245382
chr10	66245942	66246472
chr10	66335514	66336095
chr10	66414924	66415247
chr10	66438125	66439060
chr10	66442793	66443119
chr10	66493712	66494211
chr10	66587465	66588259
chr10	66649525	66649997
chr10	66650628	66650987
chr10	66651423	66651870
chr10	66899524	66899817
chr10	67017738	67018010
chr10	67033818	67034141
chr10	67142710	67143395
chr10	67224758	67225141
chr10	67230868	67231390
chr10	67250250	67250600
chr10	67304989	67305313
chr10	67327643	67328597
chr10	67387090	67387414
chr10	67397842	67398252
chr10	67402605	67403650
chr10	67476393	67477562
chr10	67502456	67503199
chr10	67530859	67531419
chr10	67551017	67551307
chr10	67558538	67559269
chr10	67632891	67633252
chr10	67700024	67700390
chr10	67763542	67764571
chr10	67771443	67771770
chr10	67779328	67779629
chr10	67788371	67788761
chr10	67799742	67800164
chr10	67829187	67829546
chr10	67849419	67849713
chr10	67884256	67885400
chr10	67969349	67969727
chr10	67978165	67978733
chr10	68007685	68008012
chr10	68010215	68010612
chr10	68074614	68075308
chr10	68212518	68212798
chr10	68231166	68231836
chr10	68260286	68261528
chr10	68294336	68294921
chr10	68330614	68331014
chr10	68331456	68333002
chr10	68406578	68407603
chr10	68423560	68423886
chr10	68471705	68472171
chr10	68527100	68528049
chr10	68554815	68555111
chr10	68559975	68561576
chr10	68561915	68562312
chr10	68571536	68572040
chr10	68592911	68593185
chr10	68599325	68599662
chr10	68600097	68600612
chr10	68632048	68632360
chr10	68720246	68720647
chr10	68721023	68721791
chr10	68777806	68778091
chr10	68798621	68798953
chr10	68799742	68800091
chr10	68826963	68827757
chr10	68828135	68828541
chr10	68897901	68898213
chr10	68900595	68901735
chr10	68948244	68948521
chr10	68955862	68957078
chr10	68988160	68989559
chr10	69048011	69048721
chr10	69057242	69057671
chr10	69101642	69101993
chr10	69123434	69124796
chr10	69173894	69174167
chr10	69179926	69180801
chr10	69222477	69222967
chr10	69229045	69229549
chr10	69317911	69319347
chr10	69327882	69328335
chr10	69334607	69335635
chr10	69344645	69344954
chr10	69360011	69360289
chr10	69392344	69392886
chr10	69406851	69407377
chr10	69407703	69408178
chr10	69408517	69409246
chr10	69413461	69413822
chr10	69415003	69415397
chr10	69419475	69420001
chr10	69426728	69427242
chr10	69461505	69461877
chr10	69464891	69465354
chr10	69466760	69467062
chr10	69481495	69481798
chr10	69492263	69492976
chr10	69505868	69506549
chr10	69506881	69507264
chr10	69507778	69508364
chr10	69515545	69515889
chr10	69567907	69568232
chr10	69569549	69569906
chr10	69639711	69640264
chr10	69644123	69644649
chr10	69650655	69651143
chr10	69665271	69665647
chr10	69692655	69693103
chr10	69730263	69730907
chr10	69787736	69788200
chr10	69801160	69801853
chr10	69803631	69804223
chr10	69805076	69805765
chr10	69836149	69836887
chr10	69839949	69840341
chr10	69877237	69877510
chr10	69889141	69889481
chr10	69914207	69915095
chr10	69953865	69954270
chr10	69956023	69956340
chr10	69957626	69957988
chr10	69961272	69962790
chr10	69963845	69964990
chr10	70126120	70126495
chr10	70139845	70140222
chr10	70145110	70147153
chr10	70170137	70171038
chr10	70232374	70232759
chr10	70233168	70233830
chr10	70296362	70296846
chr10	70324340	70324903
chr10	70331401	70331777
chr10	70332072	70332446
chr10	70348633	70349009
chr10	70364365	70364909
chr10	70380460	70380973
chr10	70381512	70382887
chr10	70403989	70404756
chr10	70405212	70406031
chr10	70448467	70448835
chr10	70477888	70479457
chr10	70479998	70480787
chr10	70493063	70493871
chr10	70496867	70497447
chr10	70509043	70509317
chr10	70522893	70523197
chr10	70559014	70559769
chr10	70565545	70566209
chr10	70586550	70586881
chr10	70592778	70593468
chr10	70602711	70603132
chr10	70675524	70675840
chr10	70698491	70698986
chr10	70730198	70730510
chr10	70751971	70752304
chr10	70844798	70845079
chr10	70963176	70963466
chr10	70964103	70964504
chr10	70985795	70986252
chr10	70990783	70991198
chr10	71045374	71046236
chr10	71064594	71065034
chr10	71069264	71070450
chr10	71072427	71072846
chr10	71137814	71138237
chr10	71179473	71180085
chr10	71193575	71193872
chr10	71211191	71211536
chr10	71212265	71212898
chr10	71217821	71218195
chr10	71242057	71242831
chr10	71301127	71302503
chr10	71318961	71320076
chr10	71333243	71333837
chr10	71358145	71358582
chr10	71358955	71359821
chr10	71377089	71377537
chr10	71384364	71384648
chr10	71409599	71409875
chr10	71462227	71462570
chr10	71475069	71475784
chr10	71486675	71487035
chr10	71501824	71502188
chr10	71527062	71527424
chr10	71542840	71543315
chr10	71548007	71548628
chr10	71555243	71555683
chr10	71561843	71562121
chr10	71567558	71567909
chr10	71597928	71598900
chr10	71638715	71639020
chr10	71694222	71694691
chr10	71694966	71695744
chr10	71696923	71697401
chr10	71701172	71701609
chr10	71708113	71708588
chr10	71710437	71710934
chr10	71713551	71714014
chr10	71727374	71728007
chr10	71730874	71731184
chr10	71735928	71736606
chr10	71746445	71746987
chr10	71747779	71749792
chr10	71750284	71750768
chr10	71752483	71753290
chr10	71761493	71761776
chr10	71782627	71783357
chr10	71797184	71798590
chr10	71811730	71812363
chr10	71812922	71813228
chr10	71838337	71838629
chr10	71850665	71851935
chr10	71852439	71853156
chr10	71878499	71878855
chr10	71888790	71889263
chr10	71891584	71891879
chr10	71943914	71944305
chr10	71974421	71974820
chr10	72014674	72014997
chr10	72061290	72061864
chr10	72070131	72070660
chr10	72073942	72074312
chr10	72080085	72080479
chr10	72162409	72162798
chr10	72215723	72216400
chr10	72248424	72249118
chr10	72254994	72255586
chr10	72260490	72261347
chr10	72272780	72274321
chr10	72297144	72297493
chr10	72303616	72304116
chr10	72308263	72308867
chr10	72309343	72310050
chr10	72310598	72310899
chr10	72319425	72320359
chr10	72320782	72321246
chr10	72322382	72324215
chr10	72328567	72329104
chr10	72336894	72337319
chr10	72340642	72341030
chr10	72344924	72345384
chr10	72354041	72355186
chr10	72364207	72364559
chr10	72625694	72626276
chr10	72691976	72692960
chr10	73018129	73018563
chr10	73096197	73097214
chr10	73167817	73168605
chr10	73246809	73247420
chr10	73251970	73252999
chr10	73255216	73255527
chr10	73358536	73358858
chr10	73413565	73414366
chr10	73495241	73496078
chr10	73498309	73498652
chr10	73625333	73626293
chr10	73641320	73641702
chr10	73648583	73648980
chr10	73653208	73653579
chr10	73655401	73656055
chr10	73664835	73665134
chr10	73730197	73730805
chr10	73734452	73735013
chr10	73744035	73744800
chr10	73768906	73769203
chr10	73771800	73773350
chr10	73781734	73782461
chr10	73785270	73786438
chr10	73796895	73797753
chr10	73799052	73799556
chr10	73800109	73801542
chr10	73808097	73808403
chr10	73810822	73812059
chr10	73818222	73818733
chr10	73819152	73819870
chr10	73848940	73849376
chr10	73865138	73866866
chr10	73867328	73867908
chr10	73874111	73875121
chr10	73879535	73879877
chr10	73899681	73900024
chr10	73908532	73909076
chr10	73910641	73912069
chr10	73920287	73920648
chr10	73941728	73942091
chr10	73956227	73957206
chr10	73965756	73966218
chr10	73976316	73976638
chr10	73992077	73992631
chr10	73997532	73998325
chr10	73998791	73999340
chr10	74010882	74011210
chr10	74083767	74084090
chr10	74150379	74151737
chr10	74176381	74177095
chr10	74207715	74208056
chr10	74266212	74266618
chr10	74739103	74739542
chr10	74751105	74751871
chr10	74824367	74827321
chr10	74885776	74886103
chr10	74966933	74967260
chr10	75012210	75012767
chr10	75018073	75018629
chr10	75043706	75044179
chr10	75049522	75049836
chr10	75061617	75062020
chr10	75071037	75071459
chr10	75099933	75100389
chr10	75103402	75105067
chr10	75105609	75105896
chr10	75111267	75112305
chr10	75201830	75202120
chr10	75210012	75211354
chr10	75233871	75236085
chr10	75264186	75264736
chr10	75287016	75287660
chr10	75343223	75343917
chr10	75387720	75388292
chr10	75422061	75422635
chr10	75430207	75430549
chr10	75660943	75661274
chr10	75831472	75831848
chr10	75882703	75883190
chr10	76315214	76315571
chr10	76608627	76609019
chr10	77041531	77041803
chr10	77292151	77292439
chr10	77418114	77418457
chr10	77425520	77425870
chr10	77630175	77630477
chr10	77642759	77643092
chr10	77711364	77711983
chr10	77837736	77838066
chr10	77873693	77874162
chr10	77877661	77878180
chr10	77949072	77949649
chr10	78028938	78029688
chr10	78033699	78034286
chr10	78047099	78047408
chr10	78158168	78158540
[truncated: 21,303 more rows]
