# Supplementary material for: IRF1 is a core transcriptional regulatory circuitry member promoting AML progression by regulating lipid metabolism
Source: Exp Hematol Oncol. 2025 Mar 1;14:25. doi: 10.1186/s40164-025-00612-z (PMC11871635; doi:10.1186/s40164-025-00612-z)
Supplement: Supplementary file 2 — Supplementary Material 2. [file 40164_2025_612_MOESM2_ESM.zip › Supplementary tables/Supplementary Table 16.xlsx]

## Sheet: Kasumi_MEF2D_peaks
MEF2D CUT&Tag peaks in Kasumi-1
chr	start	end
chr1	191402	191913
chr1	199633	200065
chr1	629658	629997
chr1	630755	631383
chr1	631893	632286
chr1	632976	633454
chr1	778387	778965
chr1	826908	828018
chr1	905151	905641
chr1	906501	907229
chr1	912616	913403
chr1	920465	921561
chr1	923431	923812
chr1	938268	938723
chr1	942474	943460
chr1	976248	976534
chr1	1004945	1005628
chr1	1013213	1013594
chr1	1019230	1019846
chr1	1059186	1059645
chr1	1063773	1064214
chr1	1115893	1116505
chr1	1231756	1232397
chr1	1259842	1260577
chr1	1261085	1261440
chr1	1273623	1274485
chr1	1304580	1306544
chr1	1308017	1309014
chr1	1310223	1310525
chr1	1324454	1325218
chr1	1334689	1335167
chr1	1337688	1338083
chr1	1349588	1349959
chr1	1375003	1375810
chr1	1399330	1399983
chr1	1402303	1402580
chr1	1407128	1407670
chr1	1431627	1432181
chr1	1433179	1435010
chr1	1435353	1435694
chr1	1440843	1441266
chr1	1471480	1471795
chr1	1472339	1472638
chr1	1475854	1476281
chr1	1504769	1505640
chr1	1511548	1512312
chr1	1514031	1514831
chr1	1533310	1533625
chr1	1543419	1543742
chr1	1574461	1575043
chr1	1614400	1616202
chr1	1659029	1659779
chr1	1669550	1670038
chr1	1692530	1693724
chr1	1724117	1725072
chr1	1745600	1746759
chr1	1778668	1779238
chr1	1780252	1781686
chr1	1889981	1890765
chr1	1891170	1891796
chr1	1894190	1894486
chr1	1899636	1899970
chr1	1908505	1909373
chr1	1919101	1919974
chr1	2189472	2189926
chr1	2194748	2195276
chr1	2199351	2199746
chr1	2204702	2205576
chr1	2212296	2213415
chr1	2227717	2228036
chr1	2246412	2246963
chr1	2255647	2256221
chr1	2290389	2291033
chr1	2300281	2301917
chr1	2391546	2391998
chr1	2412163	2413075
chr1	2526365	2526892
chr1	2585338	2586871
chr1	3491468	3491916
chr1	3531099	3531821
chr1	3597564	3597925
chr1	3609094	3609413
chr1	3611336	3611921
chr1	3624695	3625263
chr1	3772305	3772934
chr1	3796308	3796613
chr1	3857004	3857688
chr1	3900048	3901664
chr1	5887964	5888260
chr1	5992006	5992519
chr1	6025993	6026308
chr1	6026893	6027422
chr1	6027981	6028652
chr1	6199374	6199836
chr1	6209002	6209976
chr1	6393503	6394034
chr1	6414283	6414577
chr1	6579645	6580370
chr1	6588984	6589729
chr1	6602361	6604122
chr1	6612945	6613900
chr1	6624884	6625533
chr1	6701556	6702167
chr1	6743202	6744073
chr1	6784376	6785760
chr1	7176845	7177728
chr1	7770996	7771523
chr1	7783842	7784349
chr1	7899609	7900001
chr1	7942259	7942789
chr1	7953971	7954501
chr1	7961385	7961887
chr1	8025992	8026304
chr1	8395207	8395546
chr1	8525886	8526221
chr1	8858049	8858362
chr1	8878093	8879396
chr1	9128957	9129817
chr1	9211307	9211877
chr1	9234329	9235009
chr1	9399826	9400961
chr1	9428705	9429319
chr1	9539816	9540292
chr1	9588536	9588976
chr1	9593330	9593990
chr1	9629592	9630321
chr1	9651762	9652384
chr1	9654328	9654629
chr1	9730683	9730997
chr1	9910245	9910985
chr1	9950482	9950944
chr1	10032559	10033682
chr1	10064798	10065481
chr1	10074178	10074601
chr1	10210034	10210751
chr1	10398463	10399412
chr1	10414918	10415674
chr1	10426718	10427093
chr1	10430159	10430766
chr1	10474695	10475330
chr1	10688467	10689029
chr1	11012375	11013075
chr1	11059829	11060443
chr1	11069275	11069888
chr1	11099215	11100145
chr1	11262500	11262879
chr1	11272792	11273651
chr1	11353065	11353345
chr1	11478828	11479233
chr1	11680914	11681778
chr1	11719501	11719973
chr1	11729921	11730465
chr1	11735827	11736732
chr1	11740737	11741324
chr1	11749071	11749584
chr1	11803374	11803857
chr1	11805703	11806469
chr1	11842128	11842768
chr1	11850957	11851462
chr1	11908503	11909216
chr1	11926322	11926985
chr1	11934330	11934952
chr1	11972901	11973399
chr1	11979454	11980805
chr1	12019061	12019693
chr1	12070018	12070307
chr1	12088551	12089049
chr1	12153170	12153773
chr1	12161699	12162192
chr1	12344579	12345085
chr1	12436087	12436439
chr1	12478212	12479081
chr1	12510523	12510852
chr1	12617990	12619450
chr1	13749015	13749650
chr1	15328879	15329288
chr1	15411517	15411992
chr1	15416103	15416529
chr1	15523962	15525440
chr1	15526481	15527333
chr1	15584979	15585269
chr1	15597004	15597308
chr1	15603220	15603926
chr1	15617293	15618093
chr1	15697006	15697446
chr1	15829515	15829938
chr1	15834438	15836314
chr1	15836878	15837566
chr1	15847087	15847909
chr1	15849518	15850101
chr1	15886258	15886672
chr1	15975473	15976166
chr1	16055888	16056233
chr1	16173059	16173541
chr1	16206555	16207084
chr1	16236114	16237159
chr1	16302710	16303143
chr1	16352094	16352861
chr1	16367110	16367917
chr1	16440273	16440919
chr1	16513469	16514557
chr1	16613222	16613959
chr1	16620963	16621427
chr1	16644471	16645151
chr1	16656491	16657195
chr1	16666830	16667219
chr1	16740242	16740659
chr1	16750306	16750952
chr1	16895575	16897574
chr1	16903964	16904289
chr1	16904666	16905255
chr1	16912467	16912867
chr1	16913564	16914781
chr1	16921422	16922158
chr1	17053809	17054527
chr1	17126004	17126362
chr1	17135979	17136750
chr1	17181855	17182214
chr1	17191285	17191633
chr1	17207242	17208409
chr1	17212317	17213053
chr1	17233626	17234161
chr1	17281595	17282077
chr1	17304259	17305169
chr1	17406081	17406591
chr1	17431710	17432051
chr1	17437486	17439221
chr1	17819221	17820090
chr1	18902386	18903188
chr1	18907281	18908783
chr1	18927207	18928063
chr1	18956501	18956978
chr1	19123800	19124157
chr1	19180103	19180448
chr1	19210033	19210721
chr1	19311819	19312469
chr1	19315348	19316089
chr1	19325636	19326647
chr1	19468420	19468981
chr1	19469577	19469953
chr1	19476319	19478070
chr1	19485000	19486019
chr1	19596651	19597622
chr1	19653462	19653825
chr1	19882313	19882656
chr1	20080949	20081493
chr1	20164497	20165187
chr1	20165646	20166510
chr1	20633473	20634050
chr1	20661196	20662066
chr1	20696682	20697232
chr1	20786282	20787736
chr1	21175794	21176182
chr1	21176559	21177117
chr1	21334217	21334910
chr1	21574630	21575027
chr1	21664082	21664374
chr1	21782742	21783910
chr1	21899734	21900482
chr1	21904707	21905458
chr1	21909578	21910401
chr1	21933413	21934366
chr1	21937299	21937805
chr1	21956834	21957464
chr1	21958090	21958404
chr1	22005366	22006052
chr1	22018948	22020031
chr1	22024248	22026483
chr1	22039547	22040121
chr1	22052380	22053215
chr1	22451693	22452240
chr1	22704415	22704907
chr1	22710180	22710796
chr1	22916227	22916862
chr1	23168614	23169266
chr1	23169732	23170120
chr1	23177400	23177969
chr1	23343886	23344773
chr1	23367947	23369950
chr1	23390039	23390333
chr1	23403774	23404344
chr1	23422481	23423145
chr1	23424106	23425386
chr1	23484032	23484938
chr1	23554685	23555279
chr1	23558217	23558637
chr1	23559281	23559667
chr1	23634538	23635080
chr1	23691663	23692190
chr1	23743004	23743987
chr1	23778013	23778653
chr1	23790869	23791485
chr1	23800514	23801085
chr1	23908796	23909708
chr1	23916464	23917215
chr1	23919963	23920303
chr1	23959052	23960186
chr1	23979959	23981532
chr1	24413440	24413757
chr1	24415387	24415866
chr1	24502304	24503150
chr1	24641651	24642114
chr1	24642970	24643878
chr1	24695678	24696121
chr1	24742491	24742944
chr1	24744912	24745710
chr1	24847911	24848569
chr1	25022141	25023264
chr1	25033765	25034351
chr1	25037668	25038115
chr1	25099305	25099636
chr1	25140271	25140555
chr1	25232048	25232830
chr1	25239736	25240319
chr1	25246533	25247952
chr1	25266778	25268389
chr1	25286912	25287522
chr1	25290016	25290328
chr1	25301432	25301807
chr1	25302258	25302539
chr1	25337094	25338884
chr1	25430182	25431262
chr1	25549368	25550151
chr1	25556614	25557124
chr1	25809574	25810405
chr1	25819503	25821093
chr1	25859006	25859807
chr1	25861430	25861899
chr1	25905487	25906768
chr1	25922368	25923390
chr1	25990636	25990937
chr1	25997526	25998325
chr1	26016405	26017671
chr1	26035011	26036507
chr1	26110886	26112483
chr1	26169913	26170263
chr1	26233706	26234694
chr1	26276148	26276730
chr1	26279610	26280845
chr1	26281779	26282170
chr1	26284655	26285483
chr1	26287162	26287642
chr1	26288292	26291009
chr1	26306206	26306993
chr1	26378240	26378748
chr1	26431966	26432558
chr1	26470343	26471163
chr1	26471672	26473117
chr1	26500122	26501528
chr1	26541538	26542875
chr1	26620218	26621604
chr1	26692345	26693470
chr1	26695150	26696254
chr1	26696931	26698273
chr1	26723242	26723975
chr1	26743971	26744565
chr1	26786646	26788544
chr1	26833345	26834046
chr1	26864847	26865718
chr1	26889677	26890583
chr1	26921344	26922170
chr1	26964266	26964597
chr1	26991442	26991725
chr1	27001784	27002402
chr1	27012873	27013535
chr1	27102632	27103108
chr1	27111963	27112754
chr1	27137121	27137822
chr1	27234083	27234862
chr1	27235189	27235592
chr1	27296706	27297109
chr1	27300148	27300956
chr1	27322055	27322658
chr1	27341499	27343777
chr1	27365391	27366162
chr1	27369507	27370079
chr1	27391580	27391990
chr1	27489891	27490795
chr1	27521391	27521904
chr1	27525301	27526322
chr1	27526974	27529777
chr1	27557183	27557665
chr1	27577428	27578013
chr1	27596268	27596662
chr1	27624934	27625248
chr1	27662829	27663306
chr1	27672110	27672528
chr1	27725418	27726125
chr1	27772929	27773588
chr1	27863070	27864815
chr1	27868947	27869677
chr1	27872250	27872883
chr1	27873306	27873891
chr1	27885333	27885628
chr1	27886026	27886369
chr1	27914483	27914833
chr1	27934941	27935341
chr1	27940186	27940497
chr1	27959654	27960237
chr1	28087875	28089209
chr1	28196953	28197449
chr1	28235597	28236173
chr1	28246971	28247442
chr1	28248312	28248602
chr1	28258833	28259740
chr1	28328668	28329649
chr1	28369447	28370084
chr1	28505456	28506900
chr1	28507448	28507805
chr1	28510208	28510645
chr1	28511445	28512262
chr1	28517746	28518490
chr1	28553055	28553464
chr1	28581635	28582274
chr1	28642813	28643461
chr1	28647918	28649249
chr1	28669368	28669802
chr1	28736326	28737189
chr1	28883939	28884216
chr1	28886789	28887338
chr1	28914218	28915149
chr1	29130028	29130429
chr1	29181382	29182211
chr1	30718071	30718723
chr1	30719009	30719639
chr1	30740950	30741783
chr1	30754734	30755282
chr1	30756451	30758146
chr1	30769135	30769414
chr1	30840842	30841323
chr1	30881178	30881765
chr1	30929349	30929845
chr1	31065360	31066346
chr1	31154738	31155752
chr1	31296560	31297299
chr1	31394661	31395097
chr1	31644621	31645255
chr1	31760900	31761333
chr1	31938504	31938839
chr1	31944066	31944851
chr1	31957582	31957872
chr1	31982206	31982652
chr1	32013253	32014871
chr1	32066132	32066532
chr1	32072661	32073541
chr1	32108018	32108628
chr1	32179396	32179974
chr1	32200540	32202099
chr1	32205396	32205879
chr1	32222120	32222593
chr1	32241217	32241633
chr1	32249708	32250506
chr1	32291767	32292332
chr1	32334436	32334774
chr1	32335951	32336507
chr1	32337077	32337919
chr1	32351172	32351833
chr1	32394041	32394890
chr1	32520704	32521303
chr1	32539887	32540634
chr1	32650202	32651638
chr1	32725002	32725821
chr1	32757222	32757522
chr1	32816954	32818443
chr1	32992503	32993258
chr1	32998152	32998871
chr1	33036511	33037133
chr1	33080820	33081370
chr1	33127241	33127663
chr1	33255405	33255962
chr1	33256590	33257111
chr1	33396675	33397044
chr1	33430802	33431445
chr1	33460832	33461202
chr1	33470608	33470929
chr1	33472388	33472676
chr1	34794175	34794632
chr1	34852845	34853254
chr1	34859366	34860027
chr1	34866254	34867767
chr1	34984940	34985492
chr1	35031553	35032285
chr1	35096757	35097898
chr1	35191924	35193321
chr1	35194019	35194328
chr1	35268666	35269046
chr1	35557211	35557773
chr1	35577540	35578086
chr1	35593154	35593645
chr1	35641129	35641960
chr1	35718627	35719223
chr1	35769254	35770311
chr1	35930302	35931669
chr1	36149141	36149612
chr1	36150664	36151186
chr1	36155782	36156153
chr1	36156676	36157216
chr1	36161990	36162431
chr1	36187911	36188419
chr1	36223878	36224914
chr1	36323057	36323876
chr1	36366194	36366663
chr1	36373925	36374842
chr1	36384988	36387073
chr1	36397420	36397887
chr1	36464145	36464740
chr1	36482916	36483259
chr1	37471712	37472074
chr1	37514565	37515120
chr1	37595656	37595970
chr1	37691948	37693081
chr1	37807859	37808542
chr1	37859078	37860207
chr1	37922355	37922665
chr1	37931492	37932138
chr1	37946807	37947145
chr1	37989828	37990337
chr1	37996409	37996975
chr1	37999380	38000175
chr1	38009073	38009529
chr1	38012507	38012958
chr1	38213797	38214172
chr1	38859510	38860172
chr1	38873181	38873721
chr1	38990800	38991550
chr1	39026379	39026751
chr1	39086847	39087463
chr1	39098403	39098802
chr1	39191829	39192235
chr1	39204451	39205363
chr1	39215159	39215730
chr1	39576612	39577375
chr1	39788721	39789748
chr1	39799121	39799888
chr1	39817041	39817532
chr1	39845513	39845896
chr1	39883242	39883753
chr1	39902103	39902615
chr1	39954791	39955476
chr1	39960182	39960794
chr1	40039677	40041280
chr1	40064569	40064923
chr1	40096845	40097727
chr1	40161187	40161818
chr1	40257694	40258445
chr1	40315207	40315543
chr1	40374305	40374860
chr1	40531594	40531910
chr1	40665427	40666023
chr1	40691620	40692601
chr1	40709301	40709580
chr1	40769940	40770950
chr1	40849764	40850174
chr1	40860666	40861195
chr1	40862316	40862812
chr1	40877727	40878183
chr1	40979635	40980211
chr1	41003764	41004313
chr1	41319775	41321144
chr1	41331254	41331626
chr1	41361067	41361423
chr1	41365915	41366269
chr1	41371956	41372331
chr1	41580646	41581602
chr1	41649977	41650390
chr1	41683771	41684494
chr1	41695074	41695454
chr1	41726895	41727211
chr1	41739033	41739655
chr1	41740639	41741631
chr1	41750669	41752484
chr1	41764765	41765050
chr1	41792258	41792699
chr1	41802863	41803701
chr1	42035550	42036012
chr1	42157566	42158032
chr1	42334468	42335586
chr1	42455903	42457047
chr1	42463133	42463424
chr1	42658037	42658679
chr1	42681925	42682755
chr1	42737069	42737711
chr1	42766770	42767713
chr1	42816578	42817442
chr1	42846260	42847009
chr1	42924101	42924856
chr1	42958786	42959259
chr1	42993711	42994056
chr1	43172281	43172732
chr1	43274038	43274572
chr1	43330097	43330667
chr1	43358226	43359176
chr1	43367544	43368419
chr1	43389550	43390156
chr1	43453537	43454061
chr1	43649831	43650694
chr1	43688876	43689172
chr1	43707121	43707963
chr1	43834399	43834768
chr1	43881334	43881611
chr1	43934773	43935149
chr1	43946300	43947086
chr1	43969593	43970217
chr1	43974430	43975672
chr1	43991313	43991900
chr1	43994793	43995181
chr1	44029810	44030578
chr1	44067657	44068183
chr1	44068467	44069871
chr1	44213446	44213889
chr1	44239501	44239910
chr1	44404993	44407250
chr1	44417198	44418666
chr1	44423613	44424060
chr1	44424549	44424968
chr1	44631469	44632641
chr1	44674191	44674672
chr1	44693356	44693645
chr1	44696926	44697306
chr1	44714701	44715143
chr1	44715624	44715907
chr1	44722154	44725620
chr1	44726656	44727041
chr1	44730574	44730911
chr1	44731462	44731843
chr1	44739413	44740218
chr1	44775185	44776009
chr1	44776609	44777222
chr1	44786057	44786524
chr1	44799839	44800580
chr1	44807156	44810680
chr1	44820222	44820695
chr1	44823025	44823356
chr1	44826228	44827536
chr1	44829389	44830185
chr1	44859986	44860270
chr1	44986347	44986661
chr1	45010922	45011359
chr1	45012187	45013164
chr1	45014428	45014852
chr1	45303300	45304134
chr1	45326646	45327080
chr1	45327619	45328277
chr1	45334398	45334765
chr1	45339734	45340707
chr1	45490898	45491583
chr1	45499791	45500551
chr1	45521496	45522262
chr1	45543914	45544236
chr1	45550490	45551238
chr1	45583404	45585035
chr1	45686277	45687342
chr1	45750262	45751030
chr1	46037154	46037497
chr1	46043390	46043715
chr1	46132678	46133389
chr1	46173481	46173844
chr1	46198094	46198752
chr1	46246978	46248325
chr1	46302277	46303926
chr1	46442333	46443045
chr1	46522422	46522784
chr1	46719076	46719414
chr1	47211627	47211947
chr1	47313968	47314470
chr1	47333653	47334687
chr1	47437477	47438065
chr1	50960107	50960547
chr1	50968001	50970049
chr1	50976513	50978686
chr1	51294729	51295080
chr1	51429698	51430045
chr1	51518016	51519323
chr1	51729339	51730191
chr1	51878337	51879294
chr1	52054971	52055665
chr1	52056205	52056792
chr1	52365213	52366538
chr1	52403957	52404956
chr1	52552812	52553877
chr1	52601741	52602066
chr1	52631604	52632423
chr1	52632827	52633934
chr1	52636791	52637658
chr1	52697607	52698609
chr1	53196803	53197152
chr1	53220227	53220894
chr1	53238256	53238885
chr1	53325727	53326665
chr1	53681791	53682169
chr1	53838115	53838636
chr1	53945509	53946551
chr1	54052788	54053991
chr1	54199868	54200627
chr1	54406528	54407581
chr1	54488512	54489627
chr1	54497508	54497819
chr1	54542195	54543097
chr1	54547170	54548059
chr1	54604654	54605068
chr1	54651843	54652317
chr1	54715611	54716037
chr1	54764099	54764784
chr1	54886970	54887951
chr1	57307417	57307694
chr1	58546275	58546909
chr1	58755312	58755710
chr1	58783242	58784456
chr1	58816173	58816562
chr1	58896454	58896907
chr1	58898984	58899766
chr1	58941499	58941787
chr1	59296524	59297278
chr1	59560771	59561073
chr1	61076939	61077302
chr1	61724871	61725391
chr1	62436020	62437408
chr1	62687583	62688271
chr1	62783741	62784506
chr1	63522999	63523691
chr1	63593153	63594553
chr1	65148594	65149106
chr1	65419992	65421005
chr1	66332215	66332567
chr1	66335935	66336365
chr1	66373329	66373629
chr1	66381985	66382372
chr1	66739251	66739651
chr1	66752177	66752586
chr1	66924205	66925708
chr1	66929983	66930788
chr1	67054172	67054567
chr1	67430205	67431152
chr1	67684972	67686098
chr1	67686400	67686819
chr1	67732693	67733100
chr1	67733894	67734270
chr1	68496662	68497301
chr1	70205363	70205932
chr1	70354070	70355043
chr1	70410844	70411299
chr1	70460394	70460689
chr1	70487667	70488062
chr1	71081025	71081312
chr1	74198045	74198470
chr1	74652598	74653105
chr1	75724277	75724995
chr1	75785828	75786510
chr1	76074385	76074960
chr1	77682380	77683868
chr1	77759278	77759796
chr1	77779641	77780081
chr1	77978844	77979580
chr1	77992759	77993594
chr1	84077691	84078088
chr1	84298622	84299481
chr1	84387653	84387990
chr1	84479272	84479784
chr1	84505738	84506767
chr1	84574059	84574768
chr1	84690265	84690626
chr1	85200762	85201980
chr1	85259374	85259659
chr1	85276265	85276906
chr1	85298446	85298734
chr1	85577196	85577493
chr1	85581210	85581626
chr1	85708033	85708703
chr1	86154803	86155961
chr1	86156687	86157258
chr1	86704061	86705286
chr1	86852480	86852807
chr1	86913919	86915013
chr1	87331360	87332128
chr1	87335060	87335628
chr1	88683711	88685010
chr1	88891146	88891977
chr1	88992402	88993311
chr1	89259500	89260021
chr1	89488982	89489387
chr1	89524080	89525442
chr1	89632340	89634066
chr1	89739324	89739716
chr1	89757289	89758306
chr1	89762309	89763604
chr1	89820673	89822322
chr1	89843114	89844219
chr1	89896302	89896596
chr1	89994792	89995554
chr1	91021233	91022525
chr1	91500802	91501403
chr1	91732363	91732804
chr1	92080254	92080927
chr1	92298654	92299410
chr1	92375514	92375991
chr1	92459232	92459567
chr1	92460475	92460809
chr1	92464831	92465333
chr1	92475767	92476580
chr1	92480174	92481539
chr1	92481994	92487203
chr1	92784815	92785464
chr1	92831986	92832278
chr1	92960786	92962115
chr1	93078923	93080064
chr1	93179720	93181066
chr1	93277082	93277493
chr1	93345532	93346253
chr1	93588256	93588815
chr1	93715775	93716083
chr1	93768778	93769137
chr1	93817142	93817442
chr1	93847798	93848175
chr1	93909421	93909969
chr1	94072986	94073282
chr1	94092319	94092642
chr1	94418007	94418654
chr1	94713741	94714027
chr1	94720540	94720963
chr1	94735046	94735853
chr1	94802228	94802524
chr1	95072680	95073002
chr1	95233809	95234459
chr1	96721465	96722447
chr1	99704482	99704849
chr1	99849862	99850472
chr1	99969696	99970563
chr1	100037826	100038878
chr1	100132706	100133364
chr1	100249595	100250230
chr1	100265848	100266615
chr1	100350960	100351729
chr1	100352037	100353567
chr1	100475764	100476237
chr1	100894847	100896716
chr1	101025875	101026233
chr1	101257970	101258417
chr1	104467927	104468328
chr1	107056710	107057148
chr1	107844153	107845122
chr1	107926601	107927185
chr1	107963847	107964200
chr1	107965242	107965941
chr1	108043879	108044211
chr1	108050204	108050573
chr1	108079740	108080027
chr1	108114226	108114653
chr1	108118236	108118640
chr1	108199955	108200648
chr1	108272656	108273041
chr1	108559829	108560635
chr1	108646561	108646953
chr1	108661065	108661679
chr1	108671075	108671686
chr1	108691979	108693608
chr1	108709206	108709623
chr1	108746377	108747459
chr1	108876666	108877290
chr1	108963198	108964092
chr1	109041792	109042436
chr1	109075802	109076279
chr1	109090209	109091187
chr1	109099929	109100454
chr1	109112611	109113184
chr1	109213634	109214357
chr1	109274586	109275347
chr1	109282929	109283534
chr1	109307343	109308147
chr1	109397717	109398193
chr1	109426344	109426879
chr1	109483376	109484226
chr1	109493959	109494504
chr1	109497997	109498706
chr1	109499785	109500106
chr1	109501631	109502611
chr1	109532610	109532921
chr1	109548618	109549220
chr1	109619730	109621428
chr1	109624402	109624941
chr1	109660229	109660759
chr1	109687487	109688130
chr1	109739981	109740644
chr1	109773898	109774180
chr1	109790614	109791372
chr1	109816229	109816723
chr1	110034543	110035345
chr1	110338515	110339841
chr1	110407335	110408219
chr1	110430329	110430889
chr1	110433665	110434148
chr1	110619544	110620044
chr1	110875234	110875809
chr1	110963342	110964266
chr1	111139631	111140663
chr1	111448678	111449704
chr1	111505696	111506045
chr1	111507397	111508393
chr1	111514804	111517134
chr1	111592896	111593182
chr1	111619440	111620184
chr1	111733560	111734113
chr1	111739478	111739881
chr1	111755624	111756149
chr1	112618888	112620268
chr1	112674269	112674827
chr1	112697901	112698211
chr1	112699927	112701635
chr1	112704550	112705545
chr1	112707112	112707440
chr1	112714139	112714968
chr1	112715293	112715685
chr1	112722922	112723452
chr1	112955354	112957457
chr1	113072752	113073384
chr1	113146651	113147274
chr1	113191541	113192388
chr1	113389973	113390576
chr1	113759167	113760007
chr1	113811776	113812657
chr1	113904659	113905714
chr1	113929252	113930928
chr1	114510156	114510510
chr1	114511114	114511587
chr1	114512005	114512283
chr1	114716387	114716894
chr1	114757079	114758129
chr1	115470320	115470607
chr1	115546063	115546353
chr1	115655121	115655607
chr1	116372912	116373530
chr1	116496528	116496934
chr1	116504018	116505037
chr1	116509269	116509743
chr1	116515069	116515890
chr1	116517002	116517541
chr1	116544727	116545437
chr1	116569786	116571431
chr1	117059567	117060862
chr1	117121522	117122189
chr1	117366910	117367825
chr1	117605572	117606319
chr1	117928991	117929968
chr1	119140394	119140701
chr1	119450017	119450372
chr1	119573878	119574357
chr1	119631093	119631960
chr1	120068919	120070055
chr1	120176191	120176564
chr1	120272036	120272419
chr1	120414696	120414988
chr1	120724082	120725018
chr1	120912999	120914392
chr1	121088719	121089035
chr1	121092276	121092747
chr1	121094156	121094747
chr1	121097084	121098735
chr1	121184389	121185317
chr1	143816411	143816697
chr1	143844916	143845232
chr1	143876053	143876447
chr1	143879710	143880182
chr1	143884657	143885723
chr1	143971937	143973279
chr1	145094621	145096057
chr1	145144333	145144635
chr1	145214787	145215628
chr1	145823587	145824408
chr1	145845444	145846529
chr1	145858470	145859420
chr1	145859712	145860090
chr1	145918317	145919199
chr1	145927182	145927514
chr1	145932608	145932936
chr1	145957463	145958103
chr1	145960246	145961047
chr1	145961969	145963141
chr1	145964385	145964928
chr1	145996604	145997163
chr1	146037100	146039113
chr1	146052158	146052515
chr1	146228461	146229413
chr1	146376506	146378344
chr1	146386972	146388053
chr1	146472239	146472623
chr1	146938334	146939195
chr1	147172036	147173169
chr1	147242352	147243599
chr1	147540904	147541420
chr1	147599223	147600400
chr1	147670172	147670842
chr1	147928394	147928942
chr1	148151605	148152283
chr1	148334636	148335454
chr1	148402343	148402681
chr1	148458693	148459634
chr1	148951871	148952372
chr1	149103535	149103838
chr1	149390211	149390779
chr1	149607774	149608535
chr1	149636192	149636859
chr1	149708303	149708596
chr1	149784063	149784383
chr1	149787575	149788060
chr1	149792609	149793317
chr1	149811807	149812486
chr1	149813066	149813706
chr1	149831993	149833145
chr1	149839914	149843406
chr1	149850584	149853917
chr1	149860739	149861823
chr1	149885519	149888601
chr1	149915780	149917321
chr1	149917612	149918042
chr1	149927536	149928470
chr1	150066810	150067963
chr1	150149480	150150116
chr1	150151443	150151728
chr1	150160659	150161098
chr1	150162508	150163590
chr1	150213415	150213989
chr1	150234481	150235085
chr1	150235954	150236624
chr1	150259843	150260308
chr1	150268727	150269386
chr1	150281550	150282864
chr1	150293724	150294069
chr1	150321190	150321914
chr1	150363652	150365018
chr1	150487002	150487616
chr1	150508852	150509532
chr1	150515176	150516361
chr1	150551985	150553346
chr1	150560042	150560330
chr1	150560787	150563107
chr1	150579372	150580043
chr1	150604961	150605354
chr1	150611622	150612178
chr1	150629139	150630053
chr1	150635039	150635756
chr1	150697048	150697500
chr1	150876213	150877204
chr1	150926187	150926648
chr1	150973683	150974316
chr1	150977177	150977689
chr1	150979194	150979633
chr1	150981822	150982287
chr1	151006349	151006887
chr1	151024465	151024828
chr1	151057842	151058279
chr1	151059294	151059696
chr1	151071002	151071334
chr1	151146768	151147094
chr1	151156629	151157525
chr1	151165543	151166642
chr1	151175787	151176120
chr1	151189796	151190279
chr1	151198223	151198861
chr1	151254558	151255008
chr1	151281067	151283810
chr1	151327114	151327688
chr1	151346782	151347606
chr1	151369952	151370570
chr1	151511059	151511923
chr1	151611833	151612335
chr1	151790100	151791338
chr1	151828791	151829733
chr1	151830623	151831047
chr1	152036421	152037014
chr1	152047853	152048679
chr1	153231507	153232199
chr1	153470254	153470613
chr1	153470931	153471446
chr1	153491010	153491301
chr1	153540731	153541214
chr1	153544929	153546088
chr1	153551208	153551504
chr1	153566024	153566953
chr1	153617532	153617984
chr1	153627282	153628586
chr1	153631648	153631972
chr1	153633697	153634455
chr1	153658662	153659121
chr1	153670624	153671124
chr1	153671477	153672003
chr1	153727538	153728008
chr1	153783489	153783833
chr1	153790219	153790751
chr1	153791318	153791789
chr1	153921886	153923760
chr1	153945021	153946979
chr1	153957845	153958794
chr1	153962643	153963919
chr1	153967231	153968150
chr1	153976988	153977988
chr1	154157450	154157828
chr1	154182155	154183591
chr1	154220131	154221534
chr1	154272204	154272822
chr1	154324709	154325164
chr1	154326009	154326796
chr1	154327182	154327727
chr1	154352842	154353583
chr1	154403542	154403914
chr1	154463527	154464228
chr1	154558421	154559288
chr1	154607803	154608812
chr1	154627024	154628012
chr1	154678940	154679304
chr1	154925931	154926529
chr1	154936593	154937654
chr1	154942301	154942667
chr1	154955900	154956695
chr1	154961291	154962443
chr1	154970662	154971249
chr1	154973827	154975026
chr1	154982933	154983601
chr1	154992912	154993201
chr1	154999033	155002922
chr1	155005190	155005604
chr1	155010202	155010693
chr1	155050777	155051754
chr1	155052679	155053389
chr1	155063427	155064192
chr1	155073740	155074409
chr1	155084286	155086074
chr1	155129137	155129466
chr1	155135025	155135968
chr1	155140081	155140486
chr1	155166507	155168056
chr1	155172665	155173312
chr1	155175847	155176288
chr1	155193079	155195306
chr1	155207066	155207799
chr1	155208777	155209566
chr1	155244202	155245316
chr1	155262087	155262607
chr1	155273228	155273771
chr1	155277233	155277903
chr1	155308204	155309352
chr1	155322858	155325369
chr1	155562633	155563221
chr1	155609790	155610437
chr1	155659733	155660497
chr1	155688449	155689066
chr1	155745467	155746342
chr1	155764194	155764654
chr1	155765487	155766362
chr1	155856983	155857611
chr1	155860227	155860700
chr1	155934185	155934537
chr1	155940687	155941540
chr1	155966333	155966975
chr1	155967664	155967964
chr1	155970711	155971121
chr1	155975461	155980267
chr1	155981451	155981760
chr1	155989157	155989962
chr1	156053002	156055336
chr1	156074979	156075378
chr1	156082211	156082763
chr1	156096895	156097797
chr1	156123614	156124118
chr1	156125334	156125662
chr1	156126064	156127309
chr1	156146754	156147207
chr1	156148199	156148538
chr1	156153867	156154777
chr1	156155168	156156306
chr1	156192388	156194338
chr1	156212972	156213610
chr1	156241976	156242377
chr1	156249535	156249873
chr1	156251374	156252183
chr1	156257266	156258012
chr1	156281209	156283160
chr1	156337989	156338856
chr1	156383000	156383469
chr1	156456604	156457746
chr1	156480648	156481166
chr1	156488831	156490909
chr1	156498857	156499200
chr1	156499729	156501509
chr1	156502606	156503384
chr1	156504740	156505711
chr1	156524756	156525365
chr1	156552878	156553286
chr1	156591479	156592004
chr1	156601252	156601681
chr1	156664959	156665294
chr1	156689247	156689887
chr1	156728367	156729129
chr1	156740623	156741700
chr1	156746734	156747927
chr1	156748340	156749119
chr1	156749648	156750586
chr1	156751625	156752388
chr1	156766748	156767737
chr1	156813718	156814384
chr1	156816567	156816993
chr1	156866137	156866720
chr1	156897991	156898726
chr1	157045354	157046044
chr1	157380471	157380752
chr1	157403328	157404200
chr1	158285795	158286210
chr1	158952167	158953095
chr1	159780685	159781246
chr1	159910189	159910746
chr1	159918090	159918520
chr1	159921864	159923885
chr1	159936342	159937265
chr1	159937544	159938537
chr1	159949892	159950563
chr1	160031595	160032301
chr1	160098533	160099329
chr1	160262104	160262559
chr1	160342996	160343783
chr1	160375362	160375678
chr1	160796101	160796640
chr1	160837530	160838100
chr1	160862025	160862944
chr1	160954025	160954343
chr1	161013378	161014093
chr1	161020780	161021468
chr1	161045140	161046266
chr1	161068159	161068770
chr1	161069664	161070206
chr1	161097750	161098175
chr1	161117637	161118464
chr1	161132253	161133198
chr1	161153939	161154256
chr1	161165892	161167164
chr1	161176905	161177882
chr1	161185289	161185628
chr1	161201960	161202622
chr1	161225731	161226612
chr1	161227270	161228374
chr1	161305968	161306522
chr1	161314073	161314812
chr1	161389737	161390519
chr1	161399127	161400155
chr1	161576490	161576839
chr1	161612094	161612662
chr1	161658425	161658704
chr1	161722140	161722432
chr1	161749664	161750265
chr1	162113237	162113627
chr1	162497775	162498087
chr1	162561254	162562220
chr1	165630869	165631595
chr1	165697976	165698741
chr1	165768604	165769299
chr1	166276934	166277249
chr1	166730533	166730813
chr1	166839127	166839448
chr1	166875820	166876494
chr1	167094040	167094451
chr1	167158584	167158948
chr1	167220305	167221097
chr1	167221740	167222306
chr1	167447738	167448145
chr1	167454829	167455106
chr1	167533758	167534168
chr1	167601344	167601974
chr1	167617462	167618041
chr1	167627764	167628529
chr1	167629960	167630511
chr1	167631974	167632254
chr1	167649977	167650755
chr1	167935802	167937557
chr1	168178948	168179251
chr1	168225696	168226208
chr1	168439686	168440211
chr1	168469654	168469934
chr1	168485230	168485696
chr1	168504210	168504652
chr1	169105954	169107146
chr1	169367588	169368617
chr1	169485687	169486323
chr1	169604766	169605461
chr1	169794684	169795284
chr1	169893714	169894352
chr1	170531897	170532410
chr1	171485330	171486216
chr1	171781188	171781880
chr1	172443817	172444386
chr1	172449649	172450315
chr1	172532206	172533495
chr1	172639428	172639719
chr1	172643446	172643897
chr1	172662601	172662887
chr1	173205582	173205968
chr1	173476726	173477852
chr1	173550780	173551126
chr1	173714938	173715498
chr1	173824161	173824920
chr1	173861385	173861977
chr1	173862390	173863079
chr1	173867475	173868932
chr1	173914540	173914844
chr1	174021648	174022895
chr1	174158990	174160315
chr1	174998935	175000583
chr1	175029464	175030152
chr1	176207296	176207637
chr1	178037665	178037960
chr1	178093177	178093683
chr1	178608223	178608524
chr1	178942594	178943285
chr1	179025746	179026544
chr1	179081618	179082500
chr1	179129929	179130277
chr1	179229273	179229702
chr1	179293701	179294099
chr1	179836141	179836928
chr1	179882085	179883336
chr1	179953308	179953667
chr1	179954347	179955411
chr1	179969073	179969435
chr1	180154495	180155344
chr1	180208121	180208511
chr1	180229289	180231082
chr1	180502174	180503197
chr1	180631914	180632524
chr1	181022063	181023288
chr1	181088258	181088955
chr1	181089652	181090435
chr1	181104753	181105984
chr1	181112614	181113746
chr1	181128644	181129688
chr1	181130388	181130769
chr1	181131161	181132189
chr1	181134223	181134912
chr1	181142306	181142661
chr1	181149801	181150115
chr1	181152929	181153495
chr1	181159110	181159993
chr1	181161280	181161914
chr1	182029451	182030122
chr1	182144205	182144543
chr1	182259198	182259796
chr1	182385767	182386384
chr1	182389839	182390214
chr1	182391294	182392558
chr1	182484577	182485022
chr1	182604165	182604740
chr1	182614798	182615459
chr1	182789439	182790009
chr1	182838991	182840026
chr1	183471183	183472735
chr1	183580433	183580862
chr1	183590192	183591212
chr1	183592994	183593477
chr1	183635333	183636257
chr1	184037358	184037733
chr1	184051723	184052126
chr1	184491430	184491710
chr1	184754189	184755410
chr1	185045197	185045604
chr1	185156343	185157658
chr1	185316059	185316689
chr1	185317111	185317837
chr1	185338670	185338971
chr1	186374811	186375994
chr1	186680105	186680905
chr1	186921607	186921938
chr1	193058684	193060069
chr1	193105203	193105674
chr1	193121765	193122439
chr1	197201059	197201750
chr1	197774800	197775961
chr1	197902602	197903202
chr1	198157043	198157324
chr1	198158893	198159416
chr1	198621088	198621406
chr1	199860283	199860855
chr1	200669538	200670420
chr1	201013110	201013458
chr1	201019366	201020678
chr1	201025879	201027012
chr1	201154053	201154498
chr1	201480509	201480833
chr1	201486120	201486606
chr1	201489457	201490482
chr1	201506912	201507441
chr1	201676216	201676598
chr1	201714557	201715001
chr1	201715281	201716626
chr1	201829136	201829664
chr1	201982360	201983399
chr1	202126438	202126931
chr1	202143160	202145174
chr1	202145516	202146021
chr1	202147084	202147610
chr1	202159104	202162791
chr1	202163096	202163563
chr1	202164456	202164947
chr1	202341639	202342144
chr1	202615229	202616515
chr1	202806838	202808237
chr1	202810656	202811454
chr1	202835285	202835986
chr1	202861036	202862237
chr1	202888442	202889215
chr1	202958109	202958671
chr1	202999605	203000014
chr1	203005854	203006149
chr1	203007358	203007824
chr1	203037948	203038596
chr1	203287244	203287903
chr1	203320723	203321574
chr1	203626281	203626996
chr1	203628690	203629048
chr1	203673602	203674516
chr1	203703821	203704165
chr1	203795580	203796366
chr1	203861550	203861841
chr1	204102333	204102701
chr1	204177303	204177644
chr1	204296508	204296803
chr1	204359594	204360298
chr1	204361404	204361745
chr1	204363276	204363854
chr1	204410470	204412230
chr1	204461085	204462321
chr1	204465576	204466511
chr1	204475765	204476382
chr1	204481309	204481714
chr1	204492501	204492870
chr1	204493404	204493845
chr1	204494132	204495110
chr1	204507512	204507851
chr1	204513266	204513604
chr1	204515914	204516714
chr1	204975828	204976246
chr1	204982593	204983825
chr1	204992393	204992808
chr1	205013907	205014362
chr1	205121798	205122419
chr1	205211055	205212076
chr1	205230467	205230787
chr1	205237280	205238131
chr1	205247338	205247983
chr1	205261252	205261561
chr1	205262153	205262922
chr1	205267192	205268148
chr1	205284634	205285182
chr1	205287851	205288766
chr1	205440978	205441630
chr1	205504329	205504961
chr1	205631247	205632357
chr1	205679683	205680786
chr1	205692167	205692721
chr1	205693240	205694197
chr1	205701017	205701560
chr1	205749123	205750632
chr1	205775070	205775494
chr1	205778211	205778619
chr1	205805265	205805544
chr1	205812800	205813715
chr1	205984045	205984524
chr1	206002972	206003710
chr1	206012017	206012770
chr1	206034972	206035540
chr1	206039219	206039732
chr1	206079582	206079947
chr1	206080466	206081205
chr1	206082117	206082561
chr1	206083235	206083660
chr1	206099425	206099717
chr1	206101150	206101555
chr1	206104141	206104454
chr1	206202806	206204128
chr1	206468058	206468373
chr1	206470588	206471070
chr1	206472637	206472995
chr1	206556834	206557475
chr1	206562873	206563279
chr1	206580605	206580938
chr1	206581737	206582198
chr1	206635442	206635995
chr1	206658035	206658654
chr1	206663827	206664396
chr1	206703853	206704467
chr1	206922751	206923622
chr1	206967291	206967583
chr1	207024312	207024745
chr1	207321060	207322297
chr1	207751697	207752301
chr1	207807510	207808113
chr1	207823799	207824323
chr1	207825816	207826124
chr1	207853012	207853485
chr1	207861812	207862223
chr1	207864094	207864392
chr1	207866512	207866959
chr1	207872966	207873290
chr1	207890445	207891159
chr1	207908163	207908794
chr1	207909546	207909885
chr1	207923158	207924075
chr1	207963304	207963942
chr1	208207547	208207931
chr1	208219355	208220176
chr1	209756815	209757343
chr1	209769538	209769823
chr1	209784351	209784839
chr1	209827512	209828259
chr1	211258784	211259831
chr1	211260265	211260966
chr1	211492141	211492648
chr1	211577684	211578218
chr1	211578923	211579775
chr1	211606131	211606519
chr1	211612750	211613735
chr1	211675371	211676112
chr1	212035190	212036010
chr1	212238508	212238824
chr1	212284738	212285783
chr1	212286242	212286568
chr1	212414562	212415112
chr1	212415476	212415827
chr1	212432833	212433125
chr1	212558239	212559156
chr1	212608154	212609892
chr1	212636784	212637280
chr1	212671397	212672016
chr1	212698962	212699284
chr1	212791516	212792070
chr1	212857883	212858521
chr1	212950273	212950664
chr1	213015264	213015838
chr1	213051009	213051715
chr1	213154178	213154726
chr1	214280977	214281421
chr1	214362264	214362742
chr1	214602947	214603482
chr1	218351626	218352113
chr1	219088695	219089183
chr1	219173888	219174197
chr1	220046250	220046636
chr1	220272031	220272513
chr1	221741874	221743474
chr1	222045614	222045990
chr1	222465042	222465890
chr1	222589719	222590174
chr1	222643850	222644620
chr1	222712021	222712899
chr1	223704721	223705024
chr1	223726438	223726969
chr1	223845499	223846468
chr1	223870741	223871380
chr1	223992348	223993139
chr1	224114101	224114517
chr1	224182964	224183899
chr1	224329883	224330412
chr1	224356859	224357163
chr1	224434250	224435482
chr1	224498058	224498359
chr1	224502930	224503977
chr1	224735053	224735576
chr1	224929463	224929784
chr1	225427602	225428850
chr1	225444503	225445767
chr1	225467298	225468097
chr1	225777400	225778290
chr1	225809761	225810288
chr1	225845747	225846198
chr1	225879994	225880356
chr1	225882450	225882982
chr1	225923980	225924831
chr1	225926695	225927056
chr1	225951019	225951569
chr1	225999072	226000138
chr1	226002061	226003056
chr1	226034490	226034796
chr1	226061685	226063224
chr1	226082955	226083976
chr1	226109669	226110970
chr1	226121440	226122682
chr1	226186296	226187022
chr1	226349762	226350735
chr1	226368962	226369374
chr1	226404431	226404920
chr1	226405355	226405933
chr1	226407807	226408432
chr1	226643048	226644528
chr1	226662880	226663392
chr1	226674814	226675680
chr1	226676945	226677870
chr1	226679974	226680269
chr1	226703367	226703711
chr1	226711484	226712383
chr1	226717445	226717735
chr1	226723927	226724392
chr1	226886354	226886753
chr1	226939673	226940830
chr1	226963649	226964661
chr1	227002531	227002825
chr1	227735051	227735665
chr1	228082146	228082933
chr1	228102441	228103390
chr1	228108875	228109693
chr1	228139855	228140524
chr1	228165315	228166576
chr1	228173753	228174681
chr1	228213180	228213981
chr1	228407101	228407403
chr1	228479274	228479558
chr1	228486480	228488656
chr1	228505815	228506115
chr1	228668821	228669259
chr1	228898430	228899046
chr1	228938386	228938822
chr1	228990052	228991154
chr1	229068109	229068825
chr1	229251285	229251851
chr1	229270571	229271539
chr1	229342100	229343246
chr1	229370620	229370978
chr1	229408609	229408935
chr1	229409667	229411369
chr1	229508049	229508677
chr1	229558510	229559333
chr1	229579225	229579584
chr1	229625858	229626488
chr1	230066690	230067469
chr1	230118443	230118868
chr1	230176835	230177395
chr1	230187189	230187528
chr1	230642476	230642921
chr1	230978842	230979363
chr1	231240992	231241455
chr1	231337681	231338296
chr1	231421980	231422719
chr1	231528162	231528924
chr1	231530277	231530684
chr1	231612537	231612936
chr1	231626296	231626644
chr1	231627156	231627732
chr1	231803581	231803913
chr1	231806766	231807108
chr1	232725965	232726257
chr1	233327369	233327860
chr1	234373157	234373918
chr1	234475154	234475658
chr1	234478576	234479182
chr1	234498700	234499924
chr1	234522604	234523016
chr1	234558151	234558798
chr1	234599636	234600499
chr1	234607199	234611511
chr1	234611822	234613287
chr1	234709161	234710299
chr1	234721829	234722129
chr1	234723154	234726733
chr1	234768402	234769436
chr1	234772444	234772958
chr1	234775010	234775790
chr1	234778438	234778795
chr1	234840638	234841139
chr1	234842554	234843106
chr1	234851696	234852269
chr1	234875817	234876481
chr1	234876971	234877480
chr1	234882877	234883172
chr1	234890791	234891406
chr1	234933007	234933325
chr1	234954663	234955816
chr1	234958635	234960396
chr1	234960871	234961249
chr1	234961685	234962183
chr1	234970823	234971475
chr1	234978375	234978985
chr1	234980401	234981608
chr1	235011283	235012909
chr1	235067454	235068028
chr1	235074827	235075131
chr1	235077493	235078012
chr1	235082970	235084309
chr1	235093570	235093935
chr1	235128513	235129061
chr1	235160896	235161234
chr1	235327952	235329044
chr1	235367326	235367677
chr1	235423159	235423593
chr1	235503992	235505329
chr1	235866738	235867350
chr1	235879763	235880123
chr1	235900361	235900882
chr1	235954547	235955211
chr1	235971745	235972254
chr1	236066784	236067069
chr1	236142122	236142783
chr1	236185490	236185827
chr1	236282034	236282441
chr1	236794966	236795577
chr1	237864463	237865023
chr1	237885123	237885423
chr1	240151806	240152223
chr1	241519535	241519912
chr1	243254369	243256376
chr1	243264323	243264800
chr1	243266866	243267689
chr1	243268775	243269937
chr1	243284505	243285106
chr1	244048278	244048597
chr1	244359903	244360191
chr1	244451686	244452297
chr1	244652749	244653368
chr1	244834741	244835832
chr1	244862987	244863497
chr1	244864295	244864887
chr1	244918603	244919121
chr1	244969695	244971372
chr1	245051214	245051602
chr1	245052399	245052783
chr1	245053923	245054378
chr1	245156823	245157251
chr1	245169164	245169587
chr1	245992496	245992974
chr1	246082885	246083654
chr1	246153270	246153588
chr1	246185282	246185750
chr1	246186836	246187230
chr1	246355709	246356118
chr1	246506929	246507580
chr1	246527574	246527878
chr1	246566051	246567023
chr1	246608821	246609490
chr1	246698731	246699648
chr1	246703490	246703831
chr1	246723874	246724827
chr1	246782274	246783360
chr1	246784752	246785215
chr1	246931548	246932338
chr1	247007732	247008169
chr1	247078508	247078811
chr1	247104051	247104430
chr1	247126464	247126741
chr1	247210401	247211000
chr1	247322885	247323299
chr1	247331668	247332808
chr1	247390167	247390517
chr1	248408089	248408892
chr1	248804722	248805631
chr1	248825237	248826742
chr1	248837867	248839053
chr1	248857773	248858057
chr1	248858576	248859362
chr1	248862919	248863582
chr1	248872762	248874277
chr1	248906038	248906756
chr10	88307	88613
chr10	134512	136562
chr10	225618	225900
chr10	260887	261223
chr10	264705	265262
chr10	282176	283293
chr10	329491	329859
chr10	784755	785081
chr10	804286	806224
chr10	823038	823806
chr10	930828	931232
chr10	931658	932664
chr10	944396	944695
chr10	987753	988894
chr10	1046503	1047737
chr10	1048571	1049876
chr10	1055847	1057528
chr10	1063374	1063847
chr10	1089036	1089698
chr10	1489001	1489451
chr10	1694916	1695321
chr10	2332093	2332419
chr10	2671649	2672052
chr10	2888300	2888660
chr10	3067702	3069597
chr10	3115095	3115390
chr10	3172346	3173726
chr10	3213249	3213534
chr10	3779222	3779675
chr10	3781261	3781802
chr10	3782556	3783641
chr10	3784771	3786178
chr10	3786535	3786941
chr10	5412153	5413315
chr10	5416695	5417431
chr10	5446483	5446838
chr10	5548630	5548909
chr10	5623088	5623563
chr10	5660094	5660409
chr10	5666397	5667065
chr10	5684365	5685748
chr10	5692498	5693024
chr10	5788869	5789235
chr10	5791193	5791496
chr10	5812721	5814114
chr10	5815898	5816189
chr10	5852275	5853079
chr10	5888787	5890839
chr10	5895890	5896258
chr10	5906202	5906526
chr10	5977562	5977957
chr10	6050044	6051022
chr10	6052440	6053058
chr10	6053758	6054477
chr10	6056737	6057086
chr10	6068185	6068683
chr10	6088836	6089584
chr10	6129653	6130367
chr10	6140296	6140646
chr10	6144576	6145387
chr10	6147650	6148606
chr10	6151091	6151890
chr10	6163316	6164442
chr10	6172010	6172410
chr10	6182485	6183002
chr10	6200824	6201142
chr10	6202404	6203649
chr10	6347258	6348202
chr10	6474051	6474356
chr10	6537922	6538299
chr10	6543548	6544025
chr10	6580097	6580652
chr10	6642680	6643128
chr10	6647428	6648121
chr10	6918124	6918527
chr10	6927605	6928458
chr10	6980595	6980891
chr10	7043159	7043495
chr10	7257009	7257468
chr10	7333736	7334821
chr10	7384921	7385440
chr10	7406803	7407412
chr10	7408404	7409337
chr10	7412954	7413390
chr10	7507918	7508652
chr10	7601514	7602077
chr10	7776013	7776348
chr10	7787533	7788629
chr10	7818137	7819312
chr10	8157063	8157390
chr10	9213901	9214190
chr10	10082946	10083227
chr10	11140930	11141593
chr10	11162970	11163513
chr10	11164779	11166340
chr10	11169665	11170031
chr10	11177700	11179051
chr10	11179898	11181101
chr10	11192025	11192580
chr10	11226077	11226504
chr10	11242319	11243075
chr10	11258672	11259118
chr10	11270350	11270837
chr10	11280537	11280861
chr10	11281612	11282562
chr10	11328438	11329558
chr10	11335131	11335577
chr10	11337430	11338027
chr10	11357638	11357992
chr10	11611240	11612160
chr10	11684507	11685305
chr10	11713198	11713525
chr10	11757836	11758372
chr10	11823284	11824012
chr10	11850086	11850447
chr10	11874881	11875795
chr10	11876142	11876735
chr10	11877189	11877766
chr10	11885313	11885608
chr10	11892812	11893155
chr10	11893487	11895435
chr10	11921947	11922255
chr10	11923114	11923643
chr10	12041872	12043397
chr10	12068478	12069349
chr10	12113040	12113429
chr10	12129003	12129917
chr10	12181479	12181956
chr10	12186527	12186825
chr10	12195491	12196671
chr10	12228540	12228915
chr10	12242072	12242449
chr10	12244223	12244521
chr10	12264326	12264885
chr10	12265708	12266498
chr10	12333685	12334023
chr10	12348933	12349556
chr10	13161141	13161987
chr10	13252604	13252906
chr10	13299412	13300245
chr10	13302089	13302740
chr10	13347444	13348753
chr10	13631908	13632332
chr10	13659215	13659664
chr10	13718098	13718632
chr10	14185675	14186049
chr10	14561184	14561655
chr10	14603659	14604759
chr10	14608360	14608648
chr10	14618463	14618887
chr10	14648205	14648645
chr10	14659148	14659501
chr10	14741075	14741448
chr10	14781934	14782249
chr10	14782717	14783117
chr10	14837570	14838562
chr10	14877916	14879721
chr10	14953529	14954475
chr10	14959252	14959887
chr10	15088372	15088905
chr10	15096798	15097754
chr10	15168110	15169729
chr10	15859834	15860751
chr10	15885590	15885868
chr10	16436514	16437629
chr10	16816895	16817933
chr10	16822990	16823271
chr10	17200989	17201813
chr10	17216536	17217520
chr10	17228164	17228790
chr10	17229990	17230856
chr10	17428530	17428913
chr10	17616635	17617829
chr10	17643614	17644626
chr10	18463649	18463983
chr10	18627534	18627917
chr10	18651512	18651969
chr10	18659073	18659802
chr10	19815831	19816863
chr10	19817596	19817909
chr10	19920362	19920650
chr10	21278310	21278915
chr10	21373105	21373402
chr10	21449650	21450011
chr10	21493877	21497540
chr10	21516299	21516743
chr10	21517076	21517736
chr10	21525333	21526769
chr10	21527102	21527606
chr10	21533447	21535473
chr10	21624692	21625048
chr10	21736979	21737449
chr10	21787949	21788278
chr10	21895945	21896229
chr10	22003048	22003922
chr10	22135078	22135378
chr10	22229198	22229551
chr10	22251651	22253319
chr10	22315892	22316989
chr10	22320404	22321694
chr10	22325339	22325810
chr10	22340384	22341658
chr10	22436641	22437898
chr10	22573876	22574175
chr10	22606269	22606635
chr10	22613780	22614096
chr10	22652960	22653746
chr10	22713923	22715061
chr10	22852981	22853633
chr10	22927721	22928262
chr10	23095423	23096178
chr10	23438517	23439406
chr10	23556679	23557075
chr10	23702863	23703229
chr10	23918379	23918658
chr10	24722666	24723151
chr10	24724047	24725127
chr10	24951641	24953176
chr10	24988999	24989375
chr10	25016121	25017043
chr10	25113135	25113554
chr10	26335266	26335733
chr10	26377352	26377661
chr10	26437793	26439336
chr10	26455160	26455497
chr10	26468684	26469037
chr10	26478182	26478735
chr10	26479877	26480353
chr10	26481529	26481847
chr10	26506907	26507374
chr10	26621915	26622593
chr10	26697095	26698430
chr10	26706308	26706646
chr10	26712271	26712565
chr10	26855640	26856007
chr10	26857143	26857617
chr10	26860132	26861314
chr10	26868931	26869793
chr10	26887509	26887841
chr10	26890534	26890849
chr10	27100031	27100918
chr10	27154128	27155807
chr10	27240344	27242345
chr10	27243117	27243523
chr10	27453168	27453449
[truncated: 26,765 more rows]
