# Supplementary material for: IRF1 is a core transcriptional regulatory circuitry member promoting AML progression by regulating lipid metabolism
Source: Exp Hematol Oncol. 2025 Mar 1;14:25. doi: 10.1186/s40164-025-00612-z (PMC11871635; doi:10.1186/s40164-025-00612-z)
Supplement: Supplementary file 2 — Supplementary Material 2. [file 40164_2025_612_MOESM2_ESM.zip › Supplementary tables/Supplementary Table 17.xlsx]

## Sheet: Sheet1
Sample	PC1	PC2	PC3	PC4	PC5	PC6
shIRF1_1	-20.2858	11.9525	1.1891	-0.327936	-3.60606	1.69911e-14
shIRF1_2	-35.6662	-16.7711	-0.0282904	-0.127725	-0.245226	1.62394e-14
shIRF1_3	-21.2695	10.1641	-0.678238	0.245232	3.89115	3.46262e-14
shNC_1	26.4565	-1.61887	-1.63937	-7.00904	0.0782467	-2.33446e-14
shNC_2	23.692	-1.24573	-6.13475	4.7354	-0.589115	-1.78447e-15
shNC_3	27.073	-2.4809	7.29155	2.48407	0.471006	-3.62585e-14
