# Supplementary material for: IRF1 is a core transcriptional regulatory circuitry member promoting AML progression by regulating lipid metabolism
Source: Exp Hematol Oncol. 2025 Mar 1;14:25. doi: 10.1186/s40164-025-00612-z (PMC11871635; doi:10.1186/s40164-025-00612-z)
Supplement: Supplementary file 2 — Supplementary Material 2. [file 40164_2025_612_MOESM2_ESM.zip › Supplementary tables/Supplementary Table 18.xlsx]

## Sheet: Sheet1
Index	Compounds	Class I	Class II	Formula	CAS	shIRF1_1	shIRF1_2	shIRF1_3	shNC_1	shNC_2	shNC_3	VIP	P-value	FDR	Fold_Change	Log2FC	Type
LIPID-N-0009	12-Oxochenodeoxycholic acid	ST	BA	C24H38O3	-	46300.9	43593.8	89100.6	194358	180310	174315	1.09362	0.00695853	0.0145398	0.326049	-1.61684	down
LIPID-P-1599	BMP(18:1_22:6)	GP	BMP	C46H77O10P	-	34121	2191.47	36653.4	67698.6	37415.6	64736.8	0.6919	0.0941745	0.115089	0.429588	-1.21898	insig
LIPID-P-0075	CE(20:2)	ST	CE	C47H80O2	77715-45-8	9622.62	6741.91	16030.7	93851.6	63158	114075	1.13642	0.0294297	0.0408908	0.119502	-3.06489	down
LIPID-P-0079	CE(20:3)	ST	CE	C47H78O2	7274-08-0	10041.3	10041.3	10041.3	123367	106677	146213	1.17559	0.00972067	0.0181378	0.0800618	-3.64274	down
LIPID-P-0084	CE(22:4)	ST	CE	C49H80O2	14940-92-2	7035.94	7035.94	7035.94	115253	108227	106502	1.17603	0.000674978	0.00368174	0.0639666	-3.96654	down
LIPID-P-0016	Carnitine C12-OH	FA	CAR	C19H37NO5	-	9986.99	9841.84	10439.1	39694	42789.8	39686.2	1.1743	0.000843346	0.00408775	0.247753	-2.01303	down
LIPID-P-0014	Carnitine C12:0	FA	CAR	C19H37NO4	25518-54-1	13148.5	5868.75	11752.7	1173.75	1173.75	1173.75	1.14394	0.0553527	0.0709388	8.73835	3.12736	insig
LIPID-P-0036	Carnitine C12:1-OH	FA	CAR	C19H35NO5	-	1437.64	1437.64	1437.64	10914.8	10419.7	12652.5	1.17625	0.00465197	0.0114847	0.126899	-2.97825	down
LIPID-P-0017	Carnitine C14:0	FA	CAR	C21H41NO4	25597-07-3	373601	88278.8	262988	7572.14	10160.2	7923.54	1.13426	0.106977	0.129115	28.2535	4.82036	insig
LIPID-P-0021	Carnitine C16:0	FA	CAR	C23H45NO4	2364-67-2	1.03945e+06	200762	926090	65960.9	53563.4	50180.6	1.06912	0.126797	0.150978	12.7651	3.67414	insig
LIPID-P-0039	Carnitine C16:1	FA	CAR	C23H43NO4	-	486939	107245	380167	21449.1	21449.1	21449.1	1.10316	0.115358	0.138033	15.1421	3.92049	insig
LIPID-P-0023	Carnitine C18:0	FA	CAR	C25H49NO4	25597-09-5	44305.5	8663.07	41362.8	41176.2	33478.3	33441.7	0.369355	0.729846	0.742811	0.87266	-0.196508	insig
LIPID-P-0042	Carnitine C18:1	FA	CAR	C25H47NO4	38677-66-6	481724	88156.2	455987	38748.4	23618.7	28221.1	1.04177	0.133531	0.158031	11.3245	3.50138	insig
LIPID-P-0049	Carnitine C18:2	FA	CAR	C25H45NO4	36816-10-1	60933.6	13957.7	61805	2791.54	2791.54	2791.54	1.09941	0.113722	0.13641	16.3227	4.02881	insig
LIPID-P-0002	Carnitine C2:0	FA	CAR	C9H17NO4	3040-38-8	9653.16	13357.6	10525.3	14666.9	10817.5	4080.24	0.3721	0.719098	0.734174	1.13433	0.181837	insig
LIPID-P-0026	Carnitine C3:1-2OH	FA	CAR	C10H17NO6	910825-21-7	375.502	375.502	375.502	5672.42	3147.55	3380.84	1.16191	0.0444693	0.0583734	0.0923304	-3.43705	down
LIPID-P-0011	Carnitine C6-2OH	FA	CAR	C13H23NO6	102673-95-0	62886.8	42487.8	57206.8	252733	246886	266633	1.16373	1.85716e-05	0.000502464	0.212177	-2.23666	down
LIPID-P-2005	Cer(d16:0/18:0)	SP	Cer-NDS	C34H69NO3	-	11220.9	3532.22	10059.5	42335.9	40114.9	36613.9	1.07573	0.000753811	0.00390538	0.208396	-2.2626	down
LIPID-P-2006	Cer(d16:0/18:1)	SP	Cer-NDS	C34H67NO3	-	49206.4	6796.28	48330.6	605450	689164	598276	1.08809	0.000450254	0.00282934	0.0551185	-4.18132	down
LIPID-P-2011	Cer(d16:0/20:1)	SP	Cer-NDS	C36H71NO3	-	6677.93	6920.09	9862.71	40531.1	31259.6	41123.5	1.15759	0.00676628	0.0142648	0.207775	-2.26691	down
LIPID-P-2012	Cer(d16:0/21:0)	SP	Cer-NDS	C37H75NO3	-	59121.6	40082.5	48281.2	136798	140701	167211	1.1494	0.00224877	0.00718133	0.331644	-1.59229	down
LIPID-P-0126	Cer(d16:1/16:0)	SP	Cer-NS	C32H63NO3	-	13297.3	3798.3	8644.85	130972	127464	125638	1.1386	2.50941e-05	0.000616028	0.0670193	-3.89928	down
LIPID-P-0131	Cer(d16:1/24:0)	SP	Cer-NS	C40H79NO3	-	17787.7	21960.8	35936.1	71904.9	36109.6	39479.3	0.871031	0.158991	0.184573	0.513138	-0.962582	insig
LIPID-P-1497	Cer(d17:0/15:0(2OH))	SP	Cer-ADS	C32H65NO4	-	31455.5	1709.65	14590.5	212274	292205	217762	1.03432	0.00764569	0.0154877	0.0661215	-3.91874	down
LIPID-P-2051	Cer(d17:1/16:0)	SP	Cer-NS	C33H65NO3	-	33425.2	6322.93	30701.2	685952	520838	552662	1.12124	0.00670484	0.0141703	0.0400405	-4.6424	down
LIPID-P-2062	Cer(d17:1/24:1)	SP	Cer-NS	C41H79NO3	-	14613.3	1991.71	7516.8	116800	107520	125683	1.09471	0.000151631	0.00180108	0.0689187	-3.85896	down
LIPID-P-2019	Cer(d18:0/19:1)	SP	Cer-NDS	C37H73NO3	-	397340	303778	380026	1.29448e+06	1.13947e+06	1.13611e+06	1.16213	0.000665706	0.00368174	0.302837	-1.72339	down
LIPID-P-0105	Cer(d18:0/22:0)	SP	Cer-NDS	C40H81NO3	-	104335	30244.8	101572	390152	420849	346902	1.05995	0.000738514	0.00388818	0.203948	-2.29373	down
LIPID-P-1502	Cer(d18:0/24:0(2OH))	SP	Cer-ADS	C42H85NO4	-	6044.78	6044.78	6044.78	102288	100533	97072.4	1.17605	0.000266013	0.00223815	0.0604694	-4.04765	down
LIPID-P-0106	Cer(d18:0/24:0)	SP	Cer-NDS	C42H85NO3	-	223307	46715.4	190736	362416	304532	305522	0.806949	0.0747396	0.0928526	0.473803	-1.07764	insig
LIPID-P-0107	Cer(d18:0/24:1)	SP	Cer-NDS	C42H83NO3	-	31751.6	1637.07	26314.9	179390	188649	179297	0.970609	0.00141959	0.00537917	0.10908	-3.19654	insig
LIPID-P-2499	Cer(d18:1/13:1(2OH))	SP	Cer-AS	C31H59NO4	-	26224.6	2529.62	5913.15	225756	247941	157003	1.08364	0.0136128	0.0226261	0.0549666	-4.1853	down
LIPID-P-0108	Cer(d18:1/14:0)	SP	Cer-NS	C32H63NO3	-	225361	45892.5	176303	2.60442e+06	2.7269e+06	2.61502e+06	1.11986	7.03679e-06	0.000364783	0.0563224	-4.15015	down
LIPID-P-2500	Cer(d18:1/15:0(2OH))	SP	Cer-AS	C33H65NO4	-	8872.98	8872.98	8872.98	169432	140298	115452	1.17108	0.0135077	0.0224898	0.0626059	-3.99756	down
LIPID-P-2071	Cer(d18:1/15:0)	SP	Cer-NS	C33H65NO3	-	15667.6	15667.6	15667.6	194204	201014	193058	1.17604	0.000189357	0.00188199	0.0798994	-3.64567	down
LIPID-P-2501	Cer(d18:1/15:1(2OH))	SP	Cer-AS	C33H63NO4	-	452013	57031.5	413953	7.47438e+06	6.8847e+06	5.19827e+06	1.08879	0.00992844	0.0183497	0.0471944	-4.40524	down
LIPID-P-0109	Cer(d18:1/16:0)	SP	Cer-NS	C34H67NO3	24696-26-2	2.31696e+06	458822	2.03708e+06	3.4929e+07	3.09277e+07	2.87445e+07	1.11757	0.00175241	0.00613973	0.0508753	-4.29689	down
LIPID-P-2503	Cer(d18:1/16:1(2OH))	SP	Cer-AS	C34H65NO4	-	5990.4	1189.37	5946.84	45909.9	101373	84787.4	1.09695	0.0459823	0.0599555	0.0565631	-4.144	down
LIPID-P-0110	Cer(d18:1/17:0)	SP	Cer-NS	C35H69NO3	-	19946.3	9001.21	13954.5	284436	285840	325004	1.16406	0.00135593	0.00534686	0.0479204	-4.38322	down
LIPID-P-1555	Cer(d18:1/18:0(2OH))	SP	Cer-AS	C36H71NO4	-	43371.4	7339.58	38608.6	490598	398509	443899	1.09649	0.00125784	0.00514765	0.0670062	-3.89956	down
LIPID-P-0111	Cer(d18:1/18:0)	SP	Cer-NS	C36H71NO3	2304-81-6	219774	48762.4	210206	3.00069e+06	2.44307e+06	3.03555e+06	1.1198	0.00296579	0.00857174	0.0564601	-4.14663	down
LIPID-P-0112	Cer(d18:1/19:0)	SP	Cer-NS	C37H73NO3	-	8018.32	8018.32	8018.32	90560.6	101852	94664.6	1.17547	0.00141353	0.00537805	0.0837927	-3.57703	down
LIPID-P-0113	Cer(d18:1/20:0)	SP	Cer-NS	C38H75NO3	7344-02-7	105786	24294.5	112335	1.34794e+06	1.26731e+06	1.09926e+06	1.11139	0.00145346	0.00546591	0.0652617	-3.93762	down
LIPID-P-0122	Cer(d18:1/20:1)	SP	Cer-NS	C38H73NO3	-	14838.6	3459.7	14095.9	256072	221729	240275	1.12978	0.000604938	0.0034939	0.0451125	-4.47033	down
LIPID-P-2510	Cer(d18:1/21:0(2OH))	SP	Cer-AS	C39H77NO4	-	25817.5	7710.04	21846.7	225263	251538	242201	1.13207	4.39642e-05	0.000873901	0.0770154	-3.69871	down
LIPID-P-0114	Cer(d18:1/21:0)	SP	Cer-NS	C39H77NO3	-	13863.7	7606.47	9415.01	171544	150499	137329	1.16489	0.00379568	0.0101566	0.0672335	-3.89468	down
LIPID-P-0115	Cer(d18:1/22:0)	SP	Cer-NS	C40H79NO3	27888-44-4	1.05182e+06	207890	885283	6.96662e+06	7.43639e+06	7.07473e+06	1.08876	0.000164703	0.00186175	0.0998705	-3.3238	down
LIPID-P-0123	Cer(d18:1/22:1)	SP	Cer-NS	C40H77NO3	-	195488	42724.7	206849	2.31491e+06	2.60216e+06	2.68446e+06	1.1141	0.000417062	0.00269019	0.0585489	-4.09421	down
LIPID-P-2514	Cer(d18:1/22:2(2OH))	SP	Cer-AS	C40H75NO4	-	14433.8	4668.51	14502.5	268576	244468	247048	1.14566	0.000184438	0.00188199	0.0442115	-4.49943	down
LIPID-P-2515	Cer(d18:1/23:0(2OH))	SP	Cer-AS	C41H81NO4	-	4245.67	4245.67	4245.67	82932.3	64191.3	82723.5	1.17583	0.00728863	0.0150405	0.0554151	-4.17358	down
LIPID-P-0116	Cer(d18:1/23:0)	SP	Cer-NS	C41H81NO3	67605-84-9	121733	59515	153194	1.16823e+06	1.07908e+06	1.05719e+06	1.14308	3.15466e-05	0.000698326	0.101208	-3.3046	down
LIPID-P-2074	Cer(d18:1/23:1)	SP	Cer-NS	C41H79NO3	-	82273.8	15178.4	85579.3	1.01431e+06	1.05186e+06	1.10601e+06	1.10456	1.11734e-05	0.000405088	0.0576989	-4.11531	down
LIPID-P-2516	Cer(d18:1/24:0(2OH))	SP	Cer-AS	C42H83NO4	-	22834.6	6260.62	20297.7	107514	130489	128433	1.09637	0.000538089	0.00325527	0.134793	-2.89118	down
LIPID-P-0117	Cer(d18:1/24:0)	SP	Cer-NS	C42H83NO3	34435-05-7	2.42744e+06	543688	3.06973e+06	8.02961e+06	9.21945e+06	7.6166e+06	0.979068	0.0040106	0.0105009	0.24294	-2.04133	insig
LIPID-P-0124	Cer(d18:1/24:1)	SP	Cer-NS	C42H81NO3	-	2.87986e+06	493752	2.20649e+06	3.73758e+07	3.1569e+07	2.50949e+07	1.10288	0.0116785	0.0205616	0.0593376	-4.07491	down
LIPID-P-2075	Cer(d18:1/24:2)	SP	Cer-NS	C42H79NO3	-	106902	31282.9	125592	1.53003e+06	1.49982e+06	1.47314e+06	1.1289	1.73643e-05	0.000483223	0.058578	-4.0935	down
LIPID-P-0118	Cer(d18:1/25:0)	SP	Cer-NS	C43H85NO3	67492-18-6	76364.3	56458.5	98819.9	369420	298336	316551	1.14507	0.00153282	0.00563385	0.235336	-2.08721	down
LIPID-P-2076	Cer(d18:1/25:1)	SP	Cer-NS	C43H83NO3	-	64984.3	5864.91	57735.9	338654	254254	365138	0.987537	0.00472867	0.0115244	0.134216	-2.89737	insig
LIPID-P-0119	Cer(d18:1/26:0)	SP	Cer-NS	C44H87NO3	-	222141	86422.2	213739	359308	373160	310554	0.910205	0.0422122	0.0559379	0.500759	-0.997813	insig
LIPID-P-0125	Cer(d18:1/26:1)	SP	Cer-NS	C44H85NO3	-	306240	87421.1	320353	1.57656e+06	1.21518e+06	1.52214e+06	1.07629	0.00162404	0.00583696	0.165515	-2.59496	down
LIPID-P-2077	Cer(d18:1/26:2)	SP	Cer-NS	C44H83NO3	-	83019.2	20544.7	106995	479419	568120	557241	1.06871	0.000266404	0.00223815	0.131207	-2.93008	down
LIPID-P-2078	Cer(d18:1/28:0)	SP	Cer-NS	C46H91NO3	-	28794.8	40273.4	35585.1	47389.2	94925.7	110522	0.981007	0.117341	0.140234	0.413916	-1.27259	insig
LIPID-P-2522	Cer(d18:1/38:2(2OH))	SP	Cer-AS	C56H107NO4	-	3354.07	3354.07	3354.07	46152.4	44680.8	61009	1.17544	0.0119576	0.0207656	0.0662675	-3.91555	down
LIPID-P-0134	Cer(d18:2/16:0)	SP	Cer-NS	C34H65NO3	-	62700.1	12160.6	97149.2	574660	675613	789701	1.06972	0.00446673	0.0111832	0.0843196	-3.56799	down
LIPID-P-0136	Cer(d18:2/18:0)	SP	Cer-NS	C36H69NO3	-	17391.3	1598.71	14529.5	142681	154443	163060	1.04989	6.4273e-05	0.00111789	0.0728396	-3.77913	down
LIPID-P-0139	Cer(d18:2/22:0)	SP	Cer-NS	C40H77NO3	-	23685.2	6599.17	32061.3	228539	225612	153358	1.08613	0.012117	0.0208884	0.102625	-3.28455	down
LIPID-P-0140	Cer(d18:2/23:0)	SP	Cer-NS	C41H79NO3	-	15605	1753.54	4798.74	82067.8	108430	153026	1.08489	0.0311633	0.0429322	0.0645002	-3.95455	down
LIPID-P-0141	Cer(d18:2/24:0)	SP	Cer-NS	C42H81NO3	-	109232	39700	171488	449886	396342	382910	1.01792	0.00554861	0.0126862	0.260687	-1.93961	down
LIPID-P-0142	Cer(d18:2/24:1)	SP	Cer-NS	C42H79NO3	-	57136.6	8189.17	51717.6	439814	412618	412233	1.0641	0.000136345	0.00168101	0.0925489	-3.43364	down
LIPID-P-2085	Cer(d18:2/25:0)	SP	Cer-NS	C43H83NO3	-	2569.08	2569.08	2569.08	25017.5	29036.6	33824.2	1.17472	0.00895137	0.0171627	0.0877035	-3.51122	down
LIPID-P-2096	Cer(d19:1/24:1)	SP	Cer-NS	C43H83NO3	-	14259.8	14259.8	14259.8	143181	141598	131659	1.17543	0.00083716	0.00408775	0.102727	-3.28312	down
LIPID-P-2555	Cer(d20:1/24:0(2OH))	SP	Cer-AS	C44H87NO4	-	59996.5	43197.1	49572.6	51111.4	61048.6	87538.9	0.678978	0.287341	0.314108	0.764983	-0.386501	insig
LIPID-P-2104	Cer(d20:1/24:1)	SP	Cer-NS	C44H85NO3	-	5409.09	1111.06	7605.04	105400	84290.3	53869	1.08773	0.0343787	0.0468976	0.057995	-4.10793	down
LIPID-P-2108	Cer(d20:1/26:0)	SP	Cer-NS	C46H91NO3	-	93585.5	89471.2	87636	162968	198104	166467	1.15036	0.0148356	0.0241636	0.513124	-0.962621	down
LIPID-P-2113	Cer(d20:2/24:0)	SP	Cer-NS	C44H85NO3	-	4201.81	4201.81	4201.81	61807.5	38081.7	38998.7	1.16586	0.0323468	0.0444369	0.0907597	-3.4618	down
LIPID-P-2114	Cer(d20:2/24:1)	SP	Cer-NS	C44H83NO3	-	6846.31	1856.75	21132.8	141541	131793	142973	1.06963	0.000171947	0.00186175	0.0716677	-3.80253	down
LIPID-P-2116	Cer(d21:3/16:0)	SP	Cer-NS	C37H69NO3	-	55056.1	27212.9	51007.9	226991	268885	271719	1.13975	0.000701167	0.00373189	0.173629	-2.52592	down
LIPID-P-2029	Cer(d24:0/18:0)	SP	Cer-NDS	C42H85NO3	-	39175.7	7664.2	49083.1	59293.9	27884.8	57282.2	0.525297	0.373789	0.402733	0.664006	-0.590732	insig
LIPID-P-2030	Cer(d24:0/18:1)	SP	Cer-NDS	C42H83NO3	-	17105.7	14327.6	12452.7	86860.3	104377	137449	1.16431	0.0227875	0.0333259	0.133519	-2.90488	down
LIPID-P-2579	Cer(d24:1/18:0(2OH))	SP	Cer-AS	C42H83NO4	-	134479	64065	135764	633273	627069	730242	1.13564	0.000324992	0.00239424	0.167945	-2.57394	down
LIPID-P-2586	Cer(d24:3/15:1(2OH))	SP	Cer-AS	C39H71NO4	-	100528	55801.7	96573.2	340612	436100	433178	1.1391	0.00351927	0.00959224	0.209029	-2.25822	down
LIPID-P-2393	Cer(t14:1/21:0)	SP	Cer-NP	C35H69NO4	-	3569.83	3569.83	3569.83	40789.3	33159.7	76599	1.16053	0.0735376	0.0914759	0.0711367	-3.81326	insig
LIPID-P-2404	Cer(t16:1/25:0)	SP	Cer-NP	C41H81NO4	-	11593.8	2509.22	11374.6	109070	96968.5	97007.9	1.09993	9.02757e-05	0.00139569	0.0840717	-3.57224	down
LIPID-P-2406	Cer(t16:1/26:0)	SP	Cer-NP	C42H83NO4	-	241300	53513.8	263215	3.63173e+06	3.65879e+06	3.85083e+06	1.11994	3.29416e-06	0.000246809	0.0500863	-4.31944	down
LIPID-P-2412	Cer(t17:1/16:0)	SP	Cer-NP	C33H65NO4	-	9666.1	9666.1	9666.1	273217	328862	226501	1.17191	0.0120995	0.0208884	0.0349975	-4.8366	down
LIPID-P-2418	Cer(t17:1/22:1)	SP	Cer-NP	C39H75NO4	-	51020.9	6661.86	68035.8	112407	90051.8	84439.6	0.743573	0.0810648	0.100072	0.438199	-1.19034	insig
LIPID-P-2420	Cer(t17:1/24:1)	SP	Cer-NP	C41H79NO4	-	14481.1	3595.05	12090.5	237475	236374	228001	1.13719	1.04816e-06	0.000170152	0.0429816	-4.54014	down
LIPID-P-2425	Cer(t17:2/18:0)	SP	Cer-NP	C35H67NO4	-	42782.6	25194.8	55584.5	1.10514e+06	1.17485e+06	1.61178e+06	1.16523	0.015333	0.0247668	0.0317496	-4.97712	down
LIPID-P-2429	Cer(t17:2/22:0)	SP	Cer-NP	C39H75NO4	-	162261	26943.4	129715	606817	429102	369720	0.970458	0.0190468	0.0288068	0.226886	-2.13996	insig
LIPID-P-2433	Cer(t17:2/24:1)	SP	Cer-NP	C41H77NO4	-	227812	43966.5	225455	782255	795396	783517	1.00431	0.00921599	0.0173993	0.210588	-2.24751	down
LIPID-P-2434	Cer(t17:2/25:0)	SP	Cer-NP	C42H81NO4	-	124630	29701.4	118295	1.44319e+06	1.42526e+06	1.4927e+06	1.12141	1.26298e-05	0.000410047	0.0625123	-3.99972	down
LIPID-P-2437	Cer(t17:2/33:0)	SP	Cer-NP	C50H97NO4	-	54688	33504.7	52061	227628	227642	288643	1.15466	0.00577094	0.0129514	0.188535	-2.40709	down
LIPID-P-2438	Cer(t17:2/35:0)	SP	Cer-NP	C52H101NO4	-	22049.1	18293.9	19030.4	142086	136652	147437	1.17494	0.000158109	0.00181175	0.139317	-2.84356	down
LIPID-P-2439	Cer(t17:2/35:1)	SP	Cer-NP	C52H99NO4	-	13896.2	11429.7	20445.3	154005	178696	259056	1.16062	0.0283086	0.0395589	0.0773479	-3.69249	down
LIPID-P-1537	Cer(t18:0/14:0)	SP	Cer-NP	C32H65NO4	-	159457	23119.6	163096	1.95142e+06	2.0045e+06	2.08238e+06	1.08943	8.14821e-06	0.000364783	0.0572466	-4.12667	down
LIPID-P-1508	Cer(t18:0/18:0(2OH))	SP	Cer-AP	C36H73NO5	-	51695.7	2184.53	39968.7	487928	530628	639853	1.01846	0.00397731	0.01047	0.0565897	-4.14332	down
LIPID-P-1950	Cer(t18:0/22:2(2OH))	SP	Cer-AP	C40H77NO5	-	4997.24	4997.24	4997.24	75621.8	62124.7	50656.8	1.1697	0.0152236	0.0246719	0.0795725	-3.65159	down
LIPID-P-2446	Cer(t18:0/23:1)	SP	Cer-NP	C41H81NO4	-	15353.5	15353.5	15353.5	164043	165789	156116	1.17575	0.000411781	0.00269019	0.0947846	-3.3992	down
LIPID-P-1515	Cer(t18:0/26:0(2OH))	SP	Cer-AP	C44H89NO5	-	67455.1	31552.6	63734.9	84689.8	65015.7	47495.7	0.397622	0.50415	0.52914	0.825261	-0.277077	insig
LIPID-P-1543	Cer(t18:0/26:0)	SP	Cer-NP	C44H89NO4	-	124171	84241.2	173314	372571	338457	345810	1.09336	0.00624528	0.0134876	0.361196	-1.46914	down
LIPID-P-1518	Cer(t18:0/26:1(2OH))	SP	Cer-AP	C44H87NO5	-	37704.1	2396.08	35913.9	376078	378955	369716	1.02497	0.000619037	0.00354672	0.0675832	-3.88719	down
LIPID-P-1951	Cer(t18:1/20:1(2OH))	SP	Cer-AP	C38H73NO5	-	88366	28758.3	56850.6	329421	387201	356758	1.11217	0.000236686	0.00215336	0.162081	-2.62521	down
LIPID-P-1548	Cer(t18:1/24:0)	SP	Cer-NP	C42H83NO4	-	123169	36720.3	117170	404006	477151	342052	1.04651	0.00391087	0.0103792	0.226502	-2.14241	down
LIPID-P-1964	Cer(t20:0/18:2(2OH))	SP	Cer-AP	C38H73NO5	-	16445.9	7820.89	21938.9	104389	127244	144408	1.12937	0.00588607	0.0129786	0.122874	-3.02475	down
LIPID-P-1545	Cer(t20:0/26:0)	SP	Cer-NP	C46H93NO4	-	118452	58648	91647.1	122352	152618	163642	0.897869	0.0623393	0.0790606	0.612721	-0.706698	insig
LIPID-P-1968	Cer(t20:2/18:0(2OH))	SP	Cer-AP	C38H73NO5	-	103309	42770.3	105670	547266	690274	810987	1.13005	0.0114194	0.0201495	0.122893	-3.02453	down
LIPID-P-1546	Cer(t22:0/26:0)	SP	Cer-NP	C48H97NO4	-	46810.9	30903	40308.2	89379.3	69865.8	82380.4	1.09981	0.00562022	0.0127899	0.488451	-1.03372	down
LIPID-P-1980	Cer(t22:1/16:1(2OH))	SP	Cer-AP	C38H73NO5	-	39203.1	9947.6	23483.5	133774	170479	178053	1.09197	0.00226847	0.00719704	0.150598	-2.73123	down
LIPID-P-2466	Cer(t24:0/18:1)	SP	Cer-NP	C42H83NO4	-	7557.34	1293.29	13522.1	149449	128551	119275	1.07799	0.00190353	0.00646006	0.0563155	-4.15032	down
LIPID-P-1993	Cer(t26:1/12:1(2OH))	SP	Cer-AP	C38H73NO5	-	88058	34096.8	81568.2	463420	416305	515526	1.12561	0.0008544	0.00411973	0.146012	-2.77584	down
LIPID-P-0146	CerP(d18:1/16:0)	SP	CerP	C34H68NO6P	-	76052.8	4007.14	72152.6	142790	127477	188559	0.769999	0.0287489	0.0401149	0.331744	-1.59186	insig
LIPID-P-0052	Cholesterol	ST	Cho	C27H46O	57-88-5	222297	26737.1	200512	355119	498044	433068	0.829738	0.0255005	0.0363121	0.349507	-1.51661	insig
LIPID-P-0161	Coenzyme Q10	PR	CoQ	C59H90O4	303-98-0	776013	153730	660888	3.31136e+06	2.90725e+06	2.95217e+06	1.04123	0.000786812	0.00399032	0.173446	-2.52744	down
LIPID-P-0160	Coenzyme Q9	PR	CoQ	C54H82O4	303-97-9	32969.2	4426.83	25119.4	81430.6	87641.7	115424	0.963583	0.00602435	0.0131937	0.219741	-2.18612	insig
LIPID-P-0171	DG(12:0_20:0)	GL	DG	C35H68O5	-	57274.2	33766.6	73391.5	400171	403677	499871	1.14904	0.00360665	0.00973322	0.126126	-2.98707	down
LIPID-P-0167	DG(14:0_16:0)	GL	DG	C33H64O5	-	240263	73754.6	255074	407825	466602	474153	0.912499	0.0345722	0.0470327	0.421993	-1.24471	insig
LIPID-P-0170	DG(14:0_18:0)	GL	DG	C35H68O5	-	64280.4	33630.6	67162.2	297260	311994	329571	1.14118	6.23639e-05	0.00110441	0.17583	-2.50775	down
LIPID-P-0191	DG(14:0_18:1)	GL	DG	C35H66O5	-	207554	44590.5	201832	342519	343015	295904	0.810718	0.0710857	0.0886068	0.462563	-1.11228	insig
LIPID-P-0175	DG(14:0_20:0)	GL	DG	C37H72O5	-	50981.4	41020.9	74439.1	262643	316363	273305	1.14724	0.000813255	0.00403686	0.195282	-2.35637	down
LIPID-P-0169	DG(16:0_16:0)	GL	DG	C35H68O5	-	4.3368e+06	2.5907e+06	4.75401e+06	2.69022e+07	2.76287e+07	3.18297e+07	1.15646	0.0011003	0.00484928	0.135264	-2.88615	down
LIPID-P-0192	DG(16:0_16:1)	GL	DG	C35H66O5	-	783361	242014	804491	810935	591822	795289	0.41808	0.584293	0.606071	0.832497	-0.264483	insig
LIPID-P-0174	DG(16:0_18:0)	GL	DG	C37H72O5	-	8.62778e+06	5.81614e+06	1.05165e+07	3.67007e+07	4.38418e+07	4.16442e+07	1.14723	0.00050701	0.00308642	0.204281	-2.29137	down
LIPID-P-0196	DG(16:0_18:1)	GL	DG	C37H70O5	29541-66-0	864635	213222	991299	2.74958e+06	2.8131e+06	2.48123e+06	0.991984	0.00681065	0.0142658	0.257233	-1.95885	insig
LIPID-P-0214	DG(16:0_18:2)	GL	DG	C37H68O5	51621-26-2	200121	116990	193528	441378	427082	433186	1.10695	0.00882529	0.0170594	0.392302	-1.34996	down
LIPID-P-0179	DG(16:0_20:0)	GL	DG	C39H76O5	-	71598.6	59006.2	101126	219115	288561	213347	1.11554	0.0093238	0.0175655	0.321391	-1.6376	down
LIPID-P-0200	DG(16:0_20:1)	GL	DG	C39H74O5	-	58034.5	20276.9	71538.2	199045	191564	171531	1.03333	0.00394015	0.0104003	0.26657	-1.90741	down
LIPID-P-0239	DG(16:0_20:4)	GL	DG	C39H68O5	-	28963.1	9241.44	34984.4	407803	327459	348412	1.12808	0.00256645	0.0077873	0.0675378	-3.88816	down
LIPID-P-0253	DG(16:0_22:5)	GL	DG	C41H70O5	-	29397.1	22787.3	54413.1	200924	219495	226838	1.13337	0.000172025	0.00186175	0.164691	-2.60216	down
LIPID-P-0261	DG(16:0_22:6)	GL	DG	C41H68O5	-	16902.9	3365.41	14867	147965	142365	130358	1.09731	5.88412e-05	0.00106132	0.0835187	-3.58176	down
LIPID-P-0213	DG(16:1_18:1)	GL	DG	C37H68O5	-	582962	168649	588649	1.41715e+06	1.34378e+06	1.20828e+06	0.971353	0.0131476	0.0220409	0.337665	-1.56634	insig
LIPID-P-0172	DG(17:0_16:0)	GL	DG	C36H70O5	-	16691.9	16691.9	16691.9	134878	145569	122731	1.17356	0.00312689	0.00895762	0.124202	-3.00924	down
LIPID-P-0177	DG(17:0_18:0)	GL	DG	C38H74O5	-	30023.7	20013.7	30699	133666	147316	149426	1.16017	9.46584e-05	0.00142989	0.187581	-2.41441	down
LIPID-P-0178	DG(18:0_18:0)	GL	DG	C39H76O5	-	9.81023e+06	6.21165e+06	1.03707e+07	3.9684e+07	4.55688e+07	4.14676e+07	1.15033	0.00017203	0.00186175	0.208274	-2.26345	down
LIPID-P-0201	DG(18:0_18:1)	GL	DG	C39H74O5	-	195887	64600	193117	587294	431222	506077	1.02255	0.00466933	0.0114847	0.297525	-1.74892	down
LIPID-P-0217	DG(18:0_18:2)	GL	DG	C39H72O5	-	50338.5	32043.1	45445	70968.1	70826.5	63025.9	1.01262	0.0262782	0.0370941	0.624091	-0.680171	down
LIPID-P-0243	DG(18:0_20:4)	GL	DG	C41H72O5	-	29041.7	7035.73	34359.3	334246	295983	300409	1.1061	9.54359e-05	0.00142989	0.0756865	-3.72382	down
LIPID-P-0184	DG(18:0_22:0)	GL	DG	C43H84O5	-	16544.8	7961.34	16842.7	53869.3	150970	97041.4	1.09107	0.08907	0.1094	0.136971	-2.86806	insig
LIPID-P-0218	DG(18:1_18:1)	GL	DG	C39H72O5	-	762892	245204	756340	3.97641e+06	3.44032e+06	3.66239e+06	1.09745	0.000189358	0.00188199	0.159258	-2.65056	down
LIPID-P-0229	DG(18:1_18:2)	GL	DG	C39H70O5	91125-76-7	237333	166379	243350	524732	496065	521168	1.13348	0.00313812	0.00896343	0.419634	-1.2528	down
LIPID-P-0205	DG(18:1_20:0)	GL	DG	C41H78O5	-	12642.7	15398.1	13685	38975.2	41693.4	23114	1.06406	0.0676479	0.0847993	0.40205	-1.31455	insig
LIPID-P-0219	DG(18:1_20:1)	GL	DG	C41H76O5	-	50020.7	11870.3	56892.1	289651	317483	276702	1.06932	0.000182957	0.00188199	0.134395	-2.89545	down
LIPID-P-0252	DG(18:1_20:4)	GL	DG	C41H70O5	-	33828.2	10262.8	33780.8	443658	417780	459502	1.13673	3.40538e-05	0.000737075	0.0589519	-4.08432	down
LIPID-P-0246	DG(18:1_22:3)	GL	DG	C43H76O5	-	10663.4	10663.4	10663.4	135994	120189	122342	1.17583	0.00183042	0.0063446	0.0845128	-3.56469	down
LIPID-P-0257	DG(18:1_22:4)	GL	DG	C43H74O5	-	3090.34	650.125	5246.99	143707	132983	134327	1.12575	0.000128657	0.00164884	0.0218664	-5.51514	down
LIPID-P-0269	DG(18:1_22:6)	GL	DG	C43H70O5	-	21590.3	4870.86	14600.1	187791	202508	193362	1.12177	1.11371e-05	0.000405088	0.0703513	-3.82928	down
LIPID-P-0207	DG(18:1_24:0)	GL	DG	C45H86O5	-	7395.71	7395.71	7395.71	69223.7	76441.4	75885.5	1.17596	0.00121531	0.00510211	0.100145	-3.31984	down
LIPID-P-0240	DG(18:2_18:2)	GL	DG	C39H68O5	-	504458	377735	529563	879070	869720	872301	1.11551	0.01308	0.0219654	0.538614	-0.892677	down
LIPID-P-0247	DG(18:2_18:3)	GL	DG	C39H66O5	-	116910	83145.3	119166	220493	210314	191099	1.10197	0.00301537	0.00868925	0.513294	-0.962142	down
LIPID-P-0181	DG(19:0_18:0)	GL	DG	C40H78O5	-	12103.2	12103.2	12103.2	96925.6	84408.1	119180	1.17408	0.0130693	0.0219654	0.120825	-3.049	down
LIPID-P-0183	DG(20:0_18:0)	GL	DG	C41H80O5	-	53009.2	35107.7	54110.9	160383	188665	178978	1.14754	0.000379482	0.00256677	0.269358	-1.8924	down
LIPID-P-0162	DG(8:0_16:0)	GL	DG	C27H52O5	-	25520.4	15224.9	18594	126405	103957	134887	1.15948	0.00442681	0.0111414	0.162463	-2.62182	down
LIPID-P-1638	DG(O-18:0_16:0)	GL	DG-O	C37H74O4	-	29184.5	31023	40369.5	126591	140057	120496	1.15931	0.000474711	0.00292638	0.259792	-1.94457	down
LIPID-P-1650	DG(O-18:1_16:0)	GL	DG-O	C37H72O4	-	97170.5	54872.4	97255.9	439624	612117	510816	1.14528	0.00872834	0.0170028	0.159545	-2.64796	down
LIPID-P-1639	DG(O-19:0_16:0)	GL	DG-O	C38H76O4	-	1.12507e+07	8.08607e+06	1.00055e+07	3.7139e+07	5.4283e+07	5.08801e+07	1.15497	0.0164835	0.026021	0.206197	-2.27791	down
LIPID-P-1691	DG(O-19:2_18:2)	GL	DG-O	C40H72O4	-	459948	369200	485258	686033	746757	778339	1.11279	0.00319203	0.00899269	0.594451	-0.750371	down
LIPID-P-1678	DG(O-19:2_20:0)	GL	DG-O	C42H80O4	-	54822.9	35424.5	59996.2	216441	269042	175127	1.12943	0.0186788	0.0283383	0.227431	-2.1365	down
LIPID-P-1693	DG(O-20:0_22:4)	GL	DG-O	C45H82O4	-	128104	18739.7	142218	948216	979833	930857	1.05015	0.00069365	0.00373189	0.101109	-3.30601	down
LIPID-P-1643	DG(O-21:0_16:0)	GL	DG-O	C40H80O4	-	58073.1	68423.7	80050	315111	236104	342228	1.15778	0.0158503	0.02535	0.231181	-2.11291	down
LIPID-P-1815	DGDG(14:0_20:5)	GL	DGDG	C49H82O15	-	6778.78	11251.1	9588.11	12634.2	12707.7	15676.3	0.923838	0.057131	0.07293	0.67331	-0.570657	insig
LIPID-N-0067	FFA(10:0)	FA	FFA	C10H20O2	334-48-5	2.3898e+06	2.72461e+06	2.62163e+06	1.07215e+07	1.16158e+07	1.34178e+07	1.17241	0.00646866	0.0138377	0.216362	-2.20848	down
LIPID-N-0073	FFA(16:0)	FA	FFA	C16H32O2	57-10-3	266066	133846	282244	1.86758e+06	1.94208e+06	1.96991e+06	1.14932	2.7097e-05	0.000637893	0.118029	-3.08279	down
LIPID-N-0074	FFA(17:0)	FA	FFA	C17H34O2	506-12-7	295062	245489	253259	697691	621779	629315	1.16351	0.000460588	0.00287572	0.407336	-1.29571	down
LIPID-N-0075	FFA(18:0)	FA	FFA	C18H36O2	57-11-4	4.31691e+06	2.22162e+06	3.45196e+06	1.20177e+07	1.12363e+07	1.11735e+07	1.12413	0.00172015	0.00607037	0.290188	-1.78494	down
LIPID-N-0084	FFA(18:1)	FA	FFA	C18H34O2	112-80-1	809299	278434	819831	2.55346e+06	2.28091e+06	2.07358e+06	1.04222	0.00227586	0.00719704	0.27614	-1.85653	down
LIPID-N-0090	FFA(18:2)	FA	FFA	C18H32O2	60-33-3	196454	107405	211778	973152	758953	683555	1.1242	0.0105343	0.0191783	0.213456	-2.22799	down
LIPID-N-0695	FFA(19:0)	FA	FFA	C19H38O2	646-30-0	303548	167436	197462	458023	232838	270008	0.64224	0.309151	0.335689	0.695669	-0.523527	insig
LIPID-N-0085	FFA(19:1)	FA	FFA	C19H36O2	-	129774	144085	142876	278608	310131	476035	1.11318	0.0710171	0.0886068	0.391384	-1.35334	insig
LIPID-N-0086	FFA(20:1)	FA	FFA	C20H38O2	5561-99-9	781934	283098	506159	1.43271e+06	1.12663e+06	1.23325e+06	0.996624	0.0177783	0.0272838	0.41428	-1.27132	insig
LIPID-N-0091	FFA(20:2)	FA	FFA	C20H36O2	5598-38-9	182792	81946.3	169279	1.29274e+06	1.17257e+06	1.10208e+06	1.14337	0.000365207	0.00255908	0.121662	-3.03905	down
LIPID-N-0095	FFA(20:3)	FA	FFA	C20H34O2	1783-84-2	52236.8	52236.8	52236.8	687798	603255	615009	1.17577	0.00204971	0.00676751	0.0822169	-3.60442	down
LIPID-N-0098	FFA(20:4)	FA	FFA	C20H32O2	28874-58-0	31158.3	31158.3	31158.3	398620	341430	330839	1.17466	0.00414898	0.010697	0.0872873	-3.51808	down
LIPID-N-0092	FFA(22:2)	FA	FFA	C22H40O2	219535-29-2	166883	34600.9	92300	629138	265581	341637	0.977344	0.0922211	0.112985	0.23762	-2.07327	insig
LIPID-N-0096	FFA(22:3)	FA	FFA	C22H38O2	28845-86-5	91010.2	91010.2	91010.2	1.21067e+06	1.15402e+06	1.08995e+06	1.17556	0.00107931	0.00480023	0.0790332	-3.6614	down
LIPID-N-0099	FFA(22:4)	FA	FFA	C22H36O2	496-86-6	60712.4	60712.4	60712.4	711055	648426	639814	1.17573	0.00137082	0.00537463	0.0911008	-3.45639	down
LIPID-N-0102	FFA(22:5)	FA	FFA	C22H34O2	24880-45-3	62149.8	36215.4	38941.5	657811	552888	541184	1.16491	0.00335307	0.00933113	0.0783767	-3.67343	down
LIPID-N-0698	FFA(26:0)	FA	FFA	C26H52O2	506-46-7	214834	140176	93914.3	578242	710230	617988	1.11665	0.000804497	0.00403686	0.235475	-2.08635	down
LIPID-N-0700	FFA(28:0)	FA	FFA	C28H56O2	506-48-9	187098	135678	235658	1.01524e+06	1.23923e+06	1.1198e+06	1.1555	0.00138892	0.00537463	0.165498	-2.59511	down
LIPID-N-0701	FFA(29:0)	FA	FFA	C29H58O2	4250-38-8	8677.83	8677.83	8677.83	64495.1	303808	278076	1.11641	0.112322	0.134897	0.0402759	-4.63394	insig
LIPID-N-0702	FFA(30:0)	FA	FFA	C30H60O2	506-50-3	96518.8	197527	95687.2	267813	315784	287612	1.02157	0.0280011	0.0392419	0.447347	-1.16053	down
LIPID-N-0714	FFA(32:1)	FA	FFA	C32H62O2	-	154301	163077	182940	350455	593519	493682	1.12016	0.0455863	0.0595988	0.34801	-1.5228	down
LIPID-N-0015	Glycocholic acid	ST	BA	C26H43NO6	475-31-0	943765	1.08025e+06	1.04778e+06	5.82666e+06	6.5588e+06	5.30369e+06	1.16994	0.00507632	0.0118569	0.173654	-2.52571	down
LIPID-P-0317	Hex2Cer(d18:1/16:0)	SP	Hex2Cer	C46H87NO13	-	832667	125511	599922	1.39955e+07	1.053e+07	1.15567e+07	1.11207	0.00617735	0.0133705	0.0431818	-4.53343	down
LIPID-P-0318	Hex2Cer(d18:1/18:0)	SP	Hex2Cer	C48H91NO13	-	67027.1	3731.68	54477.1	1.68308e+06	1.1264e+06	1.05872e+06	1.06252	0.0233365	0.0340776	0.0323758	-4.94894	down
LIPID-P-0319	Hex2Cer(d18:1/20:0)	SP	Hex2Cer	C50H95NO13	-	25257	1591.54	27770.7	547278	396913	352183	1.04734	0.0181146	0.0276546	0.0421323	-4.56893	down
LIPID-P-0320	Hex2Cer(d18:1/22:0)	SP	Hex2Cer	C52H99NO13	-	194827	39674	174815	1.98393e+06	1.79734e+06	1.78119e+06	1.1051	5.32236e-05	0.000978109	0.0735853	-3.76444	down
LIPID-P-0321	Hex2Cer(d18:1/24:0)	SP	Hex2Cer	C54H103NO13	-	216981	53092.5	228753	1.51897e+06	1.3379e+06	1.5214e+06	1.09037	0.000102839	0.00142989	0.113933	-3.13375	down
LIPID-P-0325	Hex3Cer(d18:1/16:0)	SP	Hex3Cer	C52H97NO18	-	73482.5	23215.5	82473.6	410300	321459	351817	1.08328	0.00114725	0.00496632	0.165352	-2.59639	down
LIPID-P-0326	Hex3Cer(d18:1/18:0)	SP	Hex3Cer	C54H101NO18	-	23666	1824.58	19045.8	86701	108598	88669.6	0.956672	0.00117853	0.00505678	0.156836	-2.67268	insig
LIPID-P-2217	HexCer(d17:1/26:1)	SP	HexCer-NS	C49H93NO8	-	11549.5	13614.6	9867.17	44436.8	52022.4	64358.8	1.15935	0.0160377	0.0254824	0.217832	-2.19871	down
LIPID-P-0291	HexCer(d18:1/14:0)	SP	HexCer-NS	C38H73NO8	148347-41-5	198758	34333.9	175951	2.74499e+06	2.36588e+06	2.40265e+06	1.10709	0.000676623	0.00368174	0.0544409	-4.19917	down
LIPID-P-0292	HexCer(d18:1/16:0)	SP	HexCer-NS	C40H77NO8	-	1.34511e+06	143531	1.28026e+06	6.06985e+06	8.35673e+06	7.83223e+06	1.00667	0.00316167	0.00898353	0.124396	-3.00699	down
LIPID-P-0293	HexCer(d18:1/17:0)	SP	HexCer-NS	C41H79NO8	-	11107	1220.38	4708.04	91968.5	95195.5	165327	1.09528	0.0411369	0.0546621	0.0483287	-4.37098	down
LIPID-P-0294	HexCer(d18:1/18:0)	SP	HexCer-NS	C42H81NO8	-	32605.1	9829.48	37103.2	468767	338490	290379	1.11799	0.0215683	0.0317333	0.0724628	-3.78662	down
LIPID-P-0296	HexCer(d18:1/20:0)	SP	HexCer-NS	C44H85NO8	-	17636.9	4116.83	13318.1	112546	98208.8	101026	1.09976	0.0001057	0.00142989	0.112489	-3.15214	down
LIPID-P-0304	HexCer(d18:1/20:1)	SP	HexCer-NS	C44H83NO8	-	12569.6	2767.18	12622.2	177373	188328	182682	1.1211	2.8724e-06	0.000244522	0.0509843	-4.2938	down
LIPID-P-0305	HexCer(d18:1/22:1)	SP	HexCer-NS	C46H87NO8	-	193642	29484.2	165181	2.15199e+06	1.93675e+06	2.05207e+06	1.09376	2.52989e-05	0.000616028	0.0632338	-3.98316	down
LIPID-P-2228	HexCer(d18:1/23:1)	SP	HexCer-NS	C47H89NO8	-	8691.96	8691.96	8691.96	99810.1	88037.3	81605.8	1.17413	0.0042888	0.0109068	0.0967733	-3.36925	down
LIPID-P-0299	HexCer(d18:1/24:0)	SP	HexCer-NS	C48H93NO8	-	1.81618e+06	503418	2.38793e+06	9.27498e+06	6.4794e+06	6.2074e+06	1.01711	0.0127136	0.0216488	0.214351	-2.22195	down
LIPID-P-0300	HexCer(d18:1/25:0)	SP	HexCer-NS	C49H95NO8	-	107456	31518.2	74916.7	244933	317349	220190	1.03104	0.00798336	0.0159996	0.273353	-1.87116	down
LIPID-P-2231	HexCer(d18:1/26:2)	SP	HexCer-NS	C50H93NO8	-	2891.95	1877.67	11163.2	42309.7	46758.6	53437.4	1.0794	0.000672971	0.00368174	0.111805	-3.16094	down
LIPID-P-0313	HexCer(d18:2/24:1)	SP	HexCer-NS	C48H89NO8	-	55491.8	8007.11	53128.3	264108	322489	237957	1.01916	0.00271356	0.00805796	0.141443	-2.82171	down
LIPID-P-2123	HexCer(t14:0/24:1(2OH))	SP	HexCer-AP	C44H85NO10	-	26483.6	11088.1	17614.7	129037	159971	154938	1.14336	0.00154773	0.00564602	0.124309	-3.008	down
LIPID-P-2124	HexCer(t14:0/24:2(2OH))	SP	HexCer-AP	C44H83NO10	-	236063	64597.1	192308	1.02966e+06	1.23802e+06	1.17932e+06	1.09589	0.000312141	0.00238914	0.143014	-2.80578	down
LIPID-P-2125	HexCer(t14:1/17:0(2OH))	SP	HexCer-AP	C37H71NO10	-	16371.3	9707.24	14045.1	83860.2	97922.7	107069	1.16065	0.00393649	0.0104003	0.138907	-2.84781	down
LIPID-P-2128	HexCer(t14:1/24:0(2OH))	SP	HexCer-AP	C44H85NO10	-	70414.6	31107.2	69825.1	371527	466792	418482	1.13467	0.00161991	0.00583696	0.136336	-2.87476	down
LIPID-P-2132	HexCer(t14:2/30:2(2OH))	SP	HexCer-AP	C50H91NO10	-	34883.1	46686.2	33532.4	52033.5	57012.4	62716.4	1.02408	0.0253992	0.0362208	0.670122	-0.577504	down
LIPID-P-2134	HexCer(t16:0/22:2(2OH))	SP	HexCer-AP	C44H83NO10	-	14026.7	9027.22	27187	95296.5	141139	120622	1.11544	0.00843089	0.0165558	0.140708	-2.82922	down
LIPID-P-2149	HexCer(t17:2/34:2(2OH))	SP	HexCer-AP	C57H105NO10	-	31129.3	15712.4	13070.2	213714	140386	189535	1.14155	0.013008	0.0219654	0.110206	-3.18173	down
LIPID-P-2150	HexCer(t17:2/40:1(2OH))	SP	HexCer-AP	C63H119NO10	-	15449	15449	15449	106089	125539	92400.2	1.16863	0.0106176	0.0192939	0.143034	-2.80557	down
LIPID-P-2154	HexCer(t18:0/18:0(2OH))	SP	HexCer-AP	C42H83NO10	-	17390.9	7384.8	22518.3	74823.6	72980.8	91928.5	1.09422	0.00147403	0.00552193	0.197278	-2.3417	down
LIPID-P-2156	HexCer(t18:0/20:1(2OH))	SP	HexCer-AP	C44H85NO10	-	65027.4	38041.6	67228.1	278811	282857	317061	1.1488	0.000154942	0.00181175	0.193799	-2.36736	down
LIPID-P-2159	HexCer(t18:1/20:0(2OH))	SP	HexCer-AP	C44H85NO10	-	115765	48154.7	92862	582064	614884	686284	1.13959	0.000319726	0.00239424	0.136352	-2.87459	down
LIPID-P-2161	HexCer(t18:2/20:0(2OH))	SP	HexCer-AP	C44H83NO10	-	75296.1	21237.2	48737.8	316864	343835	375723	1.1085	0.000219749	0.00203844	0.140166	-2.83479	down
LIPID-P-2162	HexCer(t19:1/26:1(2OH))	SP	HexCer-AP	C51H97NO10	-	11758.4	1573.26	16135.8	76393.7	73149.7	85368.2	1.01252	0.000310195	0.00238914	0.125441	-2.99492	down
LIPID-P-2168	HexCer(t22:1/16:1(2OH))	SP	HexCer-AP	C44H83NO10	-	254975	92431.1	205217	1.17198e+06	1.14511e+06	1.37268e+06	1.12339	0.000563624	0.00334738	0.149771	-2.73916	down
LIPID-P-2174	HexCer(t24:1/14:1(2OH))	SP	HexCer-AP	C44H83NO10	-	23627.6	3876.92	20395.3	157263	154136	176105	1.07363	9.88505e-05	0.00142989	0.0982554	-3.34732	down
LIPID-N-0959	LNAPE(16:0/N-18:1)	GP	LNAPE	C39H76NO8P	-	2.73852e+06	488003	2.64143e+06	5.01465e+06	5.22462e+06	4.55617e+06	0.842305	0.0477065	0.0620376	0.396605	-1.33423	insig
LIPID-N-0958	LNAPE(16:1/N-16:0)	GP	LNAPE	C37H72NO8P	-	5.14195e+06	846074	4.79883e+06	4.16692e+06	4.40199e+06	3.91802e+06	0.385893	0.721444	0.735798	0.863852	-0.211144	insig
LIPID-N-0960	LNAPE(18:1/N-17:0)	GP	LNAPE	C40H78NO8P	-	106942	16131.1	95722.9	357376	369197	334751	0.981929	0.00541792	0.0124753	0.206154	-2.27821	insig
LIPID-N-0964	LNAPE(18:1/N-18:2)	GP	LNAPE	C41H76NO8P	-	652150	97677.2	674910	961938	858163	929934	0.707691	0.140744	0.164567	0.518079	-0.948755	insig
LIPID-N-0968	LNAPE(20:4/N-18:2)	GP	LNAPE	C43H74NO8P	-	28269.4	6953.86	23275.2	102061	101374	102701	1.05965	0.0058851	0.0129786	0.191086	-2.38771	down
LIPID-N-0972	LNAPE(22:5/N-20:2)	GP	LNAPE	C47H80NO8P	-	223461	30800.1	231356	914879	942354	901360	0.988036	0.00602794	0.0131937	0.176038	-2.50604	insig
LIPID-P-0353	LPC(0:0/16:0)	GP	LPC	C24H50NO7P	-	22411.2	5315.64	24916	58129.4	49929.2	41936.2	0.907897	0.0158826	0.0253506	0.350964	-1.5106	insig
LIPID-P-0355	LPC(0:0/17:0)	GP	LPC	C25H52NO7P	-	7564.07	2948.74	10648.9	79074.9	88199	70852.3	1.12354	0.00140384	0.00537805	0.0888676	-3.4922	down
LIPID-P-0361	LPC(0:0/20:0)	GP	LPC	C28H58NO7P	-	6102.73	1456.3	6434.36	30726.6	28601.7	30557	1.06322	0.001231	0.00510211	0.15568	-2.68334	down
LIPID-P-0373	LPC(0:0/20:1)	GP	LPC	C28H56NO7P	-	12839.6	3413.75	14709.6	79580.4	79925.6	72678.7	1.08161	0.000213866	0.00203844	0.133355	-2.90666	down
LIPID-P-0387	LPC(0:0/22:4)	GP	LPC	C30H54NO7P	-	22667.2	7175.75	23212.2	327930	262402	317932	1.13808	0.00325059	0.00912412	0.0584138	-4.09755	down
LIPID-P-0390	LPC(0:0/22:5)	GP	LPC	C30H52NO7P	-	27532.7	27532.7	27532.7	334247	349284	312719	1.17517	0.00121163	0.00510211	0.082909	-3.59233	down
LIPID-P-0350	LPC(14:0/0:0)	GP	LPC	C22H46NO7P	20559-16-4	247739	73279.6	238031	254682	234179	239616	0.525156	0.423716	0.451038	0.767423	-0.381905	insig
LIPID-P-0354	LPC(16:0/0:0)	GP	LPC	C24H50NO7P	17364-16-8	21591.7	5824.52	23632	55144	41580.1	57637.8	0.952369	0.0105334	0.0191783	0.330705	-1.59638	insig
LIPID-P-0368	LPC(16:1/0:0)	GP	LPC	C24H48NO7P	76790-27-7	666565	182921	666455	1.06373e+06	937573	963262	0.811402	0.0884577	0.108923	0.511353	-0.967608	insig
LIPID-P-1932	LPC(16:4)	GP	LPC	C24H42NO7P	-	5300.16	6614.29	10286.7	14042.8	15960.4	17689	1.04738	0.012405	0.0212719	0.46551	-1.10312	down
LIPID-P-0356	LPC(17:0/0:0)	GP	LPC	C25H52NO7P	50930-23-9	10326.2	3062.12	14567.1	155974	95081.4	133552	1.11043	0.0187507	0.0284031	0.0726857	-3.78219	down
LIPID-P-0360	LPC(19:0/0:0)	GP	LPC	C27H56NO7P	-	1321.55	1321.55	1321.55	14213	16315.8	16599.3	1.17571	0.00272544	0.00806862	0.084125	-3.57132	down
LIPID-P-0362	LPC(20:0/0:0)	GP	LPC	C28H58NO7P	108341-80-6	5926.68	1049.54	5072.78	29791.5	32831.6	25203.2	1.04931	0.00127801	0.0051911	0.137191	-2.86574	down
LIPID-P-0374	LPC(20:1/0:0)	GP	LPC	C28H56NO7P	-	13177.8	1883.51	14342.4	85602.9	70419.7	80243.5	1.03021	0.000342144	0.0024653	0.124452	-3.00634	down
LIPID-P-0386	LPC(20:4/0:0)	GP	LPC	C28H50NO7P	60701-99-7	3973.18	2494.58	2776.31	36123.6	32378.1	36641.5	1.16916	0.000666744	0.00368174	0.0879188	-3.50768	down
LIPID-P-0391	LPC(22:5/0:0)	GP	LPC	C30H52NO7P	-	27097.7	27097.7	27097.7	333034	322544	339645	1.17666	0.000266974	0.00223815	0.0816834	-3.61381	down
LIPID-P-0392	LPC(22:6/0:0)	GP	LPC	C30H50NO7P	162440-05-3	88702.9	70253.4	80150.2	396040	361932	375582	1.17177	0.000100538	0.00142989	0.210935	-2.24513	down
LIPID-P-0394	LPC(O-16:0)	GP	LPC-O	C24H52NO6P	-	608782	114085	589544	1.1904e+06	1.25057e+06	1.15995e+06	0.879486	0.039046	0.052312	0.364466	-1.45614	insig
LIPID-P-0399	LPC(O-16:1)	GP	LPC-O	C24H50NO6P	-	74606	12116.6	76018.7	644703	654379	556935	1.07166	0.000252457	0.00221217	0.0876831	-3.51156	down
LIPID-P-0395	LPC(O-18:0)	GP	LPC-O	C26H56NO6P	74430-89-0	13646.4	2188.11	13433.6	60158.1	60968.2	57164.5	1.01617	0.00318924	0.00899269	0.164159	-2.60683	down
LIPID-P-0400	LPC(O-18:1)	GP	LPC-O	C26H54NO6P	-	49921.7	9840.24	48016.3	263956	256218	213096	1.04912	0.000630506	0.00357116	0.146983	-2.76628	down
LIPID-P-0396	LPC(O-20:0)	GP	LPC-O	C28H60NO6P	-	4824.78	1213.16	3893.57	34243.6	33864.7	33886.9	1.1122	0.00109616	0.00484928	0.0973723	-3.36034	down
LIPID-P-0397	LPC(O-22:0)	GP	LPC-O	C30H64NO6P	-	8807.37	721.923	10082.8	54469.6	48580.4	35855.4	0.956518	0.00736741	0.0151183	0.14119	-2.82429	insig
LIPID-P-0407	LPE(0:0/16:0)	GP	LPE	C21H44NO7P	-	112361	24809.4	114961	100034	99061.5	89392.8	0.370423	0.722919	0.73653	0.873973	-0.194339	insig
LIPID-P-0410	LPE(0:0/18:0)	GP	LPE	C23H48NO7P	899443-67-5	106724	21308.6	112300	187539	174566	168012	0.803562	0.0766504	0.095105	0.453358	-1.14128	insig
LIPID-P-0417	LPE(0:0/18:1)	GP	LPE	C23H46NO7P	-	129305	27300.3	126749	245613	206833	213160	0.842734	0.0499607	0.0646238	0.425709	-1.23206	insig
LIPID-P-0435	LPE(0:0/22:5)	GP	LPE	C27H46NO7P	-	6469.06	6469.06	6469.06	67199.4	57125.2	70847.5	1.17616	0.00486982	0.0115406	0.0994362	-3.33008	down
LIPID-P-0408	LPE(16:0/0:0)	GP	LPE	C21H44NO7P	53862-35-4	103799	16377.4	106790	102685	83486.3	80744.7	0.395117	0.700796	0.717723	0.850329	-0.233907	insig
LIPID-P-0415	LPE(16:1/0:0)	GP	LPE	C21H42NO7P	-	82897.7	19854.6	80630.9	65724.1	61152.5	66426.6	0.283582	0.887664	0.891324	0.948682	-0.0760039	insig
LIPID-P-0411	LPE(18:0/0:0)	GP	LPE	C23H48NO7P	69747-55-3	107010	16408.7	110506	176964	169573	165303	0.765206	0.0932892	0.11415	0.457026	-1.12965	insig
LIPID-P-0418	LPE(18:1/0:0)	GP	LPE	C23H46NO7P	89576-29-4	128765	32475	136124	354266	305975	313507	0.968169	0.0107653	0.0194534	0.30538	-1.71132	insig
LIPID-P-0432	LPE(20:4/0:0)	GP	LPE	C25H44NO7P	-	33771.5	9516.99	24512	144273	112548	138038	1.08977	0.00122767	0.00510211	0.171708	-2.54197	down
LIPID-P-0433	LPE(22:4/0:0)	GP	LPE	C27H48NO7P	-	6679.07	6679.07	6679.07	85816.6	63458.5	79955.5	1.17463	0.00908802	0.0172213	0.0874107	-3.51605	down
LIPID-P-0437	LPE(22:6/0:0)	GP	LPE	C27H44NO7P	-	15661.1	6582.01	13550.1	66841.7	47000.2	66843.9	1.11385	0.00954318	0.0178751	0.198097	-2.33572	down
LIPID-P-0438	LPE(P-16:0)	GP	LPE-P	C21H44NO6P	174062-72-7	261131	43806.1	281037	335307	319830	323571	0.643139	0.226675	0.253772	0.598723	-0.740041	insig
LIPID-P-0440	LPE(P-18:0)	GP	LPE-P	C23H48NO6P	174062-73-8	53768.1	7693.61	56778.1	86337.6	87291.9	86998	0.759109	0.0960722	0.117114	0.453673	-1.14027	insig
LIPID-P-0445	LPE(P-18:1)	GP	LPE-P	C23H46NO6P	-	20852.6	2599.41	18251.8	46036.4	43550.3	41430.2	0.868915	0.0293965	0.0408908	0.318308	-1.6515	insig
LIPID-P-0441	LPE(P-20:0)	GP	LPE-P	C25H52NO6P	-	15652.9	2644.76	16268.9	25767.1	31567.1	34142.9	0.843304	0.0311575	0.0429322	0.377871	-1.40403	insig
LIPID-N-0169	LPG(16:1/0:0)	GP	LPG	C22H43O9P	-	23006	9947.95	27782.5	20273.5	19825	15925	0.00242944	0.799394	0.808525	1.08412	0.116531	insig
LIPID-N-0176	LPI(18:0/0:0)	GP	LPI	C27H53O12P	327620-46-2	7147.67	2077.2	7511.02	86928.1	102435	92056.7	1.13085	0.000874194	0.00415662	0.0594695	-4.07171	down
LIPID-N-0187	LPS(18:0/0:0)	GP	LPS	C24H48NO9P	119786-67-3	6022.99	670.825	5557.16	24312.9	28786.9	33494.5	0.998971	0.00264559	0.00792863	0.141476	-2.82138	insig
LIPID-N-0192	LPS(18:1/0:0)	GP	LPS	C24H46NO9P	89319-60-8	21190.6	7193.39	22835.3	78090.9	93443.6	111516	1.08442	0.00579389	0.012973	0.180955	-2.4663	down
LIPID-P-0272	MG(14:0)	GL	MG	C17H34O4	-	1226.3	1226.3	1226.3	15780	15567.7	12802.9	1.1731	0.00501455	0.0118386	0.0833261	-3.58509	down
LIPID-P-0274	MG(16:0)	GL	MG	C19H38O4	32899-41-5	646903	483386	635942	2.71765e+06	3.15342e+06	2.89044e+06	1.16594	0.000843571	0.00408775	0.20159	-2.3105	down
LIPID-P-0276	MG(18:0)	GL	MG	C21H42O4	22610-61-3	550502	450714	589706	2.9694e+06	3.01516e+06	2.43778e+06	1.16461	0.00479849	0.0115244	0.188893	-2.40436	down
LIPID-P-1717	MGDG(16:0_18:1)	GL	MGDG	C43H80O10	-	19017.8	1782.71	20574.6	82434	69500.5	107975	0.95859	0.0102947	0.0188478	0.15919	-2.65118	insig
LIPID-P-1750	MGDG(16:0_20:4)	GL	MGDG	C45H78O10	-	11130.4	2226.08	13808.1	177343	210487	195603	1.11089	0.000963734	0.00440693	0.0465599	-4.42477	down
LIPID-P-1731	MGDG(18:1_18:1)	GL	MGDG	C45H82O10	-	72101	61670.2	77672.9	109482	144915	134916	1.10719	0.0174672	0.0270048	0.54312	-0.880657	down
LIPID-N-1477	PA(10:0_20:4)	GP	PA	C33H57O8P	-	5601.83	6106.68	5406.27	40643.3	40296.9	40226.7	1.17554	2.07152e-07	0.000106203	0.14125	-2.82368	down
LIPID-N-1444	PA(12:0_12:0)	GP	PA	C27H53O8P	-	8636.14	5318.89	10994.2	53769.6	67797.8	73931.5	1.14912	0.00731274	0.0150584	0.127618	-2.97009	down
LIPID-N-1478	PA(12:0_18:4)	GP	PA	C33H57O8P	-	271935	233245	296231	2.0182e+06	1.9266e+06	1.9716e+06	1.17357	2.72725e-06	0.000244522	0.135456	-2.8841	down
LIPID-N-1490	PA(12:0_20:5)	GP	PA	C35H59O8P	-	11858.4	10825.9	13642.9	132180	128850	73694	1.15193	0.0342715	0.0468168	0.108529	-3.20385	down
LIPID-N-1479	PA(12:0_22:4)	GP	PA	C37H65O8P	-	20051.9	17864.5	23089.9	152880	152419	150501	1.17303	7.02725e-06	0.000364783	0.133844	-2.90137	down
LIPID-N-1499	PA(12:0_22:6)	GP	PA	C37H61O8P	-	32940.1	30504.4	36309.6	372926	405580	376173	1.17457	0.0006635	0.00368174	0.0863911	-3.53297	down
LIPID-N-0624	PA(16:0_18:0)	GP	PA	C37H73O8P	-	77430.6	17780.8	71676.7	258757	299098	289348	1.03911	0.00119908	0.00510002	0.196987	-2.34383	down
LIPID-N-1446	PA(16:0_20:0)	GP	PA	C39H77O8P	-	6617.22	6617.22	33086.1	192024	182156	166707	1.09528	0.000167405	0.00186175	0.0856383	-3.5456	down
LIPID-N-1455	PA(16:0_20:1)	GP	PA	C39H75O8P	-	113249	21573.1	120815	702123	678175	654794	1.05787	0.000771611	0.00395552	0.125615	-2.99292	down
LIPID-N-1492	PA(16:0_22:5)	GP	PA	C41H71O8P	-	141779	23302.5	157197	741664	740799	694184	1.02439	0.00190011	0.00646006	0.148062	-2.75573	down
LIPID-N-1500	PA(16:1_22:5)	GP	PA	C41H69O8P	-	99644.7	22188.5	80776.3	149577	145564	140705	0.835104	0.0776838	0.0961423	0.464865	-1.10512	insig
LIPID-N-1470	PA(18:0_20:3)	GP	PA	C41H75O8P	-	398588	57880.3	373091	569494	620180	554003	0.74623	0.10417	0.12604	0.475753	-1.07171	insig
LIPID-N-1449	PA(18:0_21:0)	GP	PA	C42H83O8P	-	288239	55340.6	284779	664705	653084	629433	0.917124	0.0275638	0.0386846	0.322695	-1.63176	insig
LIPID-N-1484	PA(18:0_22:4)	GP	PA	C43H77O8P	-	369050	60145.4	366151	2.11782e+06	2.1545e+06	2.08812e+06	1.04697	0.00230746	0.00722657	0.125046	-2.99947	down
LIPID-N-0647	PA(18:0_22:6)	GP	PA	C43H73O8P	-	28801.4	6349.14	25591.2	125639	148010	111908	1.05675	0.00184675	0.0063785	0.157543	-2.66618	down
LIPID-N-1464	PA(18:1_20:1)	GP	PA	C41H77O8P	-	288724	57205.6	282883	717290	659603	659185	0.933669	0.0201486	0.0299658	0.308835	-1.69509	insig
LIPID-N-1501	PA(18:1_20:5)	GP	PA	C41H69O8P	-	134650	26419.7	131457	240918	219149	204718	0.817338	0.0630804	0.0797926	0.440032	-1.18432	insig
LIPID-N-0650	PA(18:1_22:6)	GP	PA	C43H71O8P	-	318593	47159.6	300444	600821	546342	506881	0.812131	0.0534047	0.0688044	0.402768	-1.31198	insig
LIPID-N-1467	PA(18:1_26:1)	GP	PA	C47H89O8P	-	6478.36	1477.91	6665.23	4345.19	3456.16	5435.93	0.101984	0.816948	0.822862	1.10457	0.143485	insig
LIPID-N-1483	PA(19:0_20:4)	GP	PA	C42H75O8P	-	17683.6	17683.6	17683.6	132066	220409	204292	1.16535	0.0251867	0.0360655	0.0952834	-3.39163	down
LIPID-N-1456	PA(20:0_16:1)	GP	PA	C39H75O8P	-	169006	30939	155751	334846	318573	299528	0.871595	0.0395496	0.0527689	0.373259	-1.42175	insig
LIPID-N-1457	PA(20:0_18:1)	GP	PA	C41H79O8P	-	201367	39102.5	197350	355301	371594	352032	0.848737	0.0555064	0.0710423	0.405792	-1.30119	insig
LIPID-N-1465	PA(20:0_18:2)	GP	PA	C41H77O8P	-	70907.4	18554.6	88210	87107.2	89449.6	73676.8	0.557894	0.367613	0.397397	0.710025	-0.494059	insig
LIPID-N-1475	PA(20:0_20:3)	GP	PA	C43H79O8P	-	19503	3058.7	15556.7	102390	87262.7	86708	1.04268	0.000374095	0.00256677	0.13793	-2.85799	down
LIPID-N-1486	PA(20:0_20:4)	GP	PA	C43H77O8P	-	187859	37756.1	190972	1.13081e+06	1.10623e+06	1.07669e+06	1.06565	0.00129803	0.00520281	0.125715	-2.99177	down
LIPID-N-1489	PA(20:0_22:4)	GP	PA	C45H81O8P	-	34655.3	8018.86	32624.7	278958	274308	266674	1.10262	0.000248856	0.00221217	0.0918346	-3.44482	down
LIPID-N-1506	PA(20:0_22:6)	GP	PA	C45H77O8P	-	8291.35	2155.21	8997.94	52656.5	63065.2	49265.1	1.08819	0.00187034	0.00641446	0.117855	-3.08492	down
LIPID-N-1472	PA(20:1_18:2)	GP	PA	C41H75O8P	-	72489	12440.3	88450.1	102216	104909	105232	0.680346	0.183029	0.209484	0.555068	-0.849264	insig
LIPID-N-1487	PA(20:1_20:3)	GP	PA	C43H77O8P	-	45788.8	9090.89	41680.2	105484	126446	85976.1	0.929843	0.0109956	0.0196947	0.303737	-1.7191	insig
LIPID-N-1494	PA(20:1_20:4)	GP	PA	C43H75O8P	-	140336	27349.6	145665	691222	806275	678585	1.04687	0.000382385	0.00256689	0.143998	-2.79588	down
LIPID-N-1496	PA(20:1_22:4)	GP	PA	C45H79O8P	-	28819.5	6837.88	31331.7	367873	393179	337724	1.11585	0.000379084	0.00256677	0.060967	-4.03583	down
LIPID-N-1513	PA(20:4_22:5)	GP	PA	C45H71O8P	-	10401.5	1039.1	3715.59	33113.8	43362.5	33254.7	1.02118	0.00229266	0.00722657	0.138121	-2.85599	down
LIPID-N-1468	PA(24:0_20:2)	GP	PA	C47H89O8P	-	4969.81	866.733	3561.07	3911.73	4857.11	5748.96	0.607687	0.292618	0.319518	0.647317	-0.627456	insig
LIPID-N-0918	PC(10:0_10:0)	GP	PC	C28H56NO8P	-	33779	29367.8	37731.6	247845	234968	246015	1.17344	1.12293e-05	0.000405088	0.138412	-2.85296	down
LIPID-N-0980	PC(10:0_18:0)	GP	PC	C36H72NO8P	-	775142	507704	884353	6.31299e+06	6.2888e+06	6.28502e+06	1.16289	0.000374197	0.00256677	0.114747	-3.12348	down
LIPID-N-0978	PC(12:0_14:1)	GP	PC	C34H66NO8P	-	9067.72	7065.15	9134.17	65493.7	63848.3	72147.9	1.17292	0.00100196	0.00451811	0.125401	-2.99538	down
LIPID-N-0981	PC(12:0_16:0)	GP	PC	C36H72NO8P	-	45322.9	10061.8	37146.2	206149	190854	164584	1.05906	0.000690969	0.00373189	0.164767	-2.6015	down
LIPID-N-0982	PC(12:0_16:1)	GP	PC	C36H70NO8P	-	28764.7	3512.86	25067.4	37942.3	47371.7	35575.5	0.724515	0.0980088	0.119177	0.474359	-1.07595	insig
LIPID-N-0983	PC(12:0_16:3)	GP	PC	C36H66NO8P	-	2656.54	2103.02	3587.93	15047.7	18744.5	19907.7	1.15693	0.00576521	0.0129514	0.155447	-2.68551	down
LIPID-N-1026	PC(12:0_22:4)	GP	PC	C42H76NO8P	-	1979.23	1859.89	1981.76	12203.6	12332.5	10910.8	1.17367	0.00196755	0.00659774	0.164214	-2.60635	down
LIPID-N-0979	PC(13:0_14:0)	GP	PC	C35H70NO8P	-	174980	143534	186447	1.08928e+06	1.02512e+06	1.08398e+06	1.1724	1.68865e-05	0.000483223	0.15788	-2.6631	down
LIPID-N-0984	PC(13:0_16:0)	GP	PC	C37H74NO8P	-	19213.9	1288.98	15512.4	49687.6	45669.2	34376.4	0.835321	0.01268	0.0216293	0.27761	-1.84887	insig
LIPID-N-0994	PC(13:0_18:0)	GP	PC	C39H78NO8P	-	45040.4	6126.34	44045.9	48776.8	53856.2	56864	0.628921	0.233761	0.261105	0.596956	-0.744304	insig
LIPID-N-0202	PC(14:0_14:0)	GP	PC	C36H72NO8P	18194-24-6	515967	104601	560611	127951	138156	132399	0.723723	0.214031	0.240724	2.96402	1.56755	insig
LIPID-N-0214	PC(14:0_16:1)	GP	PC	C38H74NO8P	-	660656	173673	632998	391127	374596	363997	0.137219	0.550136	0.573083	1.29884	0.377224	insig
LIPID-N-0217	PC(14:0_18:1)	GP	PC	C40H78NO8P	-	68484.4	46646.5	66544.3	750053	765479	675718	1.16926	0.000973356	0.00443013	0.0829094	-3.59232	down
LIPID-N-0268	PC(14:0_20:4)	GP	PC	C42H76NO8P	-	15166.9	3272.8	16633.4	82366.5	81653.1	104090	1.06488	0.00214868	0.00695045	0.130816	-2.93439	down
LIPID-N-0993	PC(14:1_16:1)	GP	PC	C38H72NO8P	-	47499.1	16046.8	44672.1	24073.7	32847.4	25189	0.285023	0.481324	0.508471	1.31796	0.398309	insig
LIPID-N-1010	PC(14:1_18:1)	GP	PC	C40H76NO8P	-	156569	14242.3	144567	199011	208866	166032	0.637186	0.19275	0.219064	0.549526	-0.863739	insig
LIPID-N-0205	PC(15:0_16:0)	GP	PC	C39H78NO8P	-	32327.6	8707.3	42223	41817	43589.2	45668.1	0.651774	0.249134	0.277322	0.635196	-0.654725	insig
LIPID-N-1012	PC(15:0_18:0)	GP	PC	C41H82NO8P	-	107523	14837.8	96195.2	278332	289028	279256	0.930736	0.0177926	0.0272838	0.258152	-1.95371	insig
LIPID-N-0906	PC(15:0_18:1)	GP	PC	C41H80NO8P	-	51848.4	11757.9	41309.3	191164	154959	154450	1.03589	0.00151517	0.00563253	0.20959	-2.25436	down
LIPID-N-1044	PC(15:0_22:6)	GP	PC	C45H78NO8P	253127-60-5	67786.2	6255.3	61048	57697.5	46055.1	52293.8	0.399183	0.75594	0.766964	0.8657	-0.208061	insig
LIPID-N-1019	PC(15:1_18:1)	GP	PC	C41H78NO8P	-	225544	20678.6	189852	662057	806900	776524	0.940016	0.00225684	0.00718355	0.194201	-2.36438	insig
LIPID-N-1013	PC(16:0_17:0)	GP	PC	C41H82NO8P	-	97097.4	22336.5	101243	182466	181600	157266	0.852949	0.0486009	0.0629484	0.423294	-1.24027	insig
LIPID-N-0221	PC(16:0_20:1)	GP	PC	C44H86NO8P	-	5274.4	5274.4	5274.4	51390.4	54485.6	45417.8	1.17355	0.00345508	0.00947956	0.104586	-3.25724	down
LIPID-N-0219	PC(17:0_18:1)	GP	PC	C43H84NO8P	-	262980	57267.4	243628	470525	505288	460076	0.883382	0.0423267	0.0559379	0.3927	-1.3485	insig
LIPID-N-1016	PC(18:0_15:1)	GP	PC	C41H80NO8P	-	201927	32693.5	150139	427978	450785	446674	0.93783	0.022769	0.0333259	0.290288	-1.78444	insig
LIPID-N-1033	PC(18:1_17:2)	GP	PC	C43H80NO8P	-	108661	88087.7	127000	731588	798721	691393	1.16694	0.000892044	0.00415718	0.145721	-2.77872	down
LIPID-N-0235	PC(18:1_18:1)	GP	PC	C44H84NO8P	68737-67-7	7668.94	7668.94	7668.94	80788.4	86270.7	87196.2	1.17629	0.000672268	0.00368174	0.090487	-3.46615	down
LIPID-N-0238	PC(18:1_19:1)	GP	PC	C45H86NO8P	-	141378	29446.4	135438	322816	303214	324674	0.93378	0.024187	0.0350047	0.322143	-1.63423	insig
LIPID-N-0285	PC(20:4_16:1)	GP	PC	C44H78NO8P	-	32347.5	5826.86	27319.5	179454	155866	160219	1.05885	0.000208428	0.00203844	0.132167	-2.91957	down
LIPID-P-0553	PC(O-14:0_20:4)	GP	PC-O	C42H78NO7P	-	269795	47736.4	233194	2.49398e+06	2.46102e+06	2.04394e+06	1.09059	0.00114556	0.00496632	0.0786869	-3.66773	down
LIPID-P-0531	PC(O-16:0_14:0)	GP	PC-O	C38H78NO7P	-	2.15201e+07	2.55369e+06	2.0076e+07	2.73114e+07	2.72574e+07	2.45581e+07	0.65298	0.193634	0.219813	0.557961	-0.841765	insig
LIPID-P-0536	PC(O-16:0_14:1)	GP	PC-O	C38H76NO7P	-	3.63095e+06	603071	4.08093e+06	6.32334e+06	6.13507e+06	6.04499e+06	0.777158	0.0888817	0.109306	0.449374	-1.15401	insig
LIPID-P-0532	PC(O-16:0_16:0)	GP	PC-O	C40H82NO7P	-	2.92759e+07	5.62198e+06	2.95694e+07	5.8764e+07	5.56189e+07	5.30679e+07	0.862136	0.0444436	0.0583734	0.384993	-1.3771	insig
LIPID-P-0537	PC(O-16:0_16:1)	GP	PC-O	C40H80NO7P	-	1.27104e+08	2.01473e+07	1.24709e+08	1.85542e+08	1.92198e+08	1.91603e+08	0.754746	0.106132	0.128253	0.477674	-1.0659	insig
LIPID-P-0544	PC(O-16:0_18:2)	GP	PC-O	C42H82NO7P	88542-95-4	1.65707e+07	2.43639e+06	1.5465e+07	4.51985e+07	4.51854e+07	4.52893e+07	0.939795	0.0176187	0.0271578	0.254082	-1.97663	insig
LIPID-P-0554	PC(O-16:0_20:4)	GP	PC-O	C44H82NO7P	-	1.31309e+07	1.89283e+06	1.29007e+07	9.60625e+07	9.51845e+07	9.02982e+07	1.05573	0.000321896	0.00239424	0.0991825	-3.33377	down
LIPID-P-0549	PC(O-16:1_18:2)	GP	PC-O	C42H80NO7P	-	2.5675e+06	739378	2.35635e+06	1.86259e+07	1.83007e+07	1.81997e+07	1.11627	0.000761181	0.0039227	0.102732	-3.28304	down
LIPID-P-0559	PC(O-16:1_20:4)	GP	PC-O	C44H80NO7P	-	1.46932e+07	1.75238e+06	1.32093e+07	1.71874e+08	1.67856e+08	1.62468e+08	1.07854	1.97624e-05	0.000520231	0.0590503	-4.08191	down
LIPID-P-0564	PC(O-16:1_20:5)	GP	PC-O	C44H78NO7P	-	716618	81061.2	635419	6.7448e+06	6.23457e+06	6.21369e+06	1.06111	2.75845e-05	0.000637893	0.0746675	-3.74337	down
LIPID-P-0568	PC(O-16:1_22:6)	GP	PC-O	C46H80NO7P	-	2.22469e+06	220110	2.23557e+06	2.76252e+07	2.74401e+07	2.55318e+07	1.06291	1.16532e-05	0.000405366	0.0580711	-4.10604	down
LIPID-P-0533	PC(O-18:0_16:0)	GP	PC-O	C42H86NO7P	-	1.06797e+06	185929	963368	6.6653e+06	6.72307e+06	6.25888e+06	1.06585	0.000328614	0.00239424	0.112854	-3.14747	down
LIPID-P-0545	PC(O-18:0_18:2)	GP	PC-O	C44H86NO7P	-	6.02232e+06	1.00205e+06	6.1063e+06	1.63918e+07	1.58475e+07	1.58456e+07	0.935184	0.0193664	0.0290734	0.273073	-1.87264	insig
LIPID-P-0551	PC(O-18:0_20:3)	GP	PC-O	C46H88NO7P	-	612090	121707	601336	4.89591e+06	4.89394e+06	4.56779e+06	1.08731	6.66999e-05	0.0011284	0.0929911	-3.42676	down
LIPID-P-0555	PC(O-18:0_20:4)	GP	PC-O	C46H86NO7P	-	1.02041e+06	175592	946959	7.57064e+06	7.13203e+06	7.2054e+06	1.07472	0.000237027	0.00215336	0.0978161	-3.35378	down
LIPID-P-0566	PC(O-18:0_22:6)	GP	PC-O	C48H86NO7P	-	124931	21185.9	161880	4.92485e+06	4.63992e+06	4.31768e+06	1.12301	0.000884999	0.00415662	0.022186	-5.49421	down
LIPID-P-0538	PC(O-18:1_16:0)	GP	PC-O	C42H84NO7P	-	4.71207e+07	9.05225e+06	4.59344e+07	1.32377e+08	1.30062e+08	1.2706e+08	0.966248	0.0154741	0.024845	0.26215	-1.93153	insig
LIPID-P-0550	PC(O-18:1_18:2)	GP	PC-O	C44H84NO7P	155575-01-2	3.72687e+06	502278	3.21411e+06	1.15936e+07	1.02126e+07	1.08476e+07	0.954305	0.00697135	0.0145398	0.227944	-2.13325	insig
LIPID-P-0546	PC(O-18:1_20:1)	GP	PC-O	C46H90NO7P	-	236200	49406.1	230558	630221	585792	622082	0.965041	0.015275	0.024714	0.280815	-1.83231	insig
LIPID-P-0560	PC(O-18:1_20:4)	GP	PC-O	C46H84NO7P	-	3.99093e+06	596085	3.85724e+06	4.99565e+07	4.64333e+07	4.72528e+07	1.09183	8.20534e-06	0.000364783	0.0587866	-4.08837	down
LIPID-P-0541	PC(O-18:1_22:0)	GP	PC-O	C48H96NO7P	-	99179.9	29552	130978	367372	379755	344346	1.02158	0.00639851	0.0137575	0.237944	-2.0713	down
LIPID-P-0569	PC(O-18:1_22:6)	GP	PC-O	C48H84NO7P	-	669506	84740.3	605574	1.0516e+07	1.0495e+07	1.04745e+07	1.09717	0.000322821	0.00239424	0.0431889	-4.53319	down
LIPID-P-0565	PC(O-18:2_20:4)	GP	PC-O	C46H82NO7P	132213-85-5	6.59393e+06	769303	5.73812e+06	7.63729e+07	7.49443e+07	7.64369e+07	1.07984	0.000296812	0.00238914	0.0575241	-4.11969	down
LIPID-P-0556	PC(O-20:0_20:4)	GP	PC-O	C48H90NO7P	-	152278	5846.4	101970	1.26565e+06	1.23554e+06	1.15316e+06	0.998718	4.91071e-05	0.000919814	0.071174	-3.81251	insig
LIPID-P-0561	PC(O-20:1_20:4)	GP	PC-O	C48H88NO7P	-	223844	36230.6	211296	2.95795e+06	2.85416e+06	2.74806e+06	1.10065	6.07278e-06	0.000364783	0.0550655	-4.18271	down
LIPID-N-1048	PE(12:0_14:0)	GP	PE	C31H62NO8P	-	3842.03	3461.19	3291.94	27788.6	29646.8	31681.4	1.17532	0.00152668	0.00563253	0.118891	-3.07229	down
LIPID-N-1049	PE(12:0_16:0)	GP	PE	C33H66NO8P	-	2065.93	1343.18	1901.49	14080.5	13762.1	15765.1	1.16779	0.000887655	0.00415662	0.121781	-3.03763	down
LIPID-N-1051	PE(12:0_17:0)	GP	PE	C34H68NO8P	-	17536.5	14263.6	20202.8	158446	144440	142110	1.1704	0.000556336	0.00334489	0.116861	-3.09713	down
LIPID-N-1053	PE(12:0_17:1)	GP	PE	C34H66NO8P	-	480224	406655	550210	4.02529e+06	3.9979e+06	4.04194e+06	1.17251	3.68147e-05	0.000762926	0.119111	-3.06962	down
LIPID-N-1054	PE(12:0_18:1)	GP	PE	C35H68NO8P	-	25113	20752.3	30657.9	235988	228128	234797	1.1705	8.649e-07	0.000170152	0.109489	-3.19114	down
LIPID-N-1050	PE(13:0_15:0)	GP	PE	C33H66NO8P	-	3.20526e+06	2.57532e+06	3.20838e+06	1.83219e+07	1.43505e+07	1.68201e+07	1.16951	0.00593828	0.0130562	0.181622	-2.46099	down
LIPID-N-1058	PE(13:0_19:2)	GP	PE	C37H70NO8P	-	22993.1	18441.8	24578.2	128284	128965	129817	1.17088	0.000143733	0.00172834	0.170548	-2.55175	down
LIPID-N-1073	PE(13:0_20:4)	GP	PE	C38H68NO8P	-	206813	171903	229107	1.30638e+06	1.32354e+06	1.30277e+06	1.1715	3.62112e-05	0.000762926	0.154556	-2.69379	down
LIPID-N-1084	PE(13:0_20:5)	GP	PE	C38H66NO8P	-	4.71128e+06	3.7038e+06	5.03841e+06	2.75116e+07	2.57922e+07	2.6266e+07	1.16985	7.75577e-06	0.000364783	0.169078	-2.56424	down
LIPID-N-0332	PE(14:0_18:1)	GP	PE	C37H72NO8P	-	197613	33738.2	206624	163293	154101	132701	0.278958	0.949587	0.949587	0.973074	-0.0393789	insig
LIPID-N-1067	PE(15:1_20:2)	GP	PE	C40H74NO8P	-	57458.1	9359.39	61907.3	83202.3	115275	92255.6	0.772584	0.0642164	0.0811243	0.44276	-1.1754	insig
LIPID-N-1080	PE(15:1_22:3)	GP	PE	C42H76NO8P	-	66351.9	7455.23	69965.5	425335	412673	413663	1.01839	0.00218455	0.00702227	0.114864	-3.122	down
LIPID-N-1086	PE(15:1_22:4)	GP	PE	C42H74NO8P	-	2.21077e+06	302570	2.08944e+06	1.24073e+07	1.20617e+07	1.18953e+07	1.03147	0.00215449	0.00695045	0.126574	-2.98194	down
LIPID-N-0322	PE(16:0_14:0)	GP	PE	C35H70NO8P	-	223863	28546	204046	56173.5	65556.8	63452	0.460352	0.282339	0.309682	2.4649	1.30153	insig
LIPID-N-0323	PE(16:0_16:0)	GP	PE	C37H74NO8P	923-61-5	387095	64813.9	374769	360110	388517	336126	0.484133	0.501165	0.526575	0.762089	-0.39197	insig
LIPID-N-0325	PE(16:0_18:0)	GP	PE	C39H78NO8P	-	99432.8	20951.5	103513	102171	106821	97090.7	0.528249	0.415286	0.443518	0.731495	-0.451081	insig
LIPID-N-0334	PE(16:0_18:1)	GP	PE	C39H76NO8P	-	6.60074e+06	1.21749e+06	6.43854e+06	1.12885e+07	1.09055e+07	1.06422e+07	0.815776	0.0711402	0.0886068	0.434178	-1.20364	insig
LIPID-N-1056	PE(16:0_19:1)	GP	PE	C40H78NO8P	-	74974.4	16034	44767.5	241521	248523	220040	1.05326	0.00224421	0.00718133	0.191211	-2.38676	down
LIPID-N-0369	PE(16:0_20:3)	GP	PE	C41H76NO8P	-	125519	27927.8	156269	223227	295554	253484	0.847183	0.0377365	0.0506272	0.401048	-1.31815	insig
LIPID-N-0383	PE(16:0_20:4)	GP	PE	C41H74NO8P	70812-59-8	863741	123674	898857	2.75585e+06	2.65722e+06	2.19086e+06	0.929749	0.00503631	0.0118386	0.248066	-2.01121	insig
LIPID-N-0397	PE(16:0_20:5)	GP	PE	C41H72NO8P	-	29826.3	9190.33	35329.6	79379.1	53981	61277.5	0.921183	0.0217631	0.0319717	0.381972	-1.38846	insig
LIPID-N-0389	PE(16:0_22:4)	GP	PE	C43H78NO8P	-	123685	22346.9	129622	592552	605715	604564	1.0346	0.00418623	0.0107462	0.1529	-2.70934	down
LIPID-N-0401	PE(16:0_22:5)	GP	PE	C43H76NO8P	-	85782.6	11861.4	89288.9	282510	276639	281050	0.951225	0.0128517	0.0218456	0.222486	-2.16821	insig
LIPID-N-0329	PE(16:1_14:0)	GP	PE	C35H68NO8P	-	372348	68404.1	339019	191669	201645	181100	0.0757947	0.550888	0.573253	1.35751	0.44096	insig
LIPID-N-0331	PE(16:1_16:0)	GP	PE	C37H72NO8P	-	7.219e+06	1.12761e+06	7.08785e+06	5.92521e+06	6.07314e+06	5.71428e+06	0.382095	0.74193	0.754321	0.871382	-0.198623	insig
LIPID-N-0347	PE(16:1_16:1)	GP	PE	C37H70NO8P	-	1.83492e+06	351726	1.80022e+06	1.04285e+06	942997	931052	0.0848101	0.541687	0.566098	1.36682	0.450822	insig
LIPID-N-0335	PE(16:1_18:0)	GP	PE	C39H76NO8P	-	895718	154711	842853	227521	269313	222247	0.621112	0.242392	0.270435	2.63292	1.39666	insig
LIPID-N-0366	PE(16:1_18:2)	GP	PE	C39H72NO8P	-	342827	65645.8	376146	218806	205492	198282	0.0175704	0.638447	0.658736	1.26027	0.333731	insig
LIPID-N-0396	PE(16:1_20:4)	GP	PE	C41H72NO8P	-	209126	39686.9	181246	469178	469046	463114	0.938286	0.0251174	0.03603	0.306892	-1.7042	insig
LIPID-N-0336	PE(17:0_18:1)	GP	PE	C40H78NO8P	-	98507.2	21330.4	103773	416494	385397	381174	1.02944	0.00259797	0.00783413	0.189009	-2.40347	down
LIPID-N-0386	PE(17:0_20:4)	GP	PE	C42H76NO8P	-	63503.1	16393.4	51850.7	123450	130247	130355	0.96783	0.0247679	0.0356862	0.343045	-1.54353	insig
LIPID-N-0351	PE(17:1_18:1)	GP	PE	C40H76NO8P	-	142900	27382.1	135456	285672	307923	236932	0.874011	0.0241559	0.0350047	0.368126	-1.44173	insig
LIPID-N-1087	PE(17:2_20:3)	GP	PE	C42H74NO8P	-	263500	40669	264947	607436	578792	556521	0.880837	0.0304305	0.0421013	0.326562	-1.61457	insig
LIPID-N-0324	PE(18:0_14:0)	GP	PE	C37H74NO8P	-	97410.9	20725.1	106153	28629.5	23778.6	17572.8	0.778762	0.197047	0.223426	3.205	1.68033	insig
LIPID-N-0353	PE(18:0_18:2)	GP	PE	C41H78NO8P	7266-53-7	750173	128068	747896	776919	771962	772018	0.549246	0.379553	0.40804	0.70065	-0.513235	insig
LIPID-N-1070	PE(18:0_18:3)	GP	PE	C41H76NO8P	-	118424	23149.7	116829	111010	106031	122452	0.495404	0.482146	0.508787	0.761147	-0.393753	insig
LIPID-N-0400	PE(18:0_20:5)	GP	PE	C43H76NO8P	-	53294.9	9098.86	62124.6	65048.1	73781.7	74542.1	0.653686	0.209665	0.236907	0.583574	-0.777013	insig
LIPID-N-0392	PE(18:0_22:4)	GP	PE	C45H82NO8P	-	136807	27822.7	134779	443500	452830	406428	0.996078	0.00548326	0.0125664	0.229827	-2.12138	insig
LIPID-N-0403	PE(18:0_22:5)	GP	PE	C45H80NO8P	-	161178	32420.6	164867	484529	515581	431189	0.974884	0.00472722	0.0115244	0.250447	-1.99742	insig
LIPID-N-0349	PE(18:1_16:1)	GP	PE	C39H74NO8P	-	4.94566e+06	768196	4.91694e+06	5.11932e+06	5.58305e+06	5.29407e+06	0.576261	0.326115	0.353322	0.664573	-0.589501	insig
LIPID-N-0338	PE(18:1_18:0)	GP	PE	C41H80NO8P	-	2.74649e+06	560587	2.88988e+06	6.3585e+06	6.50347e+06	5.88146e+06	0.913918	0.0253003	0.0361327	0.33062	-1.59675	insig
LIPID-N-0352	PE(18:1_18:1)	GP	PE	C41H78NO8P	-	1.12966e+07	2.08948e+06	1.06551e+07	2.15859e+07	2.14538e+07	2.02771e+07	0.866625	0.0453308	0.0593443	0.379697	-1.39708	insig
LIPID-N-0368	PE(18:1_18:2)	GP	PE	C41H76NO8P	1188-56-3	1.31195e+06	171589	1.3383e+06	1.63799e+06	1.66419e+06	1.61081e+06	0.644805	0.211439	0.238635	0.574364	-0.799962	insig
LIPID-N-0388	PE(18:1_20:3)	GP	PE	C43H78NO8P	-	363644	74218.7	353273	487760	453995	439526	0.697317	0.171039	0.196917	0.572755	-0.804011	insig
LIPID-N-0399	PE(18:1_20:4)	GP	PE	C43H76NO8P	-	41198.9	3698.17	41558.4	184239	171945	185776	0.961325	0.00332387	0.00930301	0.159523	-2.64816	insig
LIPID-N-0362	PE(18:1_22:1)	GP	PE	C45H86NO8P	-	28854.8	5489.4	31381.2	65907.9	65366.9	58982.8	0.887761	0.0301797	0.0418137	0.345455	-1.53343	insig
LIPID-N-0416	PE(18:1_22:5)	GP	PE	C45H78NO8P	-	90117.4	13612.1	97470.2	307666	323751	300896	0.963695	0.00861122	0.0168083	0.215807	-2.21219	insig
LIPID-N-0363	PE(18:1_24:1)	GP	PE	C47H90NO8P	-	16938.9	2993.33	14259	13863.2	14343.8	14393.3	0.452461	0.579259	0.602132	0.802605	-0.317238	insig
LIPID-N-0350	PE(18:2_16:0)	GP	PE	C39H74NO8P	-	811908	167521	872156	1.05349e+06	902434	939111	0.622368	0.260618	0.288457	0.639573	-0.644818	insig
LIPID-N-0365	PE(18:3_16:0)	GP	PE	C39H72NO8P	-	96363.7	14150.2	94080	76731.2	101587	80106.4	0.445005	0.580614	0.602897	0.791697	-0.336979	insig
LIPID-N-0384	PE(18:3_18:1)	GP	PE	C41H74NO8P	-	126573	30346.4	130806	115988	114419	131728	0.467348	0.529983	0.555058	0.794527	-0.331831	insig
LIPID-N-0391	PE(19:0_20:4)	GP	PE	C44H80NO8P	-	9377.21	2313.38	9093.67	41221.3	40726.3	34450.2	1.05455	0.00056299	0.00334738	0.178562	-2.4855	down
LIPID-N-0340	PE(20:0_18:1)	GP	PE	C43H84NO8P	-	33053.7	7808.6	36193	71356.5	70029.9	66171.9	0.901802	0.0367565	0.0496544	0.371247	-1.42955	insig
LIPID-N-0337	PE(20:1_16:0)	GP	PE	C41H80NO8P	-	26365.3	4929.26	26107.2	52730.7	57178.7	52096	0.885518	0.0337704	0.0462621	0.35432	-1.49687	insig
LIPID-N-0358	PE(20:1_18:1)	GP	PE	C43H82NO8P	-	149240	29198.6	150552	409428	411286	388852	0.958412	0.0159027	0.0253506	0.27199	-1.87837	insig
LIPID-N-0373	PE(20:1_18:2)	GP	PE	C43H80NO8P	-	61860.5	12399.6	61770.5	76062.5	70096.7	86764.4	0.680893	0.181675	0.208179	0.584014	-0.775926	insig
LIPID-N-1092	PE(20:1_20:4)	GP	PE	C45H80NO8P	-	23149.2	3993.83	24391.1	109839	92105.8	73975.9	0.995368	0.00615144	0.0133633	0.186771	-2.42066	insig
LIPID-N-0354	PE(20:2_16:0)	GP	PE	C41H78NO8P	-	169813	26709.2	147393	267203	287248	244781	0.800989	0.0669604	0.0840457	0.430306	-1.21656	insig
LIPID-N-0356	PE(20:2_18:0)	GP	PE	C43H82NO8P	-	204435	40391.9	194587	177419	174662	160719	0.391125	0.690933	0.709135	0.856892	-0.222815	insig
LIPID-N-1096	PE(20:2_20:4)	GP	PE	C45H78NO8P	-	1.66496e+06	243713	1.77329e+06	5.02715e+06	5.19863e+06	4.95219e+06	0.939717	0.0145811	0.0239078	0.242586	-2.04343	insig
LIPID-N-1099	PE(20:2_20:5)	GP	PE	C45H76NO8P	-	56503.9	6843.8	72255.4	138873	162815	128569	0.842497	0.0215113	0.0316974	0.315168	-1.66581	insig
LIPID-N-1101	PE(20:2_22:5)	GP	PE	C47H80NO8P	-	211520	28674.5	245346	992415	1.02775e+06	897713	0.986551	0.00141153	0.00537805	0.166402	-2.58725	insig
LIPID-N-1105	PE(20:2_22:6)	GP	PE	C47H78NO8P	-	214675	30230.5	198859	691302	611532	696272	0.960571	0.00510275	0.0118901	0.221981	-2.17149	insig
LIPID-N-0372	PE(20:3_18:0)	GP	PE	C43H80NO8P	-	117565	23824	109108	300010	260008	281914	0.950237	0.0132168	0.0221188	0.297526	-1.74891	insig
LIPID-N-0380	PE(20:4_14:0)	GP	PE	C39H70NO8P	-	22410	6080.82	23267	57512.6	54709.2	38076.5	0.932263	0.0165911	0.0260641	0.344367	-1.53798	insig
LIPID-N-0387	PE(20:4_18:0)	GP	PE	C43H78NO8P	-	959569	168061	952272	2.83603e+06	2.6827e+06	2.6611e+06	0.95816	0.0133389	0.0222849	0.254272	-1.97555	insig
LIPID-N-0393	PE(20:4_20:0)	GP	PE	C45H82NO8P	-	21977.5	4034.01	20954.2	54270.6	49539.7	46635.8	0.919801	0.0172096	0.0268194	0.312176	-1.67957	insig
LIPID-N-0421	PE(20:4_22:2)	GP	PE	C47H82NO8P	-	250528	52979.8	241732	1.41929e+06	1.39319e+06	1.37812e+06	1.07064	0.00211846	0.00694742	0.13011	-2.94219	down
LIPID-N-1107	PE(20:4_22:6)	GP	PE	C47H74NO8P	-	5575.33	5575.33	5575.33	88476.2	89572	110431	1.17631	0.00616029	0.0133633	0.0579798	-4.10831	down
LIPID-N-0412	PE(20:5_18:1)	GP	PE	C43H74NO8P	-	37295.5	10422	32159	56795.4	73728.9	62006.1	0.912209	0.0252162	0.0360655	0.414877	-1.26924	insig
LIPID-N-0343	PE(22:0_18:1)	GP	PE	C45H88NO8P	-	3294.85	898.794	2830.54	4669.82	4255.94	3258.43	0.732534	0.129421	0.153727	0.576501	-0.794606	insig
LIPID-N-1103	PE(22:2_22:5)	GP	PE	C49H84NO8P	-	24889.2	3865.58	21139	165601	148557	159601	1.06415	0.000101776	0.00142989	0.105315	-3.24722	down
LIPID-N-1102	PE(22:3_20:4)	GP	PE	C47H80NO8P	-	205680	37883.3	198793	1.03614e+06	1.01978e+06	912610	1.04218	0.000423865	0.00269833	0.149015	-2.74647	down
LIPID-N-0413	PE(22:6_16:0)	GP	PE	C43H74NO8P	-	69640.6	6047.51	63797.9	173098	188121	145280	0.85853	0.0110357	0.0196947	0.275393	-1.86044	insig
LIPID-N-0415	PE(22:6_18:0)	GP	PE	C45H78NO8P	-	214388	41916.7	175313	441853	431000	414546	0.923887	0.0295285	0.0409697	0.335263	-1.57663	insig
LIPID-N-0426	PE(22:6_18:1)	GP	PE	C45H76NO8P	-	57410.2	10072	65265.2	184422	178560	182250	0.95803	0.0146515	0.023944	0.243469	-2.03819	insig
LIPID-N-0428	PE(22:6_20:1)	GP	PE	C47H80NO8P	-	29655.2	3088.99	38709.8	49981.1	41811.3	39290.6	0.640784	0.197338	0.223497	0.545105	-0.875394	insig
LIPID-N-0345	PE(24:0_18:1)	GP	PE	C47H92NO8P	-	7658.52	1987.01	7703.59	3688.43	6262.83	4089.63	0.0949684	0.633455	0.65428	1.23561	0.305228	insig
LIPID-N-0806	PE(O-15:1_20:4)	GP	PE-O	C40H72NO7P	-	36739.4	6154.81	18252.4	214810	207817	223418	1.0929	0.000313973	0.00238914	0.0946477	-3.40129	down
LIPID-N-0729	PE(O-16:0_16:0)	GP	PE-O	C37H76NO7P	-	133143	25801.7	136834	118198	154280	149231	0.546854	0.36959	0.399092	0.701381	-0.51173	insig
LIPID-N-0735	PE(O-16:0_16:1)	GP	PE-O	C37H74NO7P	-	859186	129718	801640	716642	721066	671284	0.402842	0.695026	0.712584	0.849004	-0.236156	insig
LIPID-N-0736	PE(O-16:0_18:1)	GP	PE-O	C39H78NO7P	-	839253	174187	854842	289405	281635	276770	0.559674	0.268683	0.296372	2.20366	1.1399	insig
LIPID-N-0749	PE(O-16:0_18:2)	GP	PE-O	C39H76NO7P	-	333794	69549.2	201818	57525.8	55730.2	49126.4	0.909763	0.192537	0.219064	3.72676	1.89792	insig
LIPID-N-0772	PE(O-16:0_20:3)	GP	PE-O	C41H78NO7P	-	300441	49520.5	273837	84913.2	85198.3	87623.6	0.549124	0.264902	0.292866	2.42031	1.27519	insig
LIPID-N-0788	PE(O-16:0_20:4)	GP	PE-O	C41H76NO7P	-	1.08817e+06	181918	965003	1.14631e+06	918879	928491	0.498839	0.469976	0.497562	0.746603	-0.421588	insig
LIPID-N-0792	PE(O-16:0_22:4)	GP	PE-O	C43H80NO7P	-	170787	32346.5	176151	321673	307359	279353	0.828115	0.0561821	0.0718128	0.417537	-1.26002	insig
LIPID-N-0839	PE(O-16:0_22:6)	GP	PE-O	C43H76NO7P	-	129003	19989.6	96127.5	152490	173700	143647	0.723425	0.137906	0.161831	0.521713	-0.938672	insig
LIPID-N-0734	PE(O-16:1_16:0)	GP	PE-O	C37H74NO7P	-	377031	75214.7	361369	1.37244e+06	1.42615e+06	1.3953e+06	1.02217	0.00642728	0.0137889	0.194	-2.36588	down
LIPID-N-0748	PE(O-16:1_16:1)	GP	PE-O	C37H72NO7P	-	6.92145e+06	1.29675e+06	6.98127e+06	6.6367e+06	6.81393e+06	6.38617e+06	0.486456	0.498539	0.524381	0.766227	-0.384157	insig
LIPID-N-0750	PE(O-16:1_18:1)	GP	PE-O	C39H76NO7P	-	8.36559e+06	1.59925e+06	8.06894e+06	1.17967e+07	11039069	1.09671e+07	0.7284	0.138309	0.161915	0.533499	-0.906443	insig
LIPID-N-0755	PE(O-16:1_20:1)	GP	PE-O	C41H80NO7P	-	148973	29319.1	148075	390203	378329	363703	0.947798	0.0182214	0.0277307	0.28825	-1.79461	insig
LIPID-N-0789	PE(O-16:1_20:3)	GP	PE-O	C41H76NO7P	-	4.68438e+06	696099	4.18534e+06	6.80494e+06	6.49762e+06	6.27549e+06	0.741686	0.114928	0.137687	0.488599	-1.03328	insig
LIPID-N-0809	PE(O-16:1_20:4)	GP	PE-O	C41H74NO7P	-	7.81223e+06	1.34243e+06	8.04233e+06	2.74794e+07	2.71802e+07	2.42389e+07	0.979655	0.00420557	0.0107513	0.217964	-2.19784	insig
LIPID-N-0831	PE(O-16:1_20:5)	GP	PE-O	C41H72NO7P	-	245406	47676.6	247242	464552	482338	519039	0.87969	0.0368346	0.049691	0.368588	-1.43992	insig
LIPID-N-0759	PE(O-16:1_22:1)	GP	PE-O	C43H84NO7P	-	60919.4	11787.1	60926.8	131359	125431	124064	0.894251	0.0352198	0.0477108	0.350878	-1.51096	insig
LIPID-N-0840	PE(O-16:1_22:5)	GP	PE-O	C43H76NO7P	-	1.1806e+06	194398	1.18291e+06	6.613e+06	6.41975e+06	5.76686e+06	1.03806	0.000287143	0.00233064	0.136062	-2.87766	down
LIPID-N-0857	PE(O-16:1_22:6)	GP	PE-O	C43H74NO7P	-	632961	71273.9	699425	3.32346e+06	3.45751e+06	3.32807e+06	0.995411	0.00334169	0.00932608	0.138852	-2.84838	insig
LIPID-N-0823	PE(O-16:1_24:4)	GP	PE-O	C45H82NO7P	-	16250.8	3910.31	16002.1	44615.5	44455	40207.7	0.984895	0.0100006	0.0184152	0.279732	-1.83788	insig
LIPID-N-0769	PE(O-16:2_16:1)	GP	PE-O	C37H70NO7P	-	77656.7	12379.7	83084	118810	117614	132269	0.75733	0.0973878	0.11857	0.469552	-1.09064	insig
LIPID-N-0833	PE(O-16:2_20:4)	GP	PE-O	C41H72NO7P	-	68197.5	8583.98	67984.7	329716	336325	325840	1.00515	0.00415141	0.010697	0.145951	-2.77644	down
LIPID-N-0751	PE(O-17:1_18:1)	GP	PE-O	C40H78NO7P	-	57000.1	11275.8	64821.7	163708	166466	158838	0.951084	0.0178157	0.0272838	0.272176	-1.87739	insig
LIPID-N-0811	PE(O-17:1_20:4)	GP	PE-O	C42H76NO7P	-	106457	41237	232074	2.11439e+06	1.97632e+06	1.94624e+06	1.11552	1.67285e-05	0.000483223	0.0629072	-3.99063	down
LIPID-N-0816	PE(O-17:1_22:4)	GP	PE-O	C44H80NO7P	-	12810.7	2794.34	12823.5	175453	165473	160807	1.11688	1.47736e-05	0.000464177	0.0566607	-4.14151	down
LIPID-N-0841	PE(O-17:1_22:5)	GP	PE-O	C44H78NO7P	-	13057.8	13057.8	13057.8	180828	187049	142256	1.17168	0.00787022	0.0158708	0.0767905	-3.70293	down
LIPID-N-0730	PE(O-18:0_16:0)	GP	PE-O	C39H80NO7P	-	26638.8	4843.58	25605.7	30457.6	28166.7	28499.4	0.600725	0.293369	0.319979	0.655253	-0.609876	insig
LIPID-N-0738	PE(O-18:0_18:1)	GP	PE-O	C41H82NO7P	-	114228	20673.7	116184	51714.2	57672.6	50607.2	0.202578	0.437072	0.464747	1.56934	0.65016	insig
LIPID-N-0776	PE(O-18:0_20:3)	GP	PE-O	C43H82NO7P	-	49629.3	9319.35	46442.3	15774	15790.4	15061.4	0.552496	0.269199	0.296606	2.26036	1.17655	insig
LIPID-N-0793	PE(O-18:0_20:4)	GP	PE-O	C43H80NO7P	-	177751	34008.9	175350	79356.7	84908.2	77264.2	0.248879	0.414594	0.443265	1.60275	0.680545	insig
LIPID-N-0784	PE(O-18:0_22:3)	GP	PE-O	C45H86NO7P	-	8480.86	1132.11	7281.23	16384.5	13072.8	12922.1	0.805982	0.045878	0.0598997	0.398641	-1.32684	insig
LIPID-N-0753	PE(O-18:1_18:1)	GP	PE-O	C41H80NO7P	-	778534	148278	752462	1.44032e+06	1.37603e+06	1.37655e+06	0.851988	0.0539893	0.0694658	0.400505	-1.32011	insig
LIPID-N-0773	PE(O-18:1_18:2)	GP	PE-O	C41H78NO7P	-	368864	69746.3	370501	397349	370563	372933	0.546869	0.383939	0.412301	0.709221	-0.495693	insig
LIPID-N-0758	PE(O-18:1_20:1)	GP	PE-O	C43H84NO7P	-	18419.7	3735.89	18651.2	61363.2	63686.4	61672.9	1.00337	0.00898192	0.01717	0.218542	-2.19402	down
LIPID-N-0794	PE(O-18:1_20:3)	GP	PE-O	C43H80NO7P	-	103621	19836.6	94861.5	613919	499743	545525	1.06133	0.000449363	0.00282934	0.131582	-2.92597	down
LIPID-N-0814	PE(O-18:1_20:4)	GP	PE-O	C43H78NO7P	-	1.44946e+06	276808	1.44131e+06	8.51829e+06	7.95365e+06	8.0694e+06	1.05964	0.000751676	0.00390538	0.129071	-2.95376	down
LIPID-N-0763	PE(O-18:1_22:1)	GP	PE-O	C45H88NO7P	-	5527.64	796.236	5098.09	19831.4	23339.9	19088.3	0.990422	0.00115943	0.00499685	0.183457	-2.44649	insig
LIPID-N-0783	PE(O-18:1_22:2)	GP	PE-O	C45H86NO7P	-	10641.6	1952.57	10290.9	42714.3	40660.4	40452.8	1.01787	0.00476571	0.0115244	0.184814	-2.43586	down
LIPID-N-0820	PE(O-18:1_22:4)	GP	PE-O	C45H82NO7P	-	163965	32786.5	162715	1.34498e+06	1.28429e+06	1.248e+06	1.0878	7.39861e-05	0.0012214	0.0927112	-3.43111	down
LIPID-N-0842	PE(O-18:1_22:5)	GP	PE-O	C45H80NO7P	-	179512	33662	174078	1.24088e+06	1.20849e+06	1.21696e+06	1.07508	0.00132567	0.00529181	0.105624	-3.24299	down
LIPID-N-0859	PE(O-18:1_22:6)	GP	PE-O	C45H78NO7P	-	154110	21455.5	142743	715035	724928	664183	1.01395	0.00154212	0.00564602	0.151277	-2.72474	down
LIPID-N-0791	PE(O-18:2_18:2)	GP	PE-O	C41H76NO7P	-	391606	68600.2	385865	521477	524191	470842	0.68933	0.16827	0.194189	0.557907	-0.841904	insig
LIPID-N-0778	PE(O-18:2_20:1)	GP	PE-O	C43H82NO7P	-	16954	2601.87	15320.2	69807	67240.5	68237.1	1.01235	0.00530587	0.0122753	0.169891	-2.55732	down
LIPID-N-0795	PE(O-18:2_20:2)	GP	PE-O	C43H80NO7P	-	97436.2	18312.7	98274.7	197754	203396	191934	0.8802	0.0394971	0.0527689	0.360866	-1.47047	insig
LIPID-N-0837	PE(O-18:2_20:4)	GP	PE-O	C43H76NO7P	-	1.2207e+06	200378	1.17306e+06	7.09245e+06	6.76655e+06	6.13551e+06	1.0445	0.000216473	0.00203844	0.129742	-2.94628	down
LIPID-N-0856	PE(O-18:2_20:5)	GP	PE-O	C43H74NO7P	-	55181.6	4786.06	30750.9	119255	128879	119960	0.911631	0.0201048	0.0299658	0.246455	-2.0206	insig
LIPID-N-0781	PE(O-18:2_22:1)	GP	PE-O	C45H86NO7P	-	6099.76	556.238	5099.15	22568.4	24494.8	23977.2	0.965853	0.0038329	0.0102281	0.165471	-2.59535	insig
LIPID-N-0819	PE(O-18:2_22:3)	GP	PE-O	C45H82NO7P	-	52314.2	9218.71	51501.6	714313	724098	666553	1.10558	1.25562e-05	0.000410047	0.053699	-4.21896	down
LIPID-N-0861	PE(O-18:2_22:5)	GP	PE-O	C45H78NO7P	-	140745	23772.2	129371	1.21802e+06	1.23662e+06	1.12842e+06	1.08405	2.81616e-05	0.000637893	0.0820217	-3.60785	down
LIPID-N-0871	PE(O-18:2_22:6)	GP	PE-O	C45H76NO7P	-	107077	20693	111557	862853	806590	757798	1.07831	6.71942e-05	0.0011284	0.0986006	-3.34226	down
LIPID-N-0855	PE(O-18:3_20:4)	GP	PE-O	C43H74NO7P	-	40318	1490.06	13120.6	228914	193991	199509	0.99881	0.00028508	0.00233064	0.0882512	-3.50224	insig
LIPID-N-0815	PE(O-19:1_20:4)	GP	PE-O	C44H80NO7P	-	7725.7	1322.42	7955.56	51363.3	54311.7	51180.4	1.06173	0.000422314	0.00269833	0.108403	-3.20552	down
LIPID-N-0760	PE(O-20:1_18:1)	GP	PE-O	C43H84NO7P	-	31668.3	7967.23	31078.4	72818.5	73979.4	64400.7	0.950259	0.0165712	0.0260641	0.334822	-1.57853	insig
LIPID-N-0821	PE(O-20:1_20:4)	GP	PE-O	C45H82NO7P	-	43055.5	7612.88	39573	295805	292643	288319	1.07388	0.00133134	0.00529277	0.102925	-3.28033	down
LIPID-N-0826	PE(O-20:1_22:4)	GP	PE-O	C47H86NO7P	-	5965.9	1073.21	7920.32	26805.3	26448.7	26002.9	0.992869	0.00825823	0.0163154	0.188746	-2.40548	insig
LIPID-N-0845	PE(O-20:1_22:5)	GP	PE-O	C47H84NO7P	-	4250.42	913.025	3739.15	27867.7	27648.3	26411.6	1.08905	0.000392856	0.00260301	0.108664	-3.20205	down
LIPID-N-0865	PE(O-20:1_22:6)	GP	PE-O	C47H82NO7P	-	4078.57	1927.63	4705.97	26689.9	25866.3	24301.6	1.13436	4.58883e-05	0.000893904	0.139377	-2.84294	down
LIPID-N-0810	PE(O-20:5_16:0)	GP	PE-O	C41H74NO7P	-	32119	5983.19	34214.7	173065	133204	177887	1.03769	0.00236929	0.00737282	0.149367	-2.74307	down
LIPID-N-0765	PE(O-22:1_18:1)	GP	PE-O	C45H88NO7P	-	10671.3	2001.03	8727.52	19299.4	19391.8	20313.9	0.895543	0.0394302	0.0527542	0.362677	-1.46324	insig
LIPID-N-0825	PE(O-22:1_20:4)	GP	PE-O	C47H86NO7P	-	13940.7	2754.67	12851.5	103895	95713.6	98464.9	1.08602	8.36701e-05	0.00133598	0.0991259	-3.33459	down
LIPID-N-0803	PE(O-24:0_20:4)	GP	PE-O	C49H92NO7P	-	2212.67	2212.67	2212.67	27984.2	24394.4	25356.2	1.1759	0.00204307	0.00676751	0.0853932	-3.54973	down
LIPID-N-0829	PE(O-24:1_20:4)	GP	PE-O	C49H90NO7P	-	765.751	765.751	765.751	8815.58	7342.63	8419.57	1.17605	0.00349293	0.0095565	0.0934688	-3.41937	down
LIPID-N-0785	PE(O-24:2_18:1)	GP	PE-O	C47H90NO7P	-	5301.87	1297.57	5606.1	5533.34	3828.7	4948.44	0.382462	0.672671	0.691849	0.852909	-0.229536	insig
LIPID-P-1315	PE(P-14:0_18:1)	GP	PE-P	C37H72NO7P	-	125385	15096.4	121756	192750	218768	224600	0.778827	0.0660929	0.0831711	0.412248	-1.27842	insig
LIPID-P-1352	PE(P-14:0_20:4)	GP	PE-P	C39H70NO7P	-	122751	19667.2	109213	810670	771007	744621	1.06239	0.000212206	0.00203844	0.108168	-3.20865	down
LIPID-P-1386	PE(P-14:0_22:6)	GP	PE-P	C41H70NO7P	-	27804.9	7063.62	19543.7	112930	98873	99279.1	1.07801	0.000502548	0.0030785	0.174913	-2.51529	down
LIPID-P-1316	PE(P-15:0_18:1)	GP	PE-P	C38H74NO7P	-	106863	16062.7	92063.7	239433	226015	233658	0.904421	0.0271643	0.0382341	0.30752	-1.70125	insig
LIPID-P-1328	PE(P-15:0_18:2)	GP	PE-P	C38H72NO7P	-	29610.8	3022.43	52889.3	56080.2	68547.2	56672.6	0.69134	0.148924	0.173507	0.471718	-1.084	insig
LIPID-P-0646	PE(P-15:0_20:3)	GP	PE-P	C40H74NO7P	-	990129	129389	963256	927987	942065	929223	0.497315	0.486952	0.512747	0.744041	-0.426547	insig
LIPID-P-0651	PE(P-15:0_20:4)	GP	PE-P	C40H72NO7P	-	11564.3	11564.3	11564.3	119035	146088	186306	1.17238	0.0192236	0.0289394	0.0768514	-3.70178	down
LIPID-P-1309	PE(P-16:0_16:0)	GP	PE-P	C37H74NO7P	-	668549	104099	675586	2.6175e+06	2.63772e+06	2.73033e+06	0.999261	0.00608342	0.013277	0.181357	-2.4631	insig
LIPID-P-0634	PE(P-16:0_16:1)	GP	PE-P	C37H72NO7P	-	2.21916e+06	311944	2.03339e+06	2.37298e+06	2.31385e+06	2.346e+06	0.588209	0.308096	0.335015	0.649027	-0.62365	insig
LIPID-P-0635	PE(P-16:0_17:1)	GP	PE-P	C38H74NO7P	-	85912.7	17023.5	85417.7	185729	179142	181059	0.903831	0.0341144	0.0466677	0.345015	-1.53527	insig
LIPID-P-0636	PE(P-16:0_18:1)	GP	PE-P	C39H76NO7P	65289-02-3	2.63771e+06	451585	2.48675e+06	4.39319e+06	4.24619e+06	4.41042e+06	0.814211	0.0707956	0.0886068	0.427289	-1.22671	insig
LIPID-P-0640	PE(P-16:0_18:2)	GP	PE-P	C39H74NO7P	802981-98-2	1.80005e+06	187166	1.95266e+06	1.60267e+06	1.76071e+06	1.36993e+06	0.417743	0.688236	0.707112	0.832373	-0.264697	insig
LIPID-P-1330	PE(P-16:0_20:2)	GP	PE-P	C41H78NO7P	-	1.46847e+06	258712	1.47515e+06	2.2433e+06	2.29378e+06	2.2366e+06	0.771766	0.0983183	0.119404	0.472762	-1.08081	insig
LIPID-P-1340	PE(P-16:0_20:3)	GP	PE-P	C41H76NO7P	-	6.7242e+06	1.14626e+06	6.15002e+06	1.30542e+07	1.33022e+07	1.25145e+07	0.872809	0.0407706	0.0542494	0.360693	-1.47116	insig
LIPID-P-0652	PE(P-16:0_20:4)	GP	PE-P	C41H74NO7P	97859-69-3	5.5113e+06	682420	5.05063e+06	2.38373e+07	2.37969e+07	2.10718e+07	0.991874	0.00119854	0.00510002	0.163659	-2.61124	insig
LIPID-P-0657	PE(P-16:0_20:5)	GP	PE-P	C41H72NO7P	-	318477	41593.5	300100	773945	589440	581499	0.84661	0.0212078	0.031345	0.339439	-1.55877	insig
LIPID-P-0638	PE(P-16:0_22:1)	GP	PE-P	C43H84NO7P	-	50911.1	7795.97	52326.1	114369	126370	120682	0.894449	0.0242395	0.0350287	0.307213	-1.70269	insig
LIPID-P-1345	PE(P-16:0_22:3)	GP	PE-P	C43H80NO7P	-	1.69553e+06	301218	1.69138e+06	1.0782e+07	1.02615e+07	1.03047e+07	1.06041	0.00092892	0.004288	0.11765	-3.08742	down
LIPID-P-1355	PE(P-16:0_22:4)	GP	PE-P	C43H78NO7P	-	4.63212e+06	705367	4.33539e+06	3.1992e+07	3.25275e+07	3.17083e+07	1.06177	0.00139012	0.00537463	0.100521	-3.31444	down
LIPID-P-1374	PE(P-16:0_22:5)	GP	PE-P	C43H76NO7P	-	5.87355e+06	703420	5.85896e+06	3.51968e+07	3.80596e+07	3.26889e+07	1.02277	0.000188516	0.00188199	0.117381	-3.09073	down
LIPID-P-0661	PE(P-16:0_22:6)	GP	PE-P	C43H74NO7P	206059-97-4	1.96979e+06	194232	1.78945e+06	6.40249e+06	6.15397e+06	6.38805e+06	0.933254	0.0112678	0.0199907	0.208687	-2.26059	insig
LIPID-P-1366	PE(P-16:0_24:4)	GP	PE-P	C45H82NO7P	-	41487.4	4903.56	36151.1	111128	99707.8	91367.9	0.8987	0.0110404	0.0196947	0.273134	-1.87232	insig
LIPID-P-1376	PE(P-16:0_24:5)	GP	PE-P	C45H80NO7P	-	175998	28485.5	160382	729703	791213	750365	1.02399	0.00214237	0.00695045	0.160643	-2.63807	down
LIPID-P-1391	PE(P-16:0_24:6)	GP	PE-P	C45H78NO7P	-	194328	26105.6	190577	370180	351532	363979	0.821366	0.0544806	0.0700055	0.37857	-1.40137	insig
LIPID-P-1373	PE(P-16:1_20:4)	GP	PE-P	C41H72NO7P	-	253388	39825.2	232980	1.29292e+06	1.41856e+06	1.27818e+06	1.04113	0.000351303	0.00249758	0.131889	-2.9226	down
LIPID-P-1343	PE(P-16:1_22:2)	GP	PE-P	C43H80NO7P	-	138138	25243.3	143980	911807	886570	897185	1.06365	0.00174046	0.00611988	0.114025	-3.13258	down
LIPID-P-1317	PE(P-17:0_18:1)	GP	PE-P	C40H78NO7P	-	93688.4	20414	82879	283753	290001	285977	1.01492	0.0101524	0.0186551	0.22912	-2.12583	down
LIPID-P-0648	PE(P-17:0_20:3)	GP	PE-P	C42H78NO7P	-	626178	79900.2	678908	1.40105e+06	1.24891e+06	1.31329e+06	0.833359	0.0403247	0.0537294	0.349457	-1.51681	insig
LIPID-P-0653	PE(P-17:0_20:4)	GP	PE-P	C42H76NO7P	-	101617	20236.3	180814	1.10862e+06	1.15183e+06	1.03381e+06	1.05922	0.000114643	0.00150895	0.0918771	-3.44415	down
LIPID-P-1361	PE(P-17:0_22:4)	GP	PE-P	C44H80NO7P	-	40934.7	8787.45	46685	520858	496021	481394	1.10627	9.26027e-06	0.000392152	0.0643455	-3.95802	down
LIPID-P-1389	PE(P-17:0_22:6)	GP	PE-P	C44H76NO7P	-	68373.6	7630.15	58111	1.40713e+06	1.39238e+06	1.31061e+06	1.10205	1.61229e-05	0.000483223	0.0326303	-4.93764	down
LIPID-P-0630	PE(P-18:0_16:0)	GP	PE-P	C39H78NO7P	-	4.64964e+06	784585	4.38154e+06	3.49581e+06	3.33166e+06	3.40095e+06	0.295883	0.922211	0.923159	0.959656	-0.0594105	insig
LIPID-P-0631	PE(P-18:0_18:0)	GP	PE-P	C41H82NO7P	-	613922	113055	584565	339263	324149	234298	0.160368	0.486626	0.512747	1.46099	0.546943	insig
LIPID-P-0637	PE(P-18:0_18:1)	GP	PE-P	C41H80NO7P	144371-68-6	361919	62085.3	350585	1.13684e+06	1.14982e+06	1.12964e+06	0.978469	0.0119579	0.0207656	0.226734	-2.14093	insig
LIPID-P-1331	PE(P-18:0_18:2)	GP	PE-P	C41H78NO7P	205648-90-4	677384	127914	669390	728290	742107	743370	0.592675	0.308186	0.335015	0.666144	-0.586093	insig
LIPID-P-0632	PE(P-18:0_20:0)	GP	PE-P	C43H86NO7P	-	129644	21178.3	123302	152451	118541	154940	0.597689	0.284266	0.311446	0.643587	-0.635793	insig
LIPID-P-1323	PE(P-18:0_20:1)	GP	PE-P	C43H84NO7P	-	36481.2	5463.8	42372.4	179219	141800	183174	0.996634	0.00142487	0.00537917	0.167232	-2.58008	insig
LIPID-P-0649	PE(P-18:0_20:3)	GP	PE-P	C43H80NO7P	-	1.21076e+06	194902	1.13362e+06	561752	588873	532711	0.136706	0.47445	0.501752	1.50848	0.593098	insig
LIPID-P-0654	PE(P-18:0_20:4)	GP	PE-P	C43H78NO7P	144371-69-7	692948	105230	659982	4.30696e+06	4.28872e+06	4.0578e+06	1.04927	0.000701007	0.00373189	0.115238	-3.11731	down
LIPID-P-1375	PE(P-18:0_20:5)	GP	PE-P	C43H76NO7P	-	266125	35287.9	285794	974811	917486	924605	0.955755	0.00887324	0.0170594	0.208458	-2.26217	insig
LIPID-P-0644	PE(P-18:0_22:2)	GP	PE-P	C45H86NO7P	-	35846.8	2116.51	37799.3	83714.5	72911.9	80768.3	0.788012	0.0353357	0.0478013	0.319142	-1.64773	insig
LIPID-P-0650	PE(P-18:0_22:3)	GP	PE-P	C45H84NO7P	-	119272	25421	111301	350918	348186	306115	0.987561	0.00564864	0.0128246	0.254665	-1.97333	insig
LIPID-P-0655	PE(P-18:0_22:4)	GP	PE-P	C45H82NO7P	-	165060	10497.5	104667	733967	753234	702822	0.978565	0.00246524	0.00762269	0.127955	-2.96629	insig
LIPID-P-0660	PE(P-18:0_22:5)	GP	PE-P	C45H80NO7P	-	60504.1	10433.5	62259	1.1029e+06	1.05682e+06	940909	1.11075	0.000886698	0.00415662	0.0429579	-4.54093	down
LIPID-P-0662	PE(P-18:0_22:6)	GP	PE-P	C45H78NO7P	206059-98-5	148516	19415.3	132413	849278	864377	804127	1.03512	0.000748164	0.00390538	0.119289	-3.06746	down
LIPID-P-1382	PE(P-18:0_24:5)	GP	PE-P	C47H84NO7P	-	20153.9	2866.12	17541.7	166358	162832	145858	1.06954	7.61227e-05	0.00123572	0.0853844	-3.54988	down
LIPID-P-1314	PE(P-18:1_14:0)	GP	PE-P	C37H72NO7P	-	190332	16518.8	169599	656700	617131	610697	0.928534	0.00824493	0.0163154	0.199758	-2.32367	insig
LIPID-P-1329	PE(P-18:1_16:1)	GP	PE-P	C39H74NO7P	-	3.19009e+06	361278	2.98729e+06	5.80199e+06	5.57605e+06	5.54772e+06	0.797244	0.0617123	0.0783674	0.386314	-1.37216	insig
LIPID-P-0641	PE(P-18:1_17:1)	GP	PE-P	C40H76NO7P	-	184620	12448.5	173373	2489.7	2489.7	2489.7	1.04138	0.161561	0.187334	49.5965	5.63217	insig
LIPID-P-0647	PE(P-18:1_18:2)	GP	PE-P	C41H76NO7P	-	7.82733e+06	1.01323e+06	7.92926e+06	4.52628e+06	4.04e+06	3.86644e+06	0.0331872	0.592585	0.613366	1.34885	0.431726	insig
LIPID-P-0643	PE(P-18:1_20:1)	GP	PE-P	C43H82NO7P	-	326108	61752.1	342662	293661	302775	279311	0.415806	0.648288	0.668183	0.83417	-0.261586	insig
LIPID-P-1357	PE(P-18:1_20:3)	GP	PE-P	C43H78NO7P	-	840823	159293	853259	2.69071e+06	2.50824e+06	2.52069e+06	0.978189	0.00981935	0.0182172	0.240086	-2.05838	insig
LIPID-P-0658	PE(P-18:1_20:4)	GP	PE-P	C43H76NO7P	-	4.45586e+06	460230	4.30327e+06	1.03781e+07	1.21005e+07	1.03056e+07	0.871107	0.0146049	0.0239078	0.281214	-1.83026	insig
LIPID-P-1387	PE(P-18:1_20:5)	GP	PE-P	C43H74NO7P	-	281125	35859.5	315469	739642	846014	774535	0.898392	0.0143695	0.0236019	0.267967	-1.89987	insig
LIPID-P-1367	PE(P-18:1_22:3)	GP	PE-P	C45H82NO7P	-	127553	18713.6	131993	1.64416e+06	1.63592e+06	1.55697e+06	1.08908	1.0418e-05	0.000405088	0.0575267	-4.11963	down
LIPID-P-1377	PE(P-18:1_22:4)	GP	PE-P	C45H80NO7P	-	337137	53989.2	317934	5.29531e+06	5.17234e+06	5.03958e+06	1.10762	3.01259e-06	0.000244522	0.0457245	-4.45089	down
LIPID-P-1390	PE(P-18:1_22:5)	GP	PE-P	C45H78NO7P	-	566771	71791.7	596335	5.72534e+06	5.95454e+06	5.38975e+06	1.06477	2.40484e-05	0.000616028	0.0723447	-3.78897	down
LIPID-P-0664	PE(P-18:1_22:6)	GP	PE-P	C45H76NO7P	-	450714	51778.7	431514	2.06515e+06	2.0885e+06	1.93731e+06	0.991542	0.00252774	0.00776125	0.153343	-2.70516	insig
LIPID-P-1341	PE(P-18:2_18:1)	GP	PE-P	C41H76NO7P	-	91648.5	19745.4	88355.8	199642	268684	260419	0.968402	0.00536893	0.0123918	0.274101	-1.86722	insig
LIPID-P-1359	PE(P-18:2_20:2)	GP	PE-P	C43H78NO7P	-	114086	12816.4	138535	478323	470316	459479	0.948145	0.00899078	0.01717	0.188505	-2.40733	insig
LIPID-P-1388	PE(P-18:2_20:4)	GP	PE-P	C43H74NO7P	-	102420	15843.3	113627	804471	828165	856015	1.06175	0.000268853	0.00223815	0.0931794	-3.42385	down
LIPID-P-1405	PE(P-18:2_22:6)	GP	PE-P	C45H74NO7P	-	12844.2	12844.2	12844.2	174475	187688	153098	1.17368	0.0039977	0.0104953	0.0747827	-3.74115	down
LIPID-P-1362	PE(P-19:0_20:4)	GP	PE-P	C44H80NO7P	-	6044.65	6044.65	6044.65	76726.6	86990.6	76712.7	1.17493	0.00212799	0.00695045	0.0754231	-3.72885	down
LIPID-P-1322	PE(P-20:0_18:1)	GP	PE-P	C43H84NO7P	-	93890.7	10272.3	95334.3	231220	247630	240267	0.880189	0.0227819	0.0333259	0.27742	-1.84986	insig
LIPID-P-1346	PE(P-20:0_20:3)	GP	PE-P	C45H84NO7P	-	25807.8	3756.99	29812.2	107721	85614.7	100329	0.965915	0.00200571	0.00666744	0.202193	-2.30619	insig
LIPID-P-0656	PE(P-22:0_20:4)	GP	PE-P	C47H86NO7P	-	6892.82	501.741	13504	97120	64391.3	75020.7	0.983144	0.00964975	0.01804	0.0883541	-3.50056	insig
LIPID-P-1381	PE(P-22:1_20:4)	GP	PE-P	C47H84NO7P	-	25899.1	2676.16	24079.6	161337	156329	155519	1.0197	0.00176212	0.00615163	0.111278	-3.16777	down
LIPID-N-1109	PG(10:0_14:0)	GP	PG	C30H59O10P	-	149014	135143	150688	1.06665e+06	1.0126e+06	1.05091e+06	1.17583	0.000102854	0.00142989	0.138921	-2.84766	down
LIPID-N-1125	PG(12:0_14:1)	GP	PG	C32H61O10P	-	8818.92	5711.39	8170.7	63801	54231.7	57581.4	1.16583	0.00128445	0.0051911	0.129266	-2.95158	down
LIPID-N-1110	PG(12:0_15:0)	GP	PG	C33H65O10P	-	7086.69	4535.76	5597.05	38805	36122.7	37940.3	1.16597	8.23946e-06	0.000364783	0.152563	-2.71252	down
LIPID-N-1127	PG(12:0_16:1)	GP	PG	C34H65O10P	-	39722.3	35558.8	42513.4	458803	415294	443748	1.17537	0.000788766	0.00399032	0.0893842	-3.48384	down
LIPID-N-1128	PG(12:0_17:1)	GP	PG	C35H67O10P	-	605680	520089	640179	4.49881e+06	4.31528e+06	4.36428e+06	1.17412	2.89038e-06	0.000244522	0.134004	-2.89966	down
LIPID-N-1129	PG(12:0_18:1)	GP	PG	C36H69O10P	-	29993.2	30158.3	36236.8	252143	234702	241653	1.17404	0.000104919	0.00142989	0.132311	-2.91799	down
LIPID-N-1203	PG(12:0_22:5)	GP	PG	C40H69O10P	-	28656.9	24862.9	30737.2	152870	149499	154081	1.17344	1.03593e-06	0.000170152	0.184592	-2.43759	down
LIPID-N-1126	PG(13:0_13:1)	GP	PG	C32H61O10P	-	661955	601282	722454	4.01145e+06	3.47773e+06	3.48789e+06	1.17217	0.00255187	0.0077873	0.180895	-2.46678	down
LIPID-N-1111	PG(14:0_16:0)	GP	PG	C36H71O10P	-	29746.1	6312.63	30714.2	79675.3	75882.2	67642.6	0.945334	0.011825	0.020715	0.299162	-1.741	insig
LIPID-N-1130	PG(14:0_16:1)	GP	PG	C36H69O10P	-	169861	29115.1	164207	109345	111871	101642	0.141178	0.797877	0.807829	1.1249	0.169796	insig
LIPID-N-1151	PG(14:0_18:2)	GP	PG	C38H71O10P	-	72640.9	13029.1	63201.4	53977.5	59730.5	76770.2	0.462126	0.540956	0.565941	0.781567	-0.355559	insig
LIPID-N-1133	PG(16:0_15:1)	GP	PG	C37H71O10P	-	26458.8	5226.48	26132.4	347940	323845	274045	1.10595	0.0027504	0.00811786	0.0611291	-4.032	down
LIPID-N-0432	PG(16:0_16:0)	GP	PG	C38H75O10P	-	143731	19253.6	124176	792116	656624	714084	1.02813	0.00034423	0.0024653	0.132771	-2.91299	down
LIPID-N-0436	PG(16:0_16:1)	GP	PG	C38H73O10P	-	45318.5	9866.64	48967.7	85744.2	95931.9	72027.2	0.845055	0.0371326	0.0500237	0.41053	-1.28444	insig
LIPID-N-0438	PG(16:0_18:1)	GP	PG	C40H77O10P	-	422098	56100.6	483791	639522	622239	545378	0.674748	0.16419	0.18993	0.532328	-0.909614	insig
LIPID-N-1115	PG(16:0_20:0)	GP	PG	C42H83O10P	-	613975	155199	641773	817250	753522	771345	0.695584	0.186407	0.212849	0.602424	-0.73115	insig
LIPID-N-0454	PG(16:0_20:4)	GP	PG	C42H75O10P	-	1602.89	1602.89	1602.89	30644.5	23689.2	27308.8	1.17551	0.00609325	0.013277	0.0588989	-4.08562	down
LIPID-N-1161	PG(16:0_22:2)	GP	PG	C44H83O10P	-	46312.7	3672.77	41384.3	78553.1	108060	86876.8	0.800837	0.0255771	0.036368	0.334088	-1.5817	insig
LIPID-N-0441	PG(16:1_16:1)	GP	PG	C38H71O10P	-	116443	22655.4	100412	138824	133982	113461	0.643895	0.228712	0.255758	0.620064	-0.689511	insig
LIPID-N-1174	PG(16:1_18:2)	GP	PG	C40H73O10P	-	287692	71902	320927	358320	332549	344549	0.627913	0.268297	0.296283	0.657243	-0.605502	insig
LIPID-N-0433	PG(18:0_16:0)	GP	PG	C40H79O10P	-	10679	1948.61	16302.4	51856.9	54828.7	57946.3	0.995708	0.00336416	0.00933532	0.175725	-2.50861	insig
LIPID-N-1135	PG(18:0_16:1)	GP	PG	C40H77O10P	-	149286	13279.8	152147	473009	447589	539758	0.911237	0.00419256	0.0107462	0.215504	-2.21421	insig
LIPID-N-0440	PG(18:0_18:1)	GP	PG	C42H81O10P	-	264638	41328	241910	1.45073e+06	1.50974e+06	1.43393e+06	1.0468	0.00138727	0.00537463	0.124676	-3.00375	down
LIPID-N-0447	PG(18:0_18:2)	GP	PG	C42H79O10P	-	10203.3	4884.92	26011.4	107091	120743	101038	1.08221	0.00038477	0.00256689	0.124971	-3.00033	down
LIPID-N-1119	PG(18:0_19:0)	GP	PG	C43H85O10P	-	49875	10406.9	51714.4	140439	167719	150019	0.984385	0.00390844	0.0103792	0.244439	-2.03246	insig
LIPID-N-0437	PG(18:1_14:0)	GP	PG	C38H73O10P	-	82412.1	13799.9	85490.5	153697	184002	161649	0.8556	0.0324271	0.0444844	0.363879	-1.45847	insig
LIPID-N-0442	PG(18:1_16:1)	GP	PG	C40H75O10P	-	440289	81177.2	400229	754909	704804	673588	0.821907	0.0652493	0.0822158	0.432051	-1.21073	insig
LIPID-N-0446	PG(18:1_18:1)	GP	PG	C42H79O10P	-	205835	26508.5	201415	902445	958825	843730	0.995413	0.00122325	0.00510211	0.160355	-2.64066	insig
LIPID-N-1160	PG(18:1_19:1)	GP	PG	C43H81O10P	-	24103	1542	20842.7	88645.1	99108.2	90188.9	0.930175	0.00279794	0.00821567	0.167257	-2.57986	insig
LIPID-N-0452	PG(18:1_20:2)	GP	PG	C44H81O10P	-	162262	8197.14	141254	166423	164314	179064	0.574744	0.304102	0.331315	0.61144	-0.709717	insig
LIPID-N-1164	PG(18:1_21:1)	GP	PG	C45H85O10P	-	42081.5	26658.1	49411.4	256959	300956	236546	1.1503	0.00342556	0.00942514	0.148718	-2.74934	down
LIPID-N-1179	PG(18:1_21:2)	GP	PG	C45H83O10P	-	32175.9	29335.4	34539.7	249328	251129	243019	1.17475	1.82132e-06	0.000244522	0.129192	-2.95241	down
LIPID-N-0450	PG(18:2_16:1)	GP	PG	C40H73O10P	-	13413.7	4769	16090.8	25201.3	26502.7	33490.2	0.941463	0.0190905	0.0288077	0.402299	-1.31366	insig
LIPID-N-1212	PG(19:2_20:4)	GP	PG	C45H77O10P	-	292944	33203.3	339692	856065	1.02462e+06	908001	0.907192	0.00702201	0.0146142	0.238764	-2.06634	insig
LIPID-N-0449	PG(20:1_18:1)	GP	PG	C44H83O10P	-	324725	32700.9	298597	596439	608890	594821	0.804123	0.054648	0.070128	0.364427	-1.4563	insig
LIPID-N-1200	PG(22:0_20:4)	GP	PG	C48H87O10P	-	7956.2	1544.65	12512.4	152127	126935	122335	1.09282	0.00251447	0.00775028	0.0548417	-4.18858	down
LIPID-N-1371	PI(10:0_12:0)	GP	PI	C31H59O13P	-	4224.02	3865.03	5692.39	33112.1	28323.9	32640.3	1.16741	0.00121804	0.00510211	0.146492	-2.77111	down
LIPID-N-1373	PI(10:0_16:0)	GP	PI	C35H67O13P	-	30151.4	14879.5	35268.7	351094	354505	330933	1.15237	6.6058e-06	0.000364783	0.0774694	-3.69023	down
LIPID-N-1374	PI(12:0_18:0)	GP	PI	C39H75O13P	-	64234.4	45266.9	68580.8	381223	380566	372978	1.16511	0.00011435	0.00150895	0.156933	-2.67178	down
LIPID-N-1386	PI(12:0_18:1)	GP	PI	C39H73O13P	-	60934.9	56281.4	79506.2	570924	560785	591506	1.17126	2.78165e-06	0.000244522	0.11416	-3.13087	down
LIPID-N-1428	PI(12:0_22:4)	GP	PI	C43H75O13P	-	5239.98	4446.23	4672.12	32952.5	36453.8	36118.1	1.17448	0.000881534	0.00415662	0.136066	-2.87762	down
LIPID-N-1402	PI(13:1_18:1)	GP	PI	C40H73O13P	-	31059.8	6585.73	29459.4	108333	131516	138967	1.03942	0.00113615	0.0049624	0.177144	-2.49701	down
LIPID-N-1389	PI(15:0_17:1)	GP	PI	C41H77O13P	-	71449.4	13578	68253.4	46700.1	44979.4	45371.1	0.130547	0.800442	0.808745	1.11842	0.161467	insig
LIPID-N-1392	PI(15:0_19:1)	GP	PI	C43H81O13P	-	103730	10748.1	77640.7	100584	83627	68733.2	0.470934	0.547502	0.570949	0.759528	-0.396824	insig
LIPID-N-1407	PI(15:0_19:2)	GP	PI	C43H79O13P	-	129165	21809.6	103693	156706	174773	159090	0.735987	0.131966	0.156369	0.519126	-0.945843	insig
LIPID-N-1397	PI(15:0_21:1)	GP	PI	C45H85O13P	-	234682	34378	254179	272510	286818	296817	0.61918	0.254193	0.281665	0.611158	-0.710384	insig
LIPID-N-0473	PI(16:0_14:1)	GP	PI	C39H73O13P	-	9908.51	2622.09	8771.83	5691.18	4463.04	3366.32	0.40673	0.371607	0.400826	1.57556	0.655865	insig
LIPID-N-0475	PI(16:0_16:1)	GP	PI	C41H77O13P	-	191542	21565.4	168624	141069	135363	134652	0.346198	0.871211	0.875707	0.928597	-0.106875	insig
LIPID-N-0478	PI(16:0_18:1)	GP	PI	C43H81O13P	-	192425	40327.9	177248	215918	179079	171115	0.534339	0.396371	0.424247	0.72424	-0.465459	insig
LIPID-N-0509	PI(16:0_20:3)	GP	PI	C45H81O13P	-	83505.4	4157.32	47153.8	231414	263598	225856	0.909077	0.00485115	0.0115244	0.18702	-2.41874	insig
LIPID-N-0522	PI(16:0_20:4)	GP	PI	C45H79O13P	88587-97-7	80181.6	18809.2	74633.6	565004	482004	562099	1.09543	0.000252248	0.00221217	0.107901	-3.21222	down
LIPID-N-0491	PI(16:1_18:1)	GP	PI	C43H79O13P	-	404247	74553.2	363065	463841	489795	495470	0.68204	0.189273	0.215869	0.580955	-0.783501	insig
LIPID-N-0523	PI(17:0_20.4)	GP	PI	C46H81O13P	-	6841.41	1202.83	6014.17	110005	118679	91374.8	1.11404	0.00455716	0.0112943	0.0439244	-4.50883	down
LIPID-N-0493	PI(17:1_18:1)	GP	PI	C44H81O13P	-	9880.68	12450.7	21245.4	101032	83412.4	113080	1.1442	0.00466761	0.0114847	0.146465	-2.77137	down
LIPID-N-1388	PI(18:0_13:1)	GP	PI	C40H75O13P	-	37516.2	21865.4	44446.4	325144	302888	308500	1.15543	7.99216e-06	0.000364783	0.110864	-3.17313	down
LIPID-N-1390	PI(18:0_14:1)	GP	PI	C41H77O13P	-	33435.4	27158.9	38085.2	259116	248912	275638	1.17155	0.00026068	0.00223815	0.12592	-2.98942	down
LIPID-N-0471	PI(18:0_18:0)	GP	PI	C45H87O13P	-	71317	7051.93	60549.8	78592.8	88019.4	76044.9	0.630292	0.22119	0.248488	0.57249	-0.804678	insig
LIPID-N-0482	PI(18:0_18:1)	GP	PI	C45H85O13P	-	732109	129967	738166	945043	950124	939300	0.685863	0.178218	0.204457	0.564565	-0.824787	insig
LIPID-N-0495	PI(18:0_18:2)	GP	PI	C45H83O13P	-	235632	15591.6	132202	153139	137178	174116	0.445791	0.714015	0.729749	0.825577	-0.276526	insig
LIPID-N-1419	PI(18:0_18:3)	GP	PI	C45H81O13P	-	57046.6	2298.73	35359.3	67362.6	64688.1	53263.3	0.640301	0.1921	0.218837	0.51105	-0.968464	insig
LIPID-N-0502	PI(18:0_20:2)	GP	PI	C47H87O13P	-	417327	69043.7	399041	406800	505066	473052	0.60298	0.276492	0.304297	0.639324	-0.64538	insig
LIPID-N-1423	PI(18:0_20:3)	GP	PI	C47H85O13P	-	132706	12242.5	145598	833564	893901	743864	0.995369	0.000282497	0.00233064	0.117567	-3.08844	insig
LIPID-N-0524	PI(18:0_20:4)	GP	PI	C47H83O13P	206059-96-3	285045	28261.9	246228	2.05097e+06	2.16344e+06	2.36344e+06	1.04296	8.8641e-05	0.00139252	0.0850636	-3.55531	down
LIPID-N-0519	PI(18:0_22:3)	GP	PI	C49H89O13P	-	54861.5	6094.6	58808.3	242941	237738	241178	0.9729	0.00670689	0.0141703	0.165912	-2.59151	insig
LIPID-N-0529	PI(18:0_22:4)	GP	PI	C49H87O13P	-	36560.7	9061.45	44450	195326	229647	187073	1.06031	0.000601354	0.0034939	0.147165	-2.76449	down
LIPID-N-1418	PI(18:1_17:2)	GP	PI	C44H79O13P	-	20277.2	17192.6	29875	119447	139136	121031	1.15321	0.000468601	0.00290712	0.177403	-2.4949	down
LIPID-N-0496	PI(18:1_18:1)	GP	PI	C45H83O13P	-	566214	107845	544483	932831	960857	1.06024e+06	0.841751	0.052769	0.0680755	0.412516	-1.27748	insig
LIPID-N-0508	PI(18:1_18:2)	GP	PI	C45H81O13P	-	139183	14081.4	123828	148655	131425	149549	0.573303	0.325243	0.352769	0.644955	-0.632729	insig
LIPID-N-0515	PI(18:1_20:2)	GP	PI	C47H85O13P	-	89107	17590.9	91702.2	107069	71068.5	102571	0.533666	0.385256	0.413259	0.706783	-0.50066	insig
LIPID-N-1436	PI(18:1_20:3)	GP	PI	C47H83O13P	-	110201	15118.9	100970	294332	204178	290383	0.898827	0.0113302	0.0200283	0.286845	-1.80166	insig
LIPID-N-1441	PI(18:1_20:4)	GP	PI	C47H81O13P	-	240284	41423.9	224483	1.48709e+06	1.71478e+06	1.52251e+06	1.0667	0.000131277	0.00166019	0.107144	-3.22237	down
LIPID-N-0490	PI(18:2_16:0)	GP	PI	C43H79O13P	-	72431	10443.7	56512.5	57203.3	63008.7	54712.2	0.452293	0.590172	0.611519	0.796844	-0.327631	insig
LIPID-N-0547	PI(18:2_20:4)	GP	PI	C47H79O13P	-	14440.4	1916.4	13567.8	62876.7	59029.6	63882.1	1.00183	0.0026615	0.00793743	0.161068	-2.63426	down
LIPID-N-1398	PI(19:0_17:1)	GP	PI	C45H85O13P	-	41832.6	6635.74	41857.3	46074.5	59615.1	46915	0.636993	0.211963	0.238949	0.591893	-0.756591	insig
LIPID-N-0514	PI(20:3_18:0)	GP	PI	C47H85O13P	-	595040	79064.1	623415	2.86369e+06	2.91932e+06	2.69154e+06	1.0016	0.00215507	0.00695045	0.153108	-2.70738	down
LIPID-N-0525	PI(20:3_18:1)	GP	PI	C47H83O13P	-	18226.3	18226.3	18226.3	186407	200692	154235	1.17147	0.00709622	0.0147371	0.101008	-3.30746	down
LIPID-N-0538	PI(20:4_18:1)	GP	PI	C47H81O13P	-	105752	25653	104610	642342	623580	621918	1.0861	0.00139511	0.00537463	0.125019	-2.99979	down
LIPID-N-1226	PS(12:0_13:0)	GP	PS	C31H60NO10P	-	14907.9	11670	17633.9	189694	196598	190305	1.17106	7.3449e-07	0.000170152	0.0766771	-3.70506	down
LIPID-N-1227	PS(12:0_15:0)	GP	PS	C33H64NO10P	-	6523.79	5929.31	10451.4	79217.3	79679.5	86324.4	1.16424	4.80816e-05	0.000918264	0.0934036	-3.42038	down
LIPID-N-1253	PS(12:0_15:1)	GP	PS	C33H62NO10P	-	5098.33	2565.51	4534.37	41187.2	34896.8	34920	1.1546	0.00160596	0.00582204	0.10989	-3.18587	down
LIPID-N-1228	PS(12:0_16:0)	GP	PS	C34H66NO10P	-	152582	136830	163462	1.11952e+06	1.10244e+06	1.1033e+06	1.17476	2.18076e-07	0.000106203	0.136192	-2.87628	down
LIPID-N-1284	PS(13:0_17:2)	GP	PS	C36H66NO10P	-	26888.5	22288.7	24395.1	191728	167209	172010	1.17377	0.00185795	0.0063945	0.138568	-2.85133	down
LIPID-N-1236	PS(14:0_21:0)	GP	PS	C41H80NO10P	-	359768	107852	358113	455349	488307	538664	0.783972	0.110833	0.133603	0.557054	-0.844112	insig
LIPID-N-1255	PS(15:0_16:1)	GP	PS	C37H70NO10P	-	127569	27073.3	152026	128709	124988	104169	0.386096	0.701512	0.717723	0.856937	-0.222739	insig
LIPID-N-1258	PS(15:0_18:1)	GP	PS	C39H76NO10P	-	83604.4	11165.5	89351.7	174861	177211	138409	0.810583	0.0371977	0.0500422	0.37539	-1.41354	insig
LIPID-N-1239	PS(15:0_21:0)	GP	PS	C42H82NO10P	-	34363.5	9139.33	27948.4	166358	120761	125867	1.07362	0.00585905	0.0129786	0.173011	-2.53106	down
LIPID-N-0565	PS(16:0_16:1)	GP	PS	C38H72NO10P	-	263705	22023.6	245176	88791.2	91270.1	114122	0.0996248	0.416641	0.444478	1.80467	0.851736	insig
LIPID-N-1233	PS(16:0_17:0)	GP	PS	C39H76NO10P	-	145913	28360.3	133414	192369	186607	220469	0.754466	0.111741	0.134365	0.513287	-0.962163	insig
LIPID-N-0567	PS(16:0_18:1)	GP	PS	C40H76NO10P	-	261646	15231.4	257849	311900	375887	370858	0.647725	0.158851	0.184573	0.505104	-0.985348	insig
LIPID-N-1237	PS(16:0_19:0)	GP	PS	C41H80NO10P	-	3.99023e+06	1.02567e+06	4.10868e+06	4.80757e+06	5.04116e+06	4.69798e+06	0.671036	0.214008	0.240724	0.627261	-0.672862	insig
LIPID-N-1307	PS(16:0_20:3)	GP	PS	C42H76NO10P	-	619728	120089	663215	1.21344e+06	1.22551e+06	1.1697e+06	0.856356	0.050616	0.0653846	0.388797	-1.36291	insig
LIPID-N-1267	PS(16:0_21:1)	GP	PS	C43H82NO10P	-	163307	41309.3	149562	260238	264833	274686	0.871147	0.0596822	0.076087	0.442858	-1.17508	insig
LIPID-N-0596	PS(16:0_22:6)	GP	PS	C44H74NO10P	-	14472.9	2592.63	12963.2	38269.8	49969.8	36997.8	0.970838	0.00482117	0.0115244	0.239774	-2.06025	insig
LIPID-N-0575	PS(16:1_18:1)	GP	PS	C40H74NO10P	-	315356	25585.4	306894	313378	390343	358856	0.585306	0.281427	0.309031	0.609683	-0.713868	insig
LIPID-N-1318	PS(16:1_18:3)	GP	PS	C40H70NO10P	-	407565	66601.3	340070	216042	194713	177006	0.0737793	0.544811	0.568752	1.38532	0.470218	insig
LIPID-N-1259	PS(18:0_15:1)	GP	PS	C39H76NO10P	-	156588	15345.2	172347	917700	661937	688334	0.967747	0.00482363	0.0115244	0.151801	-2.71975	insig
LIPID-N-0568	PS(18:0_16:1)	GP	PS	C40H76NO10P	-	178763	4811.1	181185	228754	252832	287858	0.63824	0.138151	0.161915	0.474056	-1.07687	insig
LIPID-N-0563	PS(18:0_18:0)	GP	PS	C42H82NO10P	-	210877	40764.1	207295	560746	531254	524229	0.949554	0.0174236	0.0269803	0.283955	-1.81627	insig
LIPID-N-0570	PS(18:0_18:1)	GP	PS	C42H80NO10P	124262-93-7	526841	33729.3	472860	1.52322e+06	1.88709e+06	1.95809e+06	0.905187	0.00236354	0.00737282	0.192502	-2.37705	insig
LIPID-N-0577	PS(18:0_18:2)	GP	PS	C42H78NO10P	132014-81-4	91782.5	6290.43	72221	107437	125124	137898	0.698817	0.111082	0.133737	0.459683	-1.12129	insig
LIPID-N-1243	PS(18:0_19:0)	GP	PS	C42H76NO10P	-	130846	28211.1	143965	91510.5	98431.5	82151.2	0.118946	0.805422	0.812934	1.11367	0.155322	insig
LIPID-N-1297	PS(18:0_20:2)	GP	PS	C44H84NO10P	-	98745.3	8268.06	74386.2	253349	303786	317672	0.925316	0.00319453	0.00899269	0.207359	-2.26979	insig
LIPID-N-0584	PS(18:0_20:3)	GP	PS	C44H80NO10P	-	13773.9	13773.9	13773.9	152999	159819	182803	1.17637	0.00352569	0.00959224	0.0833735	-3.58427	down
LIPID-N-0589	PS(18:0_20:4)	GP	PS	C44H78NO10P	132014-80-3	9210.09	2202.62	6885.44	120020	143129	139029	1.13565	0.00163155	0.0058424	0.0454976	-4.45807	down
LIPID-N-0586	PS(18:0_22:3)	GP	PS	C46H84NO10P	-	9005.82	791.914	12849	48396.5	51734.4	62473.3	0.961284	0.0012417	0.005103	0.139275	-2.84399	insig
LIPID-N-0595	PS(18:0_22:5)	GP	PS	C46H80NO10P	-	26801.3	2948.6	26469	126134	155414	117084	0.992461	0.00206508	0.00679523	0.141029	-2.82593	insig
LIPID-N-0598	PS(18:0_22:6)	GP	PS	C46H78NO10P	-	55996.6	794.082	41191.2	181083	211871	218917	0.842531	0.00167477	0.00595338	0.160135	-2.64264	insig
LIPID-N-1292	PS(18:1_18:1)	GP	PS	C42H78NO10P	-	300782	27243.1	289477	711209	821154	779688	0.871132	0.0154835	0.024845	0.26708	-1.90466	insig
LIPID-N-1309	PS(18:1_19:2)	GP	PS	C43H78NO10P	-	106809	19624.1	117219	180643	199968	200259	0.819016	0.0625177	0.0791836	0.419461	-1.25339	insig
LIPID-N-1322	PS(18:1_20:3)	GP	PS	C44H84NO10P	-	2.87292e+06	504712	2.75498e+06	5.62194e+06	5.7224e+06	5.36724e+06	0.868393	0.0423165	0.0559379	0.366967	-1.44628	insig
LIPID-N-1331	PS(18:1_20:4)	GP	PS	C44H84NO10P	-	211503	17748.6	222056	253237	243552	248648	0.592134	0.277772	0.305361	0.605427	-0.723975	insig
LIPID-N-1316	PS(18:1_22:2)	GP	PS	C46H84NO10P	-	1768.9	1768.9	1768.9	18613.8	15951.5	19399	1.1763	0.00411155	0.0106507	0.0983375	-3.34611	down
LIPID-N-1335	PS(18:1_22:4)	GP	PS	C46H68NO10P	-	47963.7	8609.28	47678.8	69801.2	66195.2	63062.4	0.725904	0.133915	0.158211	0.523724	-0.933122	insig
LIPID-N-1346	PS(18:1_22:5)	GP	PS	C46H68NO10P	-	100176	17066.3	51182.5	112844	102538	124263	0.789945	0.134008	0.158211	0.495885	-1.01192	insig
LIPID-N-0599	PS(18:1_22:6)	GP	PS	C46H76NO10P	-	4243.6	4243.6	4243.6	76656.4	51610.1	68008.4	1.17366	0.0141073	0.0232496	0.0648621	-3.94648	down
LIPID-N-1338	PS(18:1_24:4)	GP	PS	C48H84NO10P	-	90567.9	19373.6	81582.9	118528	134100	102965	0.735356	0.12065	0.144011	0.538606	-0.892699	insig
LIPID-N-1321	PS(18:2_18:2)	GP	PS	C42H76NO10P	-	206976	22973.2	250453	193279	245781	231890	0.510414	0.460385	0.48847	0.716002	-0.481965	insig
LIPID-N-1332	PS(18:2_20:3)	GP	PS	C44H84NO10P	-	311241	42936.6	312831	303380	336448	322123	0.542262	0.387429	0.415133	0.693391	-0.528258	insig
LIPID-N-1336	PS(20:1_20:4)	GP	PS	C46H68NO10P	-	5821.71	8770.05	9046.51	301337	264879	228354	1.17034	0.0065526	0.0139046	0.0297498	-5.07098	down
LIPID-N-1352	PS(20:2_22:4)	GP	PS	C48H82NO10P	-	31989.4	5940.97	32012.8	105400	115889	94384.9	0.986712	0.00230215	0.00722657	0.221567	-2.17418	insig
LIPID-N-1347	PS(20:3_20:3)	GP	PS	C46H68NO10P	-	81045.8	5108.76	53847.5	111558	103906	113830	0.730088	0.102248	0.123868	0.425157	-1.23393	insig
LIPID-N-1361	PS(20:3_20:4)	GP	PS	C46H68NO10P	-	168329	22081.7	162839	530979	620490	536515	0.95763	0.00294226	0.00852904	0.209273	-2.25654	insig
LIPID-N-1363	PS(20:3_22:4)	GP	PS	C48H82NO10P	-	20104.7	3268.27	20526.7	122586	134680	115855	1.04936	0.000157807	0.00181175	0.117655	-3.08736	down
LIPID-N-1270	PS(21:0_16:1)	GP	PS	C43H82NO10P	-	1.41458e+06	324865	1.31901e+06	1.68599e+06	1.88032e+06	1.59721e+06	0.694521	0.176001	0.202152	0.592319	-0.755553	insig
LIPID-N-1325	PS(21:0_20:4)	GP	PS	C47H84NO10P	-	24940.7	3026.78	27587.5	107977	92449.8	93024.9	0.959203	0.00196321	0.00659774	0.189316	-2.40113	insig
LIPID-N-1348	PS(21:2_20:4)	GP	PS	C47H80NO10P	-	27331	2669.29	31402.5	79276.7	106287	90540.8	0.904245	0.00409633	0.0106395	0.22239	-2.16884	insig
LIPID-P-0332	SHexCer(d18:1/16:0)	SP	SHexCer	C40H77NO11S	862509-48-6	119021	29167.9	156750	545620	354958	637289	1.0103	0.023823	0.034684	0.198287	-2.33434	down
LIPID-P-0728	SM(d18:0/13:0)	SP	SM	C36H75N2O6P	-	103242	19114.6	106907	219372	228310	215323	0.888613	0.0351517	0.0476934	0.345795	-1.53201	insig
LIPID-P-0729	SM(d18:0/14:0)	SP	SM	C37H77N2O6P	871577-10-5	212920	33316.2	208985	1.21967e+06	1.23385e+06	1.09143e+06	1.0398	0.00023877	0.00215336	0.128414	-2.96113	down
LIPID-P-0730	SM(d18:0/16:0)	SP	SM	C39H81N2O6P	60322-02-3	84573.4	9058.22	77188.2	238397	239952	235049	0.915636	0.0169237	0.0264585	0.239445	-2.06223	insig
LIPID-P-0731	SM(d18:0/17:0)	SP	SM	C40H83N2O6P	-	4.42775e+07	7.09988e+06	4.46615e+07	7.25156e+07	7.1004e+07	6.68589e+07	0.77238	0.0896839	0.110015	0.456505	-1.1313	insig
LIPID-P-0732	SM(d18:0/18:0)	SP	SM	C41H85N2O6P	-	1.47733e+06	241629	1.53359e+06	4.65168e+06	4.39168e+06	4.41431e+06	0.956199	0.0125044	0.0213671	0.241688	-2.04878	insig
LIPID-P-0734	SM(d18:0/22:0)	SP	SM	C45H93N2O6P	221097-58-1	141559	25576.9	121904	274950	240670	269292	0.880215	0.035158	0.0476934	0.368246	-1.44126	insig
LIPID-P-0735	SM(d18:1/12:0)	SP	SM	C35H71N2O6P	-	29503.1	5521.45	26937.4	88874.1	93377.4	73403.3	0.976348	0.0031636	0.00898353	0.242366	-2.04474	insig
LIPID-P-0736	SM(d18:1/14:0)	SP	SM	C37H75N2O6P	121999-55-1	30781.3	2932.83	29470.6	92068.8	102779	118736	0.931768	0.00240265	0.00745281	0.201492	-2.3112	insig
LIPID-P-0737	SM(d18:1/15:0)	SP	SM	C38H77N2O6P	-	670128	106906	650190	2.94703e+06	2.91249e+06	2.64905e+06	1.01307	0.00150789	0.00562715	0.167739	-2.57571	down
LIPID-P-0738	SM(d18:1/16:0)	SP	SM	C39H79N2O6P	6254-89-3	695758	109035	663255	2.12921e+06	2.37548e+06	2.17636e+06	0.972305	0.00568976	0.012888	0.219733	-2.18618	insig
LIPID-P-0739	SM(d18:1/17:0)	SP	SM	C40H81N2O6P	-	4.71119e+06	684945	4.70732e+06	2.79629e+07	2.67899e+07	2.60886e+07	1.03563	0.000996911	0.00451624	0.124979	-3.00025	down
LIPID-P-0740	SM(d18:1/18:0)	SP	SM	C41H83N2O6P	58909-84-5	30905.3	1780.4	30727	170684	135274	155405	0.943762	0.000722953	0.00382694	0.137446	-2.86306	insig
LIPID-P-0741	SM(d18:1/19:0)	SP	SM	C42H85N2O6P	-	2.26949e+06	386335	2.22292e+06	1.33181e+07	1.40467e+07	1.4494e+07	1.05819	0.000329392	0.00239424	0.116552	-3.10095	down
LIPID-P-0743	SM(d18:1/21:0)	SP	SM	C44H89N2O6P	121999-71-1	314626	60809.3	324726	1.92097e+06	1.96897e+06	1.88276e+06	1.06399	0.00134065	0.00530811	0.121288	-3.04349	down
LIPID-P-0755	SM(d18:1/21:1)	SP	SM	C44H87N2O6P	-	1.06939e+06	209889	1.1371e+06	4.74511e+06	4.86288e+06	4.70891e+06	1.03141	0.00477248	0.0115244	0.168778	-2.5668	down
LIPID-P-0756	SM(d18:1/22:1)	SP	SM	C45H89N2O6P	222403-68-1	132782	32681.2	151648	600207	545689	455689	1.02897	0.00168655	0.00597345	0.197998	-2.33644	down
LIPID-P-0745	SM(d18:1/23:0)	SP	SM	C46H93N2O6P	121999-74-4	332116	72735.1	343213	834134	858791	826082	0.954706	0.0206059	0.0305481	0.296968	-1.75162	insig
LIPID-P-0758	SM(d18:1/24:1)	SP	SM	C47H93N2O6P	94359-13-4	111461	19210.9	107553	238569	229359	219686	0.882532	0.0345744	0.0470327	0.346452	-1.52927	insig
LIPID-P-0759	SM(d18:1/25:1)	SP	SM	C48H95N2O6P	-	111710	20098.9	114900	252254	229934	241693	0.8897	0.0316891	0.0435949	0.340814	-1.55294	insig
LIPID-P-0760	SM(d18:1/26:1)	SP	SM	C49H97N2O6P	-	246931	52952.7	254456	354936	338535	300700	0.712408	0.149779	0.174294	0.557589	-0.842726	insig
LIPID-P-0749	SM(d18:2/14:0)	SP	SM	C37H73N2O6P	2292199-25-6	51413.4	14442.3	51720.7	216269	196173	188345	1.06061	0.000822977	0.00404838	0.195704	-2.35325	down
LIPID-P-0761	SM(d18:2/18:1)	SP	SM	C41H79N2O6P	-	8086.14	8086.14	8086.14	137420	129825	143374	1.17677	0.000925566	0.004288	0.0590776	-4.08124	down
LIPID-P-0762	SM(d18:2/20:1)	SP	SM	C43H83N2O6P	-	38806.7	38806.7	38806.7	510345	468720	502818	1.17658	0.000790689	0.00399032	0.0785622	-3.67002	down
LIPID-P-0763	SM(d18:2/22:1)	SP	SM	C45H87N2O6P	-	98994.3	11410.3	99583.9	550274	652722	605092	1.02048	0.000215373	0.00203844	0.116138	-3.10608	down
LIPID-P-0764	SM(d18:2/23:1)	SP	SM	C46H89N2O6P	-	200619	35536.5	206799	1.75265e+06	1.48711e+06	1.62746e+06	1.07744	0.000178188	0.00186618	0.0910078	-3.45787	down
LIPID-P-0768	SM(d18:2/24:3)	SP	SM	C47H87N2O6P	-	647102	186956	543257	4.864e+06	5.16535e+06	5.73198e+06	1.12623	0.000398377	0.00262175	0.0873857	-3.51646	down
LIPID-P-0766	SM(d18:2/25:1)	SP	SM	C48H93N2O6P	-	46554.5	10140.9	42653.6	398194	370746	389156	1.1027	3.76212e-05	0.000763397	0.0857865	-3.54311	down
LIPID-P-0767	SM(d18:2/26:1)	SP	SM	C49H95N2O6P	-	155542	22312.1	153781	321195	290892	301939	0.842099	0.0432701	0.0569529	0.362829	-1.46264	insig
LIPID-P-0094	SPH(d18:0)	SP	SPH	C18H39NO2	764-22-7	45889	16778.1	54022.4	92923.7	80746.8	74389.7	0.891267	0.0424069	0.0559679	0.470408	-1.08802	insig
LIPID-P-0096	SPH(d18:1)	SP	SPH	C18H37NO2	-	406427	109001	385513	5.10364e+06	4.90364e+06	4.49442e+06	1.12799	0.000174273	0.0018653	0.0621266	-4.00865	down
LIPID-P-0097	SPH(d18:2)	SP	SPH	C18H35NO2	-	20064.2	20064.2	20064.2	197677	200047	171314	1.17389	0.00293426	0.00852904	0.105779	-3.24087	down
LIPID-P-0769	TG(10:0_12:0_14:0)	GL	TG	C39H74O6	-	49210.1	41092.4	49431.9	94700.2	82395.4	93268	1.15031	0.0012811	0.0051911	0.516839	-0.952214	down
LIPID-P-0773	TG(10:0_14:0_16:0)	GL	TG	C43H82O6	-	325750	184174	283211	308056	291688	335041	0.566841	0.378779	0.407658	0.848467	-0.237069	insig
LIPID-P-0771	TG(10:0_16:0_12:0)	GL	TG	C41H78O6	-	98477.4	66638.7	89122.2	297018	284657	355632	1.15538	0.00360749	0.00973322	0.271243	-1.88234	down
LIPID-P-0828	TG(10:0_16:0_18:1)	GL	TG	C47H88O6	-	151522	82611.4	118312	127031	125216	187949	0.567769	0.365085	0.395103	0.800657	-0.320744	insig
LIPID-P-0778	TG(12:0_12:0_18:0)	GL	TG	C45H86O6	-	66919.4	70982.2	78254.4	101428	103829	116557	1.1272	0.00504416	0.0118386	0.67168	-0.574154	down
LIPID-P-0777	TG(12:0_14:0_16:0)	GL	TG	C45H86O6	-	1.14759e+06	578328	1.22425e+06	931965	864968	1.01923e+06	0.0154372	0.848722	0.853983	1.04758	0.0670637	insig
LIPID-P-0823	TG(12:0_14:0_16:1)	GL	TG	C45H84O6	-	564089	308712	515940	497441	495120	514578	0.345361	0.664823	0.684501	0.921442	-0.118034	insig
LIPID-P-0783	TG(12:0_14:0_18:0)	GL	TG	C47H90O6	-	175228	117606	156328	212625	233697	253944	1.02695	0.0193723	0.0290734	0.641416	-0.640667	down
LIPID-P-0829	TG(12:0_14:0_18:1)	GL	TG	C47H88O6	-	3.59973e+06	1.72067e+06	2.78223e+06	3.62519e+06	3.67678e+06	4.1354e+06	0.781729	0.169845	0.195774	0.708435	-0.497292	insig
LIPID-P-0886	TG(12:0_14:0_18:2)	GL	TG	C47H86O6	-	441827	278076	456778	455545	455972	571319	0.688286	0.222884	0.249814	0.793535	-0.333635	insig
LIPID-P-0825	TG(12:0_15:0_16:1)	GL	TG	C46H86O6	-	472285	420396	567740	824517	815504	832558	1.11816	0.0150196	0.0243819	0.590647	-0.759632	down
LIPID-P-0891	TG(12:0_15:0_18:2)	GL	TG	C48H88O6	-	84481.1	97897.7	61145.1	104264	58339.4	88283.9	0.0686183	0.893863	0.895702	0.970651	-0.042975	insig
LIPID-P-0784	TG(12:0_16:0_16:0)	GL	TG	C47H90O6	-	1.93467e+06	628490	1.8482e+06	993741	1.01292e+06	1.20609e+06	0.307461	0.444144	0.471752	1.37308	0.457413	insig
LIPID-P-0827	TG(12:0_16:0_16:1)	GL	TG	C47H88O6	-	3.26759e+06	1.80891e+06	3.00965e+06	3.58761e+06	3.65734e+06	3.7263e+06	0.7929	0.164759	0.190363	0.737031	-0.440202	insig
LIPID-P-0833	TG(12:0_16:0_18:1)	GL	TG	C49H92O6	-	2.98735e+06	1.20621e+06	2.6256e+06	4.00907e+06	3.16766e+06	3.92888e+06	0.813191	0.102045	0.123775	0.614028	-0.703623	insig
LIPID-P-0893	TG(12:0_16:0_18:2)	GL	TG	C49H90O6	-	567905	280343	499813	771207	774943	741782	0.935821	0.0668545	0.084021	0.589204	-0.76316	insig
LIPID-P-1132	TG(12:0_16:0_22:6)	GL	TG	C53H90O6	-	5333.02	5333.02	5333.02	43155.3	55585.8	46800.2	1.17244	0.00722063	0.0149318	0.109928	-3.18537	down
LIPID-P-0961	TG(12:0_16:1_18:2)	GL	TG	C49H88O6	-	290576	174139	239777	264322	269185	343634	0.674108	0.250541	0.277935	0.803168	-0.316226	insig
LIPID-P-2276	TG(12:0_18:1_22:6)	GL	TG	C55H92O6	-	36621.9	8267.38	19450.5	193903	159844	234484	1.10454	0.0080188	0.016027	0.109378	-3.1926	down
LIPID-P-0780	TG(13:0_14:0_16:0)	GL	TG	C46H88O6	-	1.50329e+06	1.28649e+06	1.43798e+06	2.22585e+06	2.58383e+06	2.61584e+06	1.14317	0.0048279	0.0115244	0.569354	-0.812601	down
LIPID-P-0782	TG(14:0_14:0_16:0)	GL	TG	C47H90O6	-	6.99755e+06	2.90472e+06	6.66336e+06	5.19571e+06	5.10726e+06	5.17773e+06	0.0108452	0.808729	0.815427	1.07008	0.0977222	insig
LIPID-P-2284	TG(14:0_14:0_16:1)	GL	TG	C47H88O6	-	3.64292e+06	1.89845e+06	3.22603e+06	4.10179e+06	4.07087e+06	4.35675e+06	0.825773	0.136155	0.160249	0.699746	-0.515097	insig
LIPID-P-0887	TG(14:0_14:1_16:1)	GL	TG	C47H86O6	-	887582	543669	861308	934501	1.11145e+06	979606	0.780065	0.14423	0.16824	0.75773	-0.400243	insig
LIPID-P-0894	TG(14:0_14:1_18:1)	GL	TG	C49H90O6	-	1.08029e+06	403603	1.04869e+06	1.23493e+06	1.08226e+06	1.56475e+06	0.710284	0.173721	0.199768	0.652401	-0.61617	insig
LIPID-P-0785	TG(14:0_15:0_16:0)	GL	TG	C48H92O6	-	3.95601e+06	3.5448e+06	3.47544e+06	7.13829e+06	6.94845e+06	6.77505e+06	1.16539	0.000121911	0.00158322	0.526141	-0.926479	down
LIPID-P-0832	TG(14:0_15:0_16:1)	GL	TG	C48H90O6	-	1.66607e+06	1.42994e+06	1.42255e+06	2.33793e+06	2.61219e+06	2.45754e+06	1.14095	0.00102922	0.00459844	0.609985	-0.713154	down
LIPID-P-0836	TG(14:0_15:0_18:1)	GL	TG	C50H94O6	-	1.19061e+06	1.31356e+06	1.35219e+06	2.54962e+06	2.37154e+06	2.59803e+06	1.16683	0.000254377	0.00221217	0.512869	-0.963338	down
LIPID-P-0786	TG(14:0_16:0_16:0)	GL	TG	C49H94O6	-	2.90316e+07	9.99128e+06	2.44429e+07	1.92131e+07	1.83625e+07	1.94682e+07	0.016476	0.745081	0.756735	1.11258	0.153906	insig
LIPID-P-0834	TG(14:0_16:0_16:1)	GL	TG	C49H92O6	-	1.18059e+07	4.5154e+06	1.02184e+07	1.24231e+07	1.14797e+07	1.32011e+07	0.668563	0.249612	0.277537	0.715281	-0.483417	insig
LIPID-P-0839	TG(14:0_16:0_18:1)	GL	TG	C51H96O6	-	1.22558e+07	3.42145e+06	1.02973e+07	1.63266e+07	1.37957e+07	1.5043e+07	0.765319	0.131306	0.155776	0.575099	-0.798118	insig
LIPID-P-0902	TG(14:0_16:0_18:2)	GL	TG	C51H94O6	-	2.23714e+06	1.05231e+06	1.93274e+06	4.27124e+06	3.41801e+06	4.03914e+06	1.0282	0.00989094	0.0183152	0.44526	-1.16728	down
LIPID-P-1040	TG(14:0_16:0_20:4)	GL	TG	C53H94O6	-	99807.3	27085.8	79882.9	1.16887e+06	791455	1.21844e+06	1.13	0.0160799	0.0255079	0.0650492	-3.94233	down
LIPID-P-1099	TG(14:0_16:0_22:5)	GL	TG	C55H96O6	-	40283.1	40283.1	40283.1	375674	336113	632529	1.16577	0.0481875	0.0625058	0.0898965	-3.47559	down
LIPID-P-0900	TG(14:0_16:1_17:1)	GL	TG	C50H92O6	-	559463	399560	507559	1.15188e+06	1.00316e+06	1.05108e+06	1.13575	0.000859433	0.00412358	0.457433	-1.12837	down
LIPID-P-0903	TG(14:0_16:1_18:1)	GL	TG	C51H94O6	-	7.40748e+06	2.61133e+06	6.46064e+06	1.257e+07	1.04725e+07	1.32032e+07	0.939454	0.0270823	0.0381739	0.454659	-1.13714	insig
LIPID-P-0967	TG(14:0_16:1_18:2)	GL	TG	C51H92O6	-	641800	282734	527738	1.45909e+06	1.08809e+06	1.71442e+06	1.05768	0.0181968	0.0277307	0.340781	-1.55308	down
LIPID-P-1033	TG(14:0_16:1_18:3)	GL	TG	C51H90O6	-	349166	191201	315201	634812	580871	694645	1.07115	0.00557088	0.0127073	0.447865	-1.15887	down
LIPID-P-1090	TG(14:0_16:1_20:4)	GL	TG	C53H92O6	-	54696.5	20968.5	51052.8	700757	614489	818091	1.1507	0.0063121	0.0136017	0.0593989	-4.07342	down
LIPID-P-2286	TG(14:0_18:0_18:1)	GL	TG	C53H100O6	-	2.10475e+06	526905	1.60752e+06	2.65487e+06	2.25865e+06	2.61198e+06	0.76372	0.134984	0.15917	0.563308	-0.828004	insig
LIPID-P-0911	TG(14:0_18:0_18:2)	GL	TG	C53H98O6	-	3.79072e+06	914406	3.7074e+06	1.10043e+07	8.61055e+06	1.09155e+07	0.987798	0.00431002	0.0109322	0.275546	-1.85964	insig
LIPID-P-0798	TG(14:0_18:0_20:0)	GL	TG	C55H106O6	-	546186	229539	484217	554264	583608	586845	0.675061	0.250071	0.277729	0.730521	-0.453002	insig
LIPID-P-0918	TG(14:0_18:0_20:2)	GL	TG	C55H102O6	-	449726	99842.8	348919	1.11433e+06	808172	1.03361e+06	0.96747	0.00808721	0.0161083	0.303942	-1.71813	insig
LIPID-P-0983	TG(14:0_18:1_20:2)	GL	TG	C55H100O6	-	332248	86737.8	281558	1.99632e+06	1.37751e+06	2.14057e+06	1.09392	0.0139217	0.0230389	0.127039	-2.97666	down
LIPID-P-1036	TG(14:0_18:2_18:2)	GL	TG	C53H94O6	-	341268	192781	266308	1.24775e+06	1.09218e+06	1.50029e+06	1.1481	0.00750834	0.0152994	0.208414	-2.26247	down
LIPID-P-1055	TG(14:0_20:0_20:4)	GL	TG	C57H102O6	-	53003.2	15082.7	13453.5	624244	509370	658531	1.13721	0.00371962	0.00998046	0.0454981	-4.45805	down
LIPID-P-2289	TG(14:0_20:2_22:6)	GL	TG	C59H98O6	-	91958.3	48141.8	89735.6	1.84244e+06	1.30602e+06	1.76348e+06	1.16438	0.010852	0.0195167	0.0467912	-4.41762	down
LIPID-P-0955	TG(14:1_14:1_16:1)	GL	TG	C47H84O6	-	182346	36819.2	143638	146687	142894	147564	0.428392	0.626545	0.647828	0.829937	-0.268926	insig
LIPID-P-0892	TG(14:1_16:0_16:1)	GL	TG	C49H90O6	-	1.49293e+06	641305	1.32399e+06	1.56225e+06	1.53507e+06	1.48895e+06	0.642839	0.285086	0.311993	0.754038	-0.407291	insig
LIPID-P-0960	TG(14:1_16:1_16:1)	GL	TG	C49H88O6	-	614768	413765	648298	798940	892507	822837	0.966871	0.0481949	0.0625058	0.666922	-0.58441	insig
LIPID-P-0964	TG(14:1_16:1_18:1)	GL	TG	C51H92O6	-	6.33913e+06	3.30965e+06	5.76328e+06	1.01276e+07	9.04075e+06	1.21056e+07	1.01756	0.0149579	0.0243222	0.492808	-1.0209	down
LIPID-P-0881	TG(15:0_14:1_14:1)	GL	TG	C46H84O6	-	121538	83639.3	67927.6	124913	110419	126068	0.781961	0.198602	0.224667	0.755684	-0.404145	insig
LIPID-P-0890	TG(15:0_14:1_16:1)	GL	TG	C48H88O6	-	233341	183749	238126	375797	325961	643749	0.999693	0.1411	0.164786	0.486965	-1.03811	insig
LIPID-P-2295	TG(15:0_15:0_15:1)	GL	TG	C48H90O6	-	595878	555740	508686	1.00688e+06	967666	1.06775e+06	1.1614	0.000313909	0.00238914	0.545742	-0.87371	down
LIPID-P-0787	TG(15:0_16:0_16:0)	GL	TG	C50H96O6	-	7.65094e+06	6.75753e+06	8.14858e+06	1.49388e+07	1.6172e+07	1.55895e+07	1.16029	0.000132952	0.00166019	0.483017	-1.04985	down
LIPID-P-0835	TG(15:0_16:0_16:1)	GL	TG	C50H94O6	-	4.06422e+06	3.54079e+06	3.94429e+06	7.77671e+06	7.52022e+06	7.66133e+06	1.16783	0.000303709	0.00238914	0.503056	-0.991208	down
LIPID-P-0841	TG(15:0_16:0_18:1)	GL	TG	C52H98O6	-	2.02712e+06	1.58414e+06	2.06501e+06	4.50163e+06	4.55952e+06	4.64145e+06	1.15546	0.00197119	0.00659774	0.414248	-1.27143	down
LIPID-P-0896	TG(15:0_16:1_16:1)	GL	TG	C50H92O6	-	6.04817e+06	3.48386e+06	3.98811e+06	1.00674e+07	6.99089e+06	7.4758e+06	0.985385	0.0430733	0.0567705	0.551076	-0.859677	insig
LIPID-P-0908	TG(15:0_16:1_18:1)	GL	TG	C52H96O6	-	1.79676e+06	1.11466e+06	1.52119e+06	3.02915e+06	2.87986e+06	3.28193e+06	1.1	0.0048225	0.0115244	0.482281	-1.05206	down
LIPID-P-1093	TG(15:0_16:1_20:4)	GL	TG	C54H94O6	-	13406.4	13406.4	13406.4	203643	161699	207876	1.17584	0.00681058	0.0142658	0.0701638	-3.83313	down
LIPID-P-0913	TG(15:0_17:0_19:2)	GL	TG	C54H100O6	-	542778	346086	515190	2.11103e+06	1.64701e+06	2.07775e+06	1.14998	0.00441643	0.0111414	0.240593	-2.05533	down
LIPID-P-1102	TG(15:0_18:1_20:4)	GL	TG	C56H98O6	-	49053.6	49053.6	49053.6	746087	582977	785586	1.17552	0.00882211	0.0170594	0.0695911	-3.84495	down
LIPID-P-1174	TG(15:0_18:1_22:6)	GL	TG	C58H98O6	-	7416.94	2061.58	9822.81	162836	117011	202119	1.12988	0.0236819	0.0345302	0.040047	-4.64216	down
LIPID-P-1042	TG(15:0_18:2_18:2)	GL	TG	C54H96O6	-	367791	403431	469499	957392	954003	981466	1.16038	0.00152486	0.00563253	0.428891	-1.22132	down
LIPID-P-1092	TG(15:0_18:2_18:3)	GL	TG	C54H94O6	-	58785.5	37779.8	77115.9	84478.7	107207	93932.5	0.906627	0.0606535	0.0772242	0.608089	-0.717645	insig
LIPID-P-1050	TG(15:0_19:2_19:2)	GL	TG	C56H100O6	-	39393.7	39393.7	39393.7	457633	335545	449269	1.17417	0.0108604	0.0195167	0.0951196	-3.39411	down
LIPID-P-2302	TG(15:1_17:1_17:1)	GL	TG	C52H94O6	-	405146	269491	566349	776691	775448	832657	1.00165	0.0416101	0.0552155	0.520374	-0.942378	down
LIPID-P-0968	TG(16:0_14:1_18:2)	GL	TG	C51H92O6	-	1.1695e+06	396507	944408	1.78952e+06	1.55642e+06	2.16436e+06	0.930043	0.0287889	0.0401149	0.455587	-1.1342	insig
LIPID-P-0788	TG(16:0_16:0_16:0)	GL	TG	C51H98O6	555-44-2	6.44851e+07	2.12503e+07	6.07448e+07	6.95749e+07	8.03333e+07	7.72194e+07	0.709177	0.186378	0.212849	0.644924	-0.632799	insig
LIPID-P-0837	TG(16:0_16:0_16:1)	GL	TG	C51H96O6	-	2.14486e+07	7.77384e+06	1.99581e+07	2.01219e+07	1.91762e+07	2.15812e+07	0.499582	0.463855	0.491615	0.807838	-0.307862	insig
LIPID-P-0791	TG(16:0_16:0_17:0)	GL	TG	C52H100O6	-	4.28488e+06	3.31184e+06	1.25556e+06	7.36354e+06	7.17684e+06	7.49565e+06	0.954665	0.0376477	0.0505777	0.401719	-1.31574	insig
LIPID-P-0793	TG(16:0_16:0_18:0)	GL	TG	C53H102O6	-	2.59327e+07	1.07202e+07	2.23305e+07	6.78926e+07	8.01686e+07	8.32113e+07	1.09635	0.00093818	0.00431032	0.255038	-1.97121	down
LIPID-P-0842	TG(16:0_16:0_18:1)	GL	TG	C53H100O6	-	5.13404e+07	1.26024e+07	43206497	5.80842e+07	5.3124e+07	5.76245e+07	0.673709	0.221769	0.248851	0.634648	-0.655973	insig
LIPID-P-2307	TG(16:0_16:0_20:2)	GL	TG	C55H102O6	-	935278	219999	770514	2.85721e+06	2.45406e+06	2.85268e+06	1.02549	0.00256419	0.0077873	0.23589	-2.08382	down
LIPID-P-1046	TG(16:0_16:0_20:4)	GL	TG	C55H98O6	-	252086	55233.1	210556	3.0366e+06	2.37516e+06	3.21893e+06	1.12032	0.00650996	0.0138746	0.0600039	-4.0588	down
LIPID-P-1146	TG(16:0_16:0_22:6)	GL	TG	C57H98O6	-	104886	43713.4	77187.3	931189	641414	920190	1.14861	0.0130714	0.0219654	0.0905757	-3.46473	down
LIPID-P-0901	TG(16:0_16:1_16:1)	GL	TG	C51H94O6	-	9.66913e+06	3.52481e+06	8.5425e+06	1.25797e+07	1.01284e+07	1.26822e+07	0.779978	0.122721	0.146304	0.614191	-0.703241	insig
LIPID-P-0906	TG(16:0_16:1_17:1)	GL	TG	C52H96O6	-	2.00116e+06	1.36419e+06	1.52181e+06	3.59919e+06	3.32495e+06	3.68119e+06	1.12938	0.00266483	0.00793743	0.460823	-1.11772	down
LIPID-P-0910	TG(16:0_16:1_18:1)	GL	TG	C53H98O6	-	2.24239e+07	7.16529e+06	2.02141e+07	3.6479e+07	3.24734e+07	4.18348e+07	0.914906	0.0309159	0.0427122	0.44954	-1.15348	insig
LIPID-P-0975	TG(16:0_16:1_18:2)	GL	TG	C53H96O6	-	2.84684e+06	1.21427e+06	2.56011e+06	7.21733e+06	5.75743e+06	7.50628e+06	1.06742	0.0033985	0.00937717	0.323285	-1.62912	down
LIPID-P-1041	TG(16:0_16:1_18:3)	GL	TG	C53H94O6	-	320158	124888	265854	998206	839945	1.07381e+06	1.09476	0.00139608	0.00537463	0.244131	-2.03427	down
LIPID-P-0848	TG(16:0_16:1_20:0)	GL	TG	C55H104O6	-	333624	152648	316441	367552	390998	409890	0.763771	0.163978	0.189911	0.686995	-0.541629	insig
LIPID-P-0920	TG(16:0_16:1_20:1)	GL	TG	C55H102O6	-	1.24551e+06	275579	1.19036e+06	3.03427e+06	2.36593e+06	2.8592e+06	0.935372	0.0116952	0.0205616	0.328286	-1.60698	insig
LIPID-P-1098	TG(16:0_16:1_20:4)	GL	TG	C55H96O6	-	220913	58823.1	214010	5.64164e+06	4.22691e+06	6.34839e+06	1.1436	0.0133783	0.0223124	0.0304463	-5.03759	down
LIPID-P-1136	TG(16:0_16:1_20:5)	GL	TG	C55H94O6	-	28841.7	28841.7	28841.7	299745	308060	319444	1.17656	0.000414854	0.00269019	0.093314	-3.42176	down
LIPID-P-0927	TG(16:0_16:1_22:1)	GL	TG	C57H106O6	-	177279	41191	149002	222594	206226	317953	0.79523	0.0817833	0.100832	0.492079	-1.02304	insig
LIPID-P-1054	TG(16:0_16:1_22:3)	GL	TG	C57H102O6	-	148371	35283.1	128616	2.07544e+06	1.55062e+06	1.91779e+06	1.12621	0.00583531	0.0129786	0.0563274	-4.15002	down
LIPID-P-1145	TG(16:0_16:1_22:5)	GL	TG	C57H98O6	-	143417	41205.9	129163	2.79304e+06	2.17444e+06	3.36795e+06	1.14456	0.0155685	0.0249403	0.0376448	-4.73141	down
LIPID-P-1171	TG(16:0_16:1_22:6)	GL	TG	C57H96O6	-	119832	16820.5	99505.6	1.4362e+06	1.05776e+06	1.53158e+06	1.09143	0.0101703	0.0186551	0.0586651	-4.09135	down
LIPID-P-2309	TG(16:0_16:2_18:3)	GL	TG	C53H92O6	-	95145.7	74177.8	121743	372609	261790	316130	1.13067	0.0107467	0.0194534	0.306216	-1.70738	down
LIPID-P-0795	TG(16:0_17:0_18:0)	GL	TG	C54H104O6	-	832356	664502	402564	1.59418e+06	1.26261e+06	1.45438e+06	1.04484	0.00829325	0.0163515	0.440581	-1.18252	down
LIPID-P-0845	TG(16:0_17:0_18:1)	GL	TG	C54H102O6	-	1.48552e+06	1.06004e+06	1.42684e+06	3.23703e+06	2.89831e+06	3.41121e+06	1.14082	0.000816491	0.00403686	0.416108	-1.26497	down
LIPID-P-1107	TG(16:0_17:0_22:5)	GL	TG	C58H102O6	-	9229.47	1845.89	17443.8	258351	185948	274662	1.10113	0.0120157	0.0208243	0.0396672	-4.65591	down
LIPID-P-0912	TG(16:0_17:1_18:1)	GL	TG	C54H100O6	-	2.18303e+06	1.70617e+06	2.16534e+06	7.95296e+06	6.86526e+06	8.65637e+06	1.1655	0.00476665	0.0115244	0.257919	-1.95501	down
LIPID-P-0979	TG(16:0_17:1_18:2)	GL	TG	C54H98O6	-	283333	191284	232895	881726	702757	1.00291e+06	1.14968	0.0128974	0.0218852	0.273446	-1.87067	down
LIPID-P-2311	TG(16:0_17:1_22:6)	GL	TG	C58H98O6	-	11391.7	11391.7	11391.7	169153	100650	163493	1.16927	0.0261613	0.0369982	0.0788727	-3.66433	down
LIPID-P-2312	TG(16:0_17:2_20:4)	GL	TG	C56H96O6	-	12041.6	12041.6	12041.6	169602	151167	223343	1.17476	0.0159581	0.0253973	0.0663922	-3.91284	down
LIPID-P-0800	TG(16:0_18:0_18:0)	GL	TG	C55H106O6	-	1.01561e+07	6.04385e+06	9.98198e+06	4.1412e+07	5.03331e+07	5.36567e+07	1.15099	0.00403601	0.0105109	0.180066	-2.4734	down
LIPID-P-0846	TG(16:0_18:0_18:1)	GL	TG	C55H104O6	-	7.95522e+06	2.16641e+06	6.74841e+06	1.11837e+07	1.0554e+07	1.20418e+07	0.840872	0.0779554	0.096356	0.499416	-1.00169	insig
LIPID-P-0916	TG(16:0_18:0_18:2)	GL	TG	C55H102O6	-	3.57532e+06	1.24831e+06	3.20556e+06	6.77663e+06	5.88658e+06	6.59884e+06	0.968443	0.0239376	0.0347989	0.41684	-1.26243	insig
LIPID-P-0805	TG(16:0_18:0_20:0)	GL	TG	C57H110O6	-	112707	71840.4	110448	221999	253373	276000	1.11717	0.00196001	0.00659774	0.392608	-1.34884	down
LIPID-P-0851	TG(16:0_18:0_20:1)	GL	TG	C57H108O6	-	221792	59908.6	183564	347514	346869	381936	0.904162	0.0464854	0.0605305	0.432273	-1.20998	insig
LIPID-P-1056	TG(16:0_18:0_20:4)	GL	TG	C57H102O6	-	1.52345e+06	972994	1.34426e+06	4.2312e+06	3.89385e+06	4.64372e+06	1.14794	0.000583245	0.00344291	0.300789	-1.73318	down
LIPID-P-0809	TG(16:0_18:0_22:0)	GL	TG	C59H114O6	-	106494	77957.2	94883.1	186191	216663	233130	1.13733	0.00371615	0.00998046	0.439216	-1.187	down
LIPID-P-1151	TG(16:0_18:0_22:6)	GL	TG	C59H102O6	-	50531.1	33293.5	40830.1	354280	278362	340264	1.1672	0.00506538	0.0118569	0.128126	-2.96436	down
LIPID-P-0915	TG(16:0_18:1_18:1)	GL	TG	C55H102O6	-	3.66885e+07	1.03149e+07	3.03517e+07	1.05936e+08	8.4191e+07	1.08322e+08	1.03545	0.002638	0.00792863	0.25919	-1.94792	down
LIPID-P-0982	TG(16:0_18:1_18:2)	GL	TG	C55H100O6	-	8.71211e+06	5.09761e+06	8.33784e+06	2.36247e+07	1.84695e+07	2.41868e+07	1.11642	0.00434747	0.0109985	0.334147	-1.58145	down
LIPID-P-0922	TG(16:0_18:1_19:1)	GL	TG	C56H104O6	-	317873	57760.2	279012	1.29729e+06	977000	1.33354e+06	1.02196	0.00304692	0.00875428	0.181451	-2.46235	down
LIPID-P-0924	TG(16:0_18:1_20:1)	GL	TG	C57H106O6	-	1.70965e+06	449776	1.51946e+06	4.74273e+06	3.88062e+06	5.32356e+06	1.0161	0.00402793	0.0105109	0.263778	-1.9226	down
LIPID-P-0992	TG(16:0_18:1_20:2)	GL	TG	C57H104O6	-	1.27991e+06	258000	961310	8.86933e+06	7.1346e+06	9.75382e+06	1.0955	0.00447868	0.0111832	0.0970281	-3.36545	down
LIPID-P-1105	TG(16:0_18:1_20:4)	GL	TG	C57H100O6	-	508380	124345	494895	1.29459e+07	9.33236e+06	1.34968e+07	1.13901	0.0119605	0.0207656	0.0315197	-4.9876	down
LIPID-P-0935	TG(16:0_18:1_22:1)	GL	TG	C59H110O6	-	157902	38797.9	128386	338064	298362	402011	0.977256	0.00764843	0.0154877	0.313053	-1.67552	insig
LIPID-P-1060	TG(16:0_18:1_22:3)	GL	TG	C59H106O6	-	1.12484e+06	186937	962351	1.18984e+07	9.41919e+06	1.26145e+07	1.09643	0.00502897	0.0118386	0.06702	-3.89927	down
LIPID-P-1114	TG(16:0_18:1_22:4)	GL	TG	C59H104O6	-	147715	37820.3	130676	4.6222e+06	3.13675e+06	4.37138e+06	1.14589	0.0129515	0.0219387	0.0260678	-5.26159	down
LIPID-P-1149	TG(16:0_18:1_22:5)	GL	TG	C59H102O6	-	188649	33578.2	105135	3.48087e+06	2.75729e+06	3.77385e+06	1.13348	0.00760168	0.0154573	0.0326969	-4.9347	down
LIPID-P-1177	TG(16:0_18:1_22:6)	GL	TG	C59H100O6	-	215907	82008.8	189558	3.04606e+06	2.21586e+06	3.65458e+06	1.15029	0.0204846	0.0304147	0.054671	-4.19308	down
LIPID-P-0941	TG(16:0_18:1_24:1)	GL	TG	C61H114O6	-	166930	34415	140969	121497	114980	142059	0.338363	0.795987	0.806754	0.904311	-0.145109	insig
LIPID-P-1125	TG(16:0_18:1_24:4)	GL	TG	C61H108O6	-	24801	5308.88	21490.1	152539	149042	179733	1.09066	0.000630637	0.00357116	0.107207	-3.22153	down
LIPID-P-0947	TG(16:0_18:1_26:1)	GL	TG	C63H118O6	-	123213	44243.1	98364.5	74946.4	85142.9	117586	0.202373	0.891102	0.893856	0.957309	-0.0629441	insig
LIPID-P-1048	TG(16:0_18:2_18:2)	GL	TG	C55H98O6	-	5.52664e+06	4.74244e+06	5.45968e+06	1.51954e+07	1.37387e+07	1.75869e+07	1.16569	0.00907656	0.0172213	0.338101	-1.56447	down
LIPID-P-1096	TG(16:0_18:2_18:3)	GL	TG	C55H96O6	-	963937	891403	980134	3.3401e+06	2.80006e+06	3.19588e+06	1.17214	0.0045462	0.0112943	0.303713	-1.71922	down
LIPID-P-1144	TG(16:0_18:2_20:4)	GL	TG	C57H98O6	-	328902	73331.5	204503	6.90726e+06	5.38134e+06	8.57352e+06	1.14352	0.0176219	0.0271578	0.0290832	-5.10367	down
LIPID-P-1170	TG(16:0_18:2_20:5)	GL	TG	C57H96O6	-	36355	28354.6	46186.8	338369	285151	389857	1.16573	0.00846519	0.0165897	0.109432	-3.19189	down
LIPID-P-1200	TG(16:0_18:2_22:6)	GL	TG	C59H98O6	-	138398	47659.9	100580	1.66088e+06	1.38054e+06	1.83295e+06	1.14986	0.00576862	0.0129514	0.0588051	-4.08792	down
LIPID-P-1213	TG(16:0_18:4_20:5)	GL	TG	C57H92O6	-	210253	182862	213283	457947	416371	418184	1.16268	0.000299738	0.00238914	0.469166	-1.09183	down
LIPID-P-2316	TG(16:0_19:2_20:4)	GL	TG	C58H100O6	-	12721.7	1908.86	9544.32	554167	449100	563697	1.13732	0.00479643	0.0115244	0.0154278	-6.01832	down
LIPID-P-0853	TG(16:0_20:0_18:1)	GL	TG	C57H108O6	-	365399	151023	335306	486764	496928	528271	0.886428	0.0768726	0.0952594	0.563326	-0.827957	insig
LIPID-P-2317	TG(16:0_20:0_22:6)	GL	TG	C61H106O6	-	27309.5	27309.5	27309.5	522938	340379	537139	1.17272	0.0201515	0.0299658	0.0585012	-4.09539	down
LIPID-P-2328	TG(16:0_20:1_18:2)	GL	TG	C57H104O6	-	1.10794e+06	262787	829031	4.14639e+06	3.41637e+06	4.57611e+06	1.06331	0.00197832	0.00659893	0.181216	-2.46422	down
LIPID-P-1184	TG(16:0_20:2_22:5)	GL	TG	C61H104O6	-	27616	27616	27616	431602	267752	441979	1.17048	0.0246345	0.0355467	0.0725888	-3.78411	down
LIPID-P-2320	TG(16:0_20:2_22:6)	GL	TG	C61H102O6	-	73460.2	17595	67910.4	2.27787e+06	1.6104e+06	2.52772e+06	1.14318	0.0164764	0.026021	0.0247764	-5.33489	down
LIPID-P-2321	TG(16:0_20:2_24:5)	GL	TG	C63H108O6	-	26461.5	26461.5	26461.5	355180	261967	388662	1.17389	0.014734	0.0240384	0.078926	-3.66336	down
LIPID-P-2338	TG(16:0_22:1_18:2)	GL	TG	C59H108O6	-	223025	96515.9	216612	469294	434937	508789	1.03874	0.00802994	0.016027	0.379438	-1.39806	down
LIPID-P-1029	TG(16:1_16:1_16:2)	GL	TG	C51H90O6	-	160384	93763.5	111387	386908	408100	505836	1.13737	0.00447705	0.0111832	0.280998	-1.83137	down
LIPID-P-0970	TG(16:1_16:1_17:1)	GL	TG	C52H94O6	-	1.39464e+06	1.26834e+06	1.96163e+06	2.74678e+06	3.94105e+06	3.09499e+06	1.06818	0.0212692	0.0313882	0.472727	-1.08092	down
LIPID-P-0973	TG(16:1_16:1_18:1)	GL	TG	C53H96O6	-	6.30939e+06	2.03295e+06	5.04271e+06	1.67535e+07	1.36476e+07	1.7708e+07	1.04906	0.00280041	0.00821567	0.278222	-1.84569	down
LIPID-P-1037	TG(16:1_16:1_18:2)	GL	TG	C53H94O6	-	1.74906e+06	671842	1.36051e+06	4.32401e+06	3.63879e+06	5.25031e+06	1.07192	0.00738843	0.0151183	0.286186	-1.80497	down
LIPID-P-1086	TG(16:1_16:1_18:3)	GL	TG	C53H92O6	-	119552	36848.6	82852.1	647727	441543	612153	1.11059	0.00934677	0.0175748	0.140619	-2.83013	down
LIPID-P-1197	TG(16:1_16:1_22:6)	GL	TG	C57H94O6	-	27004.5	27004.5	27004.5	315506	240755	355168	1.17389	0.0143676	0.0236019	0.0888864	-3.49189	down
LIPID-P-1179	TG(16:1_16:1_24:5)	GL	TG	C59H100O6	-	95471	95471	95471	1.3072e+06	942751	1.33791e+06	1.17404	0.01304	0.0219654	0.0798283	-3.64696	down
LIPID-P-1202	TG(16:1_16:1_24:6)	GL	TG	C59H98O6	-	10157.4	10157.4	10157.4	138408	151229	188041	1.1754	0.00981116	0.0182172	0.0637924	-3.97047	down
LIPID-P-0977	TG(16:1_17:1_18:1)	GL	TG	C54H98O6	-	1.21448e+06	794380	1.10839e+06	3.39979e+06	2.84182e+06	3.28575e+06	1.144	0.000811754	0.00403686	0.32719	-1.6118	down
LIPID-P-0925	TG(16:1_18:0_20:1)	GL	TG	C57H106O6	-	1.69947e+06	368339	1.39199e+06	6.004e+06	4.75743e+06	6.19594e+06	1.03337	0.00182843	0.0063446	0.204029	-2.29315	down
LIPID-P-2313	TG(16:1_18:1_16:3)	GL	TG	C53H92O6	-	13152.1	8895.84	11399.3	150393	113856	148822	1.17043	0.00823134	0.0163154	0.0809723	-3.62643	down
LIPID-P-0981	TG(16:1_18:1_18:1)	GL	TG	C55H100O6	-	8.60904e+06	2.364e+06	8.08918e+06	3.65665e+07	3.00079e+07	3.42057e+07	1.06615	0.000606231	0.0034939	0.189147	-2.40242	down
LIPID-P-1045	TG(16:1_18:1_18:2)	GL	TG	C55H98O6	-	2.9081e+06	1.13678e+06	2.53272e+06	1.24709e+07	1.09577e+07	1.38142e+07	1.11867	0.0010219	0.00458679	0.176614	-2.50133	down
LIPID-P-1097	TG(16:1_18:1_18:3)	GL	TG	C55H96O6	-	1.02322e+06	810718	866235	2.484e+06	2.25915e+06	2.57369e+06	1.16431	0.000358985	0.0025337	0.369036	-1.43817	down
LIPID-P-1106	TG(16:1_18:1_20:3)	GL	TG	C57H100O6	-	427439	120564	346543	6.1148e+06	4.54861e+06	6.33931e+06	1.13926	0.00938091	0.017605	0.052612	-4.24847	down
LIPID-P-2334	TG(16:1_18:1_20:5)	GL	TG	C57H96O6	-	52465.7	52465.7	52465.7	455380	366485	937680	1.15027	0.0949411	0.11588	0.0894533	-3.48272	insig
LIPID-P-1000	TG(16:1_18:1_22:1)	GL	TG	C59H108O6	-	114992	29773.7	100672	284436	229289	323279	0.993175	0.00653448	0.0138965	0.293233	-1.76988	insig
LIPID-P-1201	TG(16:1_18:1_22:6)	GL	TG	C59H98O6	-	35663.6	35663.6	35663.6	511801	385980	598268	1.17376	0.0172607	0.0268553	0.0715155	-3.8056	down
LIPID-P-1007	TG(16:1_18:1_24:1)	GL	TG	C61H112O6	-	239810	112300	211480	217476	148895	360439	0.405471	0.506856	0.531407	0.77543	-0.366931	insig
LIPID-P-1095	TG(16:1_18:2_18:2)	GL	TG	C55H96O6	-	1.2956e+06	980496	1.30293e+06	3.26934e+06	3.10604e+06	3.43795e+06	1.15683	0.00013992	0.00170353	0.36471	-1.45518	down
LIPID-P-1215	TG(16:1_18:2_22:6)	GL	TG	C59H96O6	-	18825.1	18825.1	18825.1	231390	191983	274852	1.17496	0.0122854	0.021104	0.0808839	-3.628	down
LIPID-P-0802	TG(17:0_18:0_18:0)	GL	TG	C56H108O6	-	347701	252184	312822	1.8543e+06	1.72629e+06	2.28862e+06	1.16853	0.00901817	0.01717	0.155508	-2.68494	down
LIPID-P-0849	TG(17:0_18:0_18:1)	GL	TG	C56H106O6	-	217780	126678	118486	523339	455245	508166	1.11983	0.00167222	0.00595338	0.311379	-1.68326	down
LIPID-P-0921	TG(17:0_18:1_18:1)	GL	TG	C56H104O6	-	477636	38148.8	416572	1.2657e+06	1.01544e+06	1.17703e+06	0.861603	0.011879	0.020735	0.26961	-1.89105	insig
LIPID-P-2341	TG(17:0_18:1_20:3)	GL	TG	C58H104O6	-	35589.2	8318.2	34835.1	589989	466379	588604	1.12728	0.00448935	0.0111832	0.0478686	-4.38478	down
LIPID-P-1108	TG(17:0_18:1_20:4)	GL	TG	C58H102O6	-	31220.3	31220.3	31220.3	368536	370018	489880	1.17533	0.0111088	0.0197444	0.0762442	-3.71323	down
LIPID-P-1154	TG(17:0_18:1_22:5)	GL	TG	C60H104O6	-	25254	25254	25254	475395	298711	393746	1.17218	0.0191065	0.0288077	0.0648731	-3.94624	down
LIPID-P-1203	TG(17:0_18:2_22:6)	GL	TG	C60H100O6	-	9653.88	9653.88	9653.88	133189	116078	190499	1.17281	0.0259611	0.0368602	0.065857	-3.92452	down
LIPID-P-1058	TG(17:0_19:2_19:2)	GL	TG	C58H104O6	-	37488.9	37488.9	37488.9	513258	389621	493961	1.17519	0.00795012	0.0159658	0.0805151	-3.6346	down
LIPID-P-1208	TG(17:1_17:1_24:6)	GL	TG	C61H102O6	-	23645.1	3735.81	13793.1	192208	218610	272373	1.10665	0.00883515	0.0170594	0.0602671	-4.05248	down
LIPID-P-0984	TG(17:1_18:1_18:1)	GL	TG	C56H102O6	-	712172	382892	701298	5.31446e+06	3.68883e+06	5.34935e+06	1.15029	0.0140215	0.0231473	0.125159	-2.99817	down
LIPID-P-1051	TG(17:1_18:1_18:2)	GL	TG	C56H100O6	-	218929	138885	156214	1.01337e+06	720063	1.09867e+06	1.15337	0.0177981	0.0272838	0.181501	-2.46195	down
LIPID-P-0993	TG(17:1_18:1_20:1)	GL	TG	C58H106O6	-	19204.1	19204.1	19204.1	216007	207526	207510	1.17626	0.000219095	0.00203844	0.0912968	-3.45329	down
LIPID-P-1057	TG(17:1_18:1_20:2)	GL	TG	C58H104O6	-	147857	55240.6	117716	2.17176e+06	1.56055e+06	2.19123e+06	1.15264	0.0110266	0.0196947	0.0541591	-4.20665	down
LIPID-P-2327	TG(18:0_16:1_20:1)	GL	TG	C57H106O6	-	3.29419e+06	1.54476e+06	3.12587e+06	9.74977e+06	8.37289e+06	1.04933e+07	1.10237	0.00123814	0.005103	0.278335	-1.84511	down
LIPID-P-2366	TG(18:0_16:1_24:6)	GL	TG	C61H104O6	-	15986.8	15986.8	15986.8	228226	180590	221652	1.17578	0.00584042	0.0129786	0.0760714	-3.7165	down
LIPID-P-2329	TG(18:0_16:2_20:2)	GL	TG	C57H102O6	-	782667	166213	553828	6.43442e+06	4.95657e+06	7.17061e+06	1.10983	0.00888002	0.0170594	0.0809579	-3.62668	down
LIPID-P-2325	TG(18:0_17:1_18:1)	GL	TG	C56H104O6	-	1.21404e+06	469791	1.11147e+06	4.85611e+06	3.9555e+06	5.25939e+06	1.10554	0.00253396	0.00776125	0.198657	-2.33165	down
LIPID-P-0804	TG(18:0_18:0_18:0)	GL	TG	C57H110O6	-	3.43804e+06	2.52986e+06	3.38621e+06	1.27324e+07	1.55532e+07	1.72842e+07	1.16151	0.00921768	0.0173993	0.20527	-2.28441	down
LIPID-P-0852	TG(18:0_18:0_18:1)	GL	TG	C57H108O6	-	1.12445e+06	510506	968911	1.85896e+06	1.77026e+06	1.95758e+06	1.01214	0.0250833	0.03603	0.466074	-1.10137	down
LIPID-P-0926	TG(18:0_18:1_18:1)	GL	TG	C57H106O6	-	6.46694e+06	2.24771e+06	5.76643e+06	1.9411e+07	1.59814e+07	2.23004e+07	1.06707	0.00423702	0.0108033	0.251003	-1.99422	down
LIPID-P-0989	TG(18:0_18:1_18:2)	GL	TG	C57H104O6	-	1.76924e+06	1.19617e+06	1.71167e+06	4.49153e+06	4.07325e+06	4.49359e+06	1.14326	0.000377834	0.00256677	0.358168	-1.48129	down
LIPID-P-0856	TG(18:0_18:1_20:0)	GL	TG	C59H112O6	-	59528.9	30616.8	52238.1	101358	93658.4	110423	1.04636	0.0107059	0.0194181	0.46616	-1.1011	down
LIPID-P-0933	TG(18:0_18:1_20:1)	GL	TG	C59H110O6	-	184351	53582	163229	614390	538991	763039	1.06343	0.00526323	0.0122057	0.209329	-2.25616	down
LIPID-P-1116	TG(18:0_18:1_20:4)	GL	TG	C59H104O6	-	206442	18620.3	118211	3.29079e+06	2.21109e+06	3.46969e+06	1.09196	0.0167087	0.0262066	0.0382624	-4.70793	down
LIPID-P-1070	TG(18:0_18:1_22:3)	GL	TG	C61H110O6	-	29971.7	6378.08	24139.1	461787	405496	559636	1.13029	0.00837969	0.0164885	0.0423913	-4.56009	down
LIPID-P-1124	TG(18:0_18:1_22:4)	GL	TG	C61H108O6	-	26203.4	561.562	21312.3	502103	396936	526148	1.01449	0.00582017	0.0129786	0.033734	-4.88965	down
LIPID-P-1181	TG(18:0_18:1_22:6)	GL	TG	C61H104O6	-	38325	1694.9	25425.5	600667	457015	598661	1.0484	0.00588968	0.0129786	0.039512	-4.66157	down
LIPID-P-0934	TG(18:0_18:2_20:0)	GL	TG	C59H110O6	-	161255	97576.4	127885	338419	300992	406133	1.12065	0.0067918	0.0142658	0.369871	-1.43491	down
LIPID-P-2355	TG(18:0_18:2_20:2)	GL	TG	C59H106O6	-	536001	97331	445757	7.09545e+06	5.39108e+06	7.60431e+06	1.11228	0.00887567	0.0170594	0.0537105	-4.21865	down
LIPID-P-2356	TG(18:0_18:2_20:3)	GL	TG	C59H104O6	-	429783	61361.2	315119	1.18233e+07	9.43741e+06	1.22429e+07	1.1267	0.00575619	0.0129514	0.024065	-5.37692	down
LIPID-P-1150	TG(18:0_18:2_20:4)	GL	TG	C59H102O6	-	207494	54130.7	192849	8.70671e+06	6.3121e+06	9.4748e+06	1.15081	0.0136529	0.022654	0.0185548	-5.75206	down
LIPID-P-2358	TG(18:0_18:2_22:4)	GL	TG	C61H106O6	-	24279.1	24279.1	24279.1	355475	317622	422048	1.17612	0.00792757	0.0159534	0.0665092	-3.9103	down
LIPID-P-1206	TG(18:0_18:2_22:6)	GL	TG	C61H102O6	-	80848.4	23212.5	72401.8	2.4723e+06	1.88963e+06	2.66946e+06	1.15142	0.0100017	0.0184152	0.0250964	-5.31638	down
LIPID-P-1113	TG(18:0_18:3_20:2)	GL	TG	C59H104O6	-	135157	48228.2	115733	2.29459e+06	1.67764e+06	2.42835e+06	1.15178	0.0118588	0.020735	0.0467331	-4.41941	down
LIPID-P-2361	TG(18:0_20:1_20:4)	GL	TG	C61H108O6	-	19230.9	1850.77	9467.57	186872	172927	221507	1.0864	0.00294072	0.00852904	0.0525528	-4.25009	down
LIPID-P-2346	TG(18:0_20:2_18:3)	GL	TG	C59H104O6	-	66005.8	6825.21	65999.6	975618	752680	1.12209e+06	1.07532	0.0117267	0.0205798	0.048706	-4.35976	down
LIPID-P-1230	TG(18:0_20:4_22:6)	GL	TG	C63H102O6	-	26955.1	26955.1	26955.1	355297	263667	404175	1.17349	0.0167603	0.0262453	0.0790367	-3.66133	down
LIPID-P-2326	TG(18:1_17:2_18:2)	GL	TG	C56H98O6	-	24344.6	24344.6	24344.6	279582	257301	351721	1.17542	0.0108089	0.0194961	0.0821893	-3.60491	down
LIPID-P-2330	TG(18:1_17:2_19:2)	GL	TG	C57H100O6	-	6.4183e+06	5.60311e+06	6.97376e+06	2.10509e+07	2.01686e+07	2.46647e+07	1.16767	0.00470711	0.0115244	0.288312	-1.7943	down
LIPID-P-0988	TG(18:1_18:1_18:1)	GL	TG	C57H104O6	122-32-7	1.8178e+07	7.66364e+06	1.54078e+07	9.02549e+07	6.87502e+07	9.1746e+07	1.12896	0.00484158	0.0115244	0.164503	-2.60381	down
LIPID-P-1052	TG(18:1_18:1_18:2)	GL	TG	C57H102O6	-	7.27587e+06	5.41767e+06	6.5912e+06	2.19798e+07	2.04609e+07	2.43322e+07	1.16415	0.0012938	0.00520281	0.288811	-1.7918	down
LIPID-P-0996	TG(18:1_18:1_19:1)	GL	TG	C58H106O6	-	129830	56429.1	117789	1.06942e+06	947279	1.21337e+06	1.1496	0.00357939	0.00971122	0.0941307	-3.40919	down
LIPID-P-0999	TG(18:1_18:1_20:1)	GL	TG	C59H108O6	-	732494	214896	594764	4.85061e+06	3.93577e+06	5.39534e+06	1.11826	0.00515972	0.0119942	0.108742	-3.20101	down
LIPID-P-1009	TG(18:1_18:1_22:1)	GL	TG	C61H112O6	-	72937.9	16986.5	64494.9	291162	230478	299141	1.04852	0.00160793	0.00582204	0.188137	-2.41015	down
LIPID-P-1068	TG(18:1_18:1_22:2)	GL	TG	C61H110O6	-	184955	31845.3	155929	1.44493e+06	1.07821e+06	1.57107e+06	1.08137	0.00875456	0.0170198	0.091038	-3.45739	down
LIPID-P-1155	TG(18:1_18:1_22:4)	GL	TG	C61H106O6	-	61576.4	6790.71	46794.7	3.14873e+06	2.33618e+06	3.54775e+06	1.12853	0.0139322	0.0230389	0.0127495	-6.29342	down
LIPID-P-1182	TG(18:1_18:1_22:5)	GL	TG	C61H104O6	-	89352.7	20348.1	62516.3	2.64879e+06	2.07248e+06	3.0145e+06	1.14786	0.0112941	0.0200008	0.0222624	-5.48925	down
LIPID-P-1205	TG(18:1_18:1_22:6)	GL	TG	C61H102O6	-	90230.1	90230.1	90230.1	1.295e+06	884604	1.30963e+06	1.17299	0.0164443	0.026021	0.0775787	-3.6882	down
LIPID-P-1017	TG(18:1_18:1_24:1)	GL	TG	C63H116O6	-	63116.1	14728	51160.5	98066	72033.9	98072.4	0.818753	0.0651087	0.0821449	0.481051	-1.05574	insig
LIPID-P-1160	TG(18:1_18:1_24:4)	GL	TG	C63H110O6	-	24588.3	5779	16595.1	565114	383531	594919	1.14359	0.0165609	0.0260641	0.0304246	-5.03862	down
LIPID-P-1023	TG(18:1_18:1_26:1)	GL	TG	C65H120O6	-	70768.2	25579.5	58165.4	77033.7	63345.8	78926.2	0.664924	0.245259	0.27332	0.704556	-0.505214	insig
LIPID-P-1104	TG(18:1_18:2_18:2)	GL	TG	C57H100O6	-	9.98232e+06	8.12824e+06	9.70762e+06	2.25099e+07	2.29697e+07	2.28524e+07	1.16454	0.00110809	0.00486162	0.407103	-1.29653	down
LIPID-P-1143	TG(18:1_18:2_18:3)	GL	TG	C57H98O6	-	2.02791e+06	1.29014e+06	1.35048e+06	2.59852e+06	2.97239e+06	3.15796e+06	1.06294	0.0122516	0.0210832	0.534839	-0.902825	down
LIPID-P-1172	TG(18:1_18:2_18:4)	GL	TG	C57H96O6	-	66706.5	60430	35078.2	77451.1	76760.5	99548.1	0.878566	0.0709773	0.0886068	0.639245	-0.645558	insig
LIPID-P-0998	TG(18:1_18:2_20:0)	GL	TG	C59H108O6	-	1.49757e+06	425237	1.26855e+06	8.3875e+06	6.51983e+06	9.37309e+06	1.10251	0.00715441	0.0148264	0.131437	-2.92755	down
LIPID-P-1061	TG(18:1_18:2_20:1)	GL	TG	C59H106O6	-	246389	88336.8	206227	1.28492e+06	1.08247e+06	1.49578e+06	1.12255	0.0054342	0.0124833	0.140028	-2.83621	down
LIPID-P-1115	TG(18:1_18:2_20:2)	GL	TG	C59H104O6	-	540251	154627	423439	1.2017e+07	9.55276e+06	1.2918e+07	1.15009	0.00747533	0.0152641	0.0324265	-4.94668	down
LIPID-P-1176	TG(18:1_18:2_20:4)	GL	TG	C59H100O6	-	57852.1	28212.4	69551.4	2.7925e+06	1.97512e+06	3.1682e+06	1.16451	0.0178489	0.0272918	0.0196093	-5.67232	down
LIPID-P-1008	TG(18:1_18:2_22:0)	GL	TG	C61H112O6	-	82645.5	83578.7	84391.1	161204	189367	193514	1.16433	0.010451	0.019098	0.460618	-1.11836	down
LIPID-P-2368	TG(18:1_18:2_22:3)	GL	TG	C61H106O6	-	110598	20939	99250.7	4.4026e+06	3.35719e+06	4.41714e+06	1.13961	0.0073787	0.0151183	0.0189529	-5.72144	down
LIPID-P-1183	TG(18:1_18:2_22:4)	GL	TG	C61H104O6	-	74796.9	74796.9	74796.9	1.07361e+06	667752	766644	1.16894	0.024811	0.0356956	0.0894696	-3.48246	down
LIPID-P-1204	TG(18:1_18:2_22:5)	GL	TG	C61H102O6	-	55667	55667	55667	932591	639784	1.01903e+06	1.17294	0.0195735	0.0293302	0.0644443	-3.9558	down
LIPID-P-1217	TG(18:1_18:2_22:6)	GL	TG	C61H100O6	-	41354.3	41354.3	41354.3	452094	461367	690090	1.17259	0.0240145	0.0348586	0.0773676	-3.69213	down
LIPID-P-1011	TG(18:1_20:1_20:1)	GL	TG	C61H112O6	-	57606.7	13270	42579.8	318409	246714	326173	1.09051	0.00282715	0.00826921	0.127294	-2.97377	down
LIPID-P-2373	TG(18:1_20:1_20:2)	GL	TG	C61H110O6	-	65583.7	11220.7	48973.7	771549	554155	805180	1.10697	0.0110665	0.0197053	0.0590262	-4.0825	down
LIPID-P-1016	TG(18:1_20:1_22:1)	GL	TG	C63H116O6	-	239532	45915.5	187393	295218	235334	337029	0.723831	0.136585	0.160475	0.54501	-0.875646	insig
LIPID-P-2375	TG(18:1_20:1_22:4)	GL	TG	C63H110O6	-	7896.85	7896.85	7896.85	158071	135062	215484	1.17447	0.0211929	0.031345	0.0465783	-4.4242	down
LIPID-P-1209	TG(18:1_20:1_22:6)	GL	TG	C63H106O6	-	11935.6	1037.56	3488.28	237269	170973	275489	1.11402	0.0174014	0.0269803	0.0240759	-5.37627	down
LIPID-P-2351	TG(18:1_20:2_18:3)	GL	TG	C59H102O6	-	234428	49336.6	195380	6.47294e+06	4.70388e+06	6.90234e+06	1.13888	0.0124418	0.0212976	0.0265026	-5.23772	down
LIPID-P-2377	TG(18:1_20:2_20:4)	GL	TG	C61H104O6	-	76134.8	16355.2	51448.7	2.92879e+06	1.92233e+06	2807764	1.1476	0.0154418	0.024845	0.0187937	-5.73361	down
LIPID-P-2378	TG(18:1_20:2_22:4)	GL	TG	C63H108O6	-	20966.5	4735.04	30010.8	657669	527514	734598	1.12735	0.00856213	0.016746	0.0290202	-5.1068	down
LIPID-P-2379	TG(18:1_20:2_24:5)	GL	TG	C65H110O6	-	8021.6	8021.6	8021.6	146672	109810	135410	1.17533	0.00781962	0.0158015	0.0614069	-4.02546	down
LIPID-P-1210	TG(18:1_20:3_22:4)	GL	TG	C63H106O6	-	31171.4	31171.4	31171.4	479130	409327	631832	1.17437	0.0185547	0.0281938	0.0615107	-4.02302	down
LIPID-P-1072	TG(18:1_22:1_18:2)	GL	TG	C61H110O6	-	174568	138312	150894	294133	283443	316035	1.15033	0.000590227	0.00346314	0.518989	-0.946225	down
LIPID-P-1192	TG(18:1_22:1_22:5)	GL	TG	C65H112O6	-	14897.9	2217.9	11089.5	209984	117503	170560	1.09607	0.0261274	0.0369982	0.0566318	-4.14224	down
LIPID-P-1169	TG(18:2_18:2_18:3)	GL	TG	C57H96O6	-	2.03093e+06	2.01055e+06	2.04984e+06	4.02444e+06	3.57496e+06	3.54005e+06	1.16453	0.00821937	0.0163154	0.546824	-0.870852	down
LIPID-P-1152	TG(18:2_18:2_20:2)	GL	TG	C59H102O6	-	129159	36975.9	102130	1.98661e+06	1.36157e+06	1.8783e+06	1.14029	0.0120641	0.0208711	0.0513279	-4.28411	down
LIPID-P-1226	TG(18:2_18:2_22:6)	GL	TG	C61H98O6	-	17578.7	17578.7	17578.7	270694	203940	327262	1.17347	0.0197675	0.0295753	0.0657641	-3.92656	down
LIPID-P-1196	TG(18:2_18:3_18:3)	GL	TG	C57H94O6	-	150562	178782	158739	207392	243586	291441	1.04462	0.0607607	0.0772597	0.657422	-0.605108	insig
LIPID-P-1212	TG(18:2_18:3_18:4)	GL	TG	C57H92O6	-	42355.9	42845.4	52251.1	59215.6	77442.5	72650.2	1.0483	0.0282926	0.0395589	0.656698	-0.606697	down
LIPID-P-1216	TG(18:2_18:3_20:4)	GL	TG	C59H96O6	-	22824	22824	22824	290846	242652	330360	1.17563	0.00902572	0.01717	0.0792632	-3.65721	down
LIPID-P-1218	TG(18:2_20:3_20:4)	GL	TG	C61H100O6	-	65347.6	65347.6	65347.6	954166	747984	1.02957e+06	1.17535	0.00976916	0.0181934	0.0717652	-3.80057	down
LIPID-P-2339	TG(20:0_18:2_18:2)	GL	TG	C59H106O6	-	453616	47216.6	435467	1.69076e+06	1.39233e+06	1.77883e+06	0.948529	0.00188634	0.00644664	0.192578	-2.37648	insig
LIPID-P-2386	TG(20:0_18:2_22:4)	GL	TG	C63H110O6	-	16870.5	16870.5	16870.5	287526	186148	259130	1.17271	0.0171778	0.0268128	0.0690655	-3.85589	down
LIPID-P-2389	TG(20:0_20:4_22:6)	GL	TG	C65H106O6	-	7004.16	7004.16	7004.16	140229	90634.9	113050	1.17274	0.0172878	0.0268553	0.061098	-4.03273	down
LIPID-P-1001	TG(20:1_18:2_18:0)	GL	TG	C59H108O6	-	212929	56043.3	199478	955603	768876	1.04037e+06	1.07098	0.00257726	0.00779581	0.169431	-2.56123	down
LIPID-P-1220	TG(20:1_18:2_22:6)	GL	TG	C63H104O6	-	4646.53	1872.19	5083.09	434901	292141	439153	1.16525	0.0153622	0.0247728	0.00994843	-6.65132	down
LIPID-P-2360	TG(20:1_18:3_18:3)	GL	TG	C59H100O6	-	17439.2	17439.2	17439.2	244480	175459	306582	1.1712	0.0272401	0.0382854	0.0720111	-3.79564	down
LIPID-P-1005	TG(21:0_18:1_18:2)	GL	TG	C60H110O6	-	19218.4	19218.4	19218.4	228038	172240	274714	1.17259	0.0200974	0.0299658	0.0854161	-3.54935	down
LIPID-P-0939	TG(22:0_18:1_18:1)	GL	TG	C61H114O6	-	85810.2	71170.2	75341.6	146501	145232	159239	1.15892	0.000308912	0.00238914	0.515159	-0.956909	down
LIPID-P-1020	TG(24:0_18:1_18:2)	GL	TG	C63H116O6	-	28197.8	25697.5	26488.8	53709.2	57743	48585.8	1.15604	0.00647842	0.0138377	0.502282	-0.993431	down
LIPID-P-0775	TG(8:0_14:0_18:0)	GL	TG	C43H82O6	-	50104.2	33275.5	50136.8	74369.4	63096.5	71838.3	1.00139	0.0261723	0.0369982	0.637907	-0.648582	down
LIPID-P-0820	TG(8:0_14:0_18:1)	GL	TG	C43H80O6	-	92298	70086.2	76083.8	91954.4	130553	99406.6	0.860593	0.12828	0.152558	0.740782	-0.43288	insig
LIPID-P-0879	TG(8:0_16:1_18:1)	GL	TG	C45H82O6	-	207441	138309	185851	215502	235904	222905	0.835837	0.136228	0.160249	0.788361	-0.343072	insig
LIPID-N-0016	Taurochenodeoxycholic acid	ST	BA	C26H45NO6S	516-35-8	61528.9	60312.2	62059.8	153636	139728	157402	1.17463	0.0033841	0.00936397	0.407974	-1.29345	down
LIPID-N-0010	Ursocholic acid	ST	BA	C24H40O5	2955-27-3	119005	76872.1	116687	681427	445431	384190	1.12897	0.0450166	0.0590123	0.206852	-2.27333	down
LIPID-N-0014	lithocholic acid-3-sulfate	ST	BA	C24H38O3	34669-57-3	110453	96079.9	110233	548029	576979	590967	1.1746	0.000176459	0.00186618	0.184598	-2.43754	down
LIPID-N-0001	taurolithocholic acid-3-sulfate	ST	BA	C26H45NO8S2	15324-65-9	7886.79	15634.3	34344.1	26265.9	25680.7	29833.9	0.612095	0.417355	0.444753	0.707567	-0.499062	insig
