# Supplementary material for: IRF1 is a core transcriptional regulatory circuitry member promoting AML progression by regulating lipid metabolism
Source: Exp Hematol Oncol. 2025 Mar 1;14:25. doi: 10.1186/s40164-025-00612-z (PMC11871635; doi:10.1186/s40164-025-00612-z)
Supplement: Supplementary file 2 — Supplementary Material 2. [file 40164_2025_612_MOESM2_ESM.zip › Supplementary tables/Supplementary Table 19.xlsx]

## Sheet: Sheet1
Kegg_pathway	ko_ID	Sig_compound	compound	Sig_compound_all	compound_all	IndexList	CIDList	Pathway
Steroid biosynthesis	ko00100	3	4	556	944	LIPID-P-0075;LIPID-P-0079;LIPID-P-0084	C02530+C02530+C02530	https:\\www.genome.jp\dbget-bin\www_bget?map00100
Ovarian steroidogenesis	ko04913	4	5	556	944	LIPID-P-0075;LIPID-P-0079;LIPID-P-0084;LIPID-N-0098	C02530+C02530+C02530+C00219	https:\\www.genome.jp\dbget-bin\www_bget?map04913
Fat digestion and absorption	ko04975	225	304	556	944	LIPID-P-0075;LIPID-P-0079;LIPID-P-0084;LIPID-P-0169;LIPID-P-0174;LIPID-P-0239;LIPID-P-0243;LIPID-P-0219;LIPID-N-0074;LIPID-N-0096;LIPID-N-0102;LIPID-N-0698;LIPID-N-0700;LIPID-N-0702;LIPID-N-0714;LIPID-P-0272;LIPID-P-0274;LIPID-P-0276;LIPID-N-1477;LIPID-N-1444;LIPID-N-1478;LIPID-N-1490;LIPID-N-1479;LIPID-N-1499;LIPID-N-0624;LIPID-N-1446;LIPID-N-1455;LIPID-N-1492;LIPID-N-1484;LIPID-N-0647;LIPID-N-1…	C02530+C02530+C02530+C00165+C00165+C00165+C00165+C00165+C00162+C00162+C00162+C00162+C00162+C00162+C00162+C01885+C01885+C01885+C00416+C00416+C00416+C00416+C00416+C00416+C00416+C00416+C00416+C00416+C00416+C00416+C00416+C00416+C00416+C00416+C00416+C00416+C00416+C00416+C00422+C00422+C00422+C00422+C00422+C00422+C00422+C00422+C00422+C00422+C00422+C00422+C00422+C00422+C00422+C00422+C00422+C00422+C00422+…	https:\\www.genome.jp\dbget-bin\www_bget?map04975
Bile secretion	ko04976	5	7	556	944	LIPID-P-0075;LIPID-P-0079;LIPID-P-0084;LIPID-N-0015;LIPID-N-0016	C02530+C02530+C02530+C01921+C05465	https:\\www.genome.jp\dbget-bin\www_bget?map04976
Vitamin digestion and absorption	ko04977	200	264	556	944	LIPID-P-0075;LIPID-P-0079;LIPID-P-0084;LIPID-N-0074;LIPID-N-0096;LIPID-N-0102;LIPID-N-0698;LIPID-N-0700;LIPID-N-0702;LIPID-N-0714;LIPID-P-0272;LIPID-P-0274;LIPID-P-0276;LIPID-P-0769;LIPID-P-0771;LIPID-P-0778;LIPID-P-0783;LIPID-P-0825;LIPID-P-1132;LIPID-P-2276;LIPID-P-0780;LIPID-P-0785;LIPID-P-0832;LIPID-P-0836;LIPID-P-0902;LIPID-P-1040;LIPID-P-1099;LIPID-P-0900;LIPID-P-0967;LIPID-P-1033;LIPID-P-1…	C02530+C02530+C02530+C00162+C00162+C00162+C00162+C00162+C00162+C00162+C01885+C01885+C01885+C00422+C00422+C00422+C00422+C00422+C00422+C00422+C00422+C00422+C00422+C00422+C00422+C00422+C00422+C00422+C00422+C00422+C00422+C00422+C00422+C00422+C00422+C00422+C00422+C00422+C00422+C00422+C00422+C00422+C00422+C00422+C00422+C00422+C00422+C00422+C00422+C00422+C00422+C00422+C00422+C00422+C00422+C00422+C00422+…	https:\\www.genome.jp\dbget-bin\www_bget?map04977
Cholesterol metabolism	ko04979	199	263	556	944	LIPID-P-0075;LIPID-P-0079;LIPID-P-0084;LIPID-N-0074;LIPID-N-0096;LIPID-N-0102;LIPID-N-0698;LIPID-N-0700;LIPID-N-0702;LIPID-N-0714;LIPID-N-0015;LIPID-P-0769;LIPID-P-0771;LIPID-P-0778;LIPID-P-0783;LIPID-P-0825;LIPID-P-1132;LIPID-P-2276;LIPID-P-0780;LIPID-P-0785;LIPID-P-0832;LIPID-P-0836;LIPID-P-0902;LIPID-P-1040;LIPID-P-1099;LIPID-P-0900;LIPID-P-0967;LIPID-P-1033;LIPID-P-1090;LIPID-P-0983;LIPID-P-1…	C02530+C02530+C02530+C00162+C00162+C00162+C00162+C00162+C00162+C00162+C01921+C00422+C00422+C00422+C00422+C00422+C00422+C00422+C00422+C00422+C00422+C00422+C00422+C00422+C00422+C00422+C00422+C00422+C00422+C00422+C00422+C00422+C00422+C00422+C00422+C00422+C00422+C00422+C00422+C00422+C00422+C00422+C00422+C00422+C00422+C00422+C00422+C00422+C00422+C00422+C00422+C00422+C00422+C00422+C00422+C00422+C00422+…	https:\\www.genome.jp\dbget-bin\www_bget?map04979
Lipid and atherosclerosis	ko05417	190	251	556	944	LIPID-P-0075;LIPID-P-0079;LIPID-P-0084;LIPID-P-0769;LIPID-P-0771;LIPID-P-0778;LIPID-P-0783;LIPID-P-0825;LIPID-P-1132;LIPID-P-2276;LIPID-P-0780;LIPID-P-0785;LIPID-P-0832;LIPID-P-0836;LIPID-P-0902;LIPID-P-1040;LIPID-P-1099;LIPID-P-0900;LIPID-P-0967;LIPID-P-1033;LIPID-P-1090;LIPID-P-0983;LIPID-P-1036;LIPID-P-1055;LIPID-P-2289;LIPID-P-0964;LIPID-P-2295;LIPID-P-0787;LIPID-P-0835;LIPID-P-0841;LIPID-P-0…	C02530+C02530+C02530+C00422+C00422+C00422+C00422+C00422+C00422+C00422+C00422+C00422+C00422+C00422+C00422+C00422+C00422+C00422+C00422+C00422+C00422+C00422+C00422+C00422+C00422+C00422+C00422+C00422+C00422+C00422+C00422+C00422+C00422+C00422+C00422+C00422+C00422+C00422+C00422+C00422+C00422+C00422+C00422+C00422+C00422+C00422+C00422+C00422+C00422+C00422+C00422+C00422+C00422+C00422+C00422+C00422+C00422+…	https:\\www.genome.jp\dbget-bin\www_bget?map05417
Thermogenesis	ko04714	206	277	556	944	LIPID-P-0016;LIPID-P-0036;LIPID-P-0026;LIPID-P-0011;LIPID-P-0169;LIPID-P-0174;LIPID-P-0239;LIPID-P-0243;LIPID-P-0219;LIPID-N-0074;LIPID-N-0096;LIPID-N-0102;LIPID-N-0698;LIPID-N-0700;LIPID-N-0702;LIPID-N-0714;LIPID-P-0272;LIPID-P-0274;LIPID-P-0276;LIPID-P-0769;LIPID-P-0771;LIPID-P-0778;LIPID-P-0783;LIPID-P-0825;LIPID-P-1132;LIPID-P-2276;LIPID-P-0780;LIPID-P-0785;LIPID-P-0832;LIPID-P-0836;LIPID-P-0…	C02301+C02301+C02301+C02301+C00165+C00165+C00165+C00165+C00165+C00162+C00162+C00162+C00162+C00162+C00162+C00162+C01885+C01885+C01885+C00422+C00422+C00422+C00422+C00422+C00422+C00422+C00422+C00422+C00422+C00422+C00422+C00422+C00422+C00422+C00422+C00422+C00422+C00422+C00422+C00422+C00422+C00422+C00422+C00422+C00422+C00422+C00422+C00422+C00422+C00422+C00422+C00422+C00422+C00422+C00422+C00422+C00422+…	https:\\www.genome.jp\dbget-bin\www_bget?map04714
Sphingolipid metabolism	ko00600	111	141	556	944	LIPID-P-2005;LIPID-P-2006;LIPID-P-2011;LIPID-P-2012;LIPID-P-0126;LIPID-P-1497;LIPID-P-2051;LIPID-P-2062;LIPID-P-2019;LIPID-P-0105;LIPID-P-1502;LIPID-P-2499;LIPID-P-0108;LIPID-P-2500;LIPID-P-2071;LIPID-P-2501;LIPID-P-0109;LIPID-P-2503;LIPID-P-0110;LIPID-P-1555;LIPID-P-0111;LIPID-P-0112;LIPID-P-0113;LIPID-P-0122;LIPID-P-2510;LIPID-P-0114;LIPID-P-0115;LIPID-P-0123;LIPID-P-2514;LIPID-P-2515;LIPID-P-0…	C12126+C12126+C12126+C12126+C00195+C12126+C00195+C00195+C12126+C12126+C12126+C02960+C00195+C02960+C00195+C02960+C00195+C02960+C00195+C02960+C00195+C00195+C00195+C00195+C02960+C00195+C00195+C00195+C02960+C02960+C00195+C00195+C02960+C00195+C00195+C00195+C00195+C00195+C02960+C00195+C00195+C00195+C00195+C00195+C00195+C00195+C00195+C00195+C00195+C00195+C00195+C00195+C12126+C02960+C02960+C12145+C12145+…	https:\\www.genome.jp\dbget-bin\www_bget?map00600
Metabolic pathways	ko01100	512	871	556	944	LIPID-P-2005;LIPID-P-2006;LIPID-P-2011;LIPID-P-2012;LIPID-P-0126;LIPID-P-1497;LIPID-P-2051;LIPID-P-2062;LIPID-P-2019;LIPID-P-0105;LIPID-P-1502;LIPID-P-2499;LIPID-P-0108;LIPID-P-2500;LIPID-P-2071;LIPID-P-2501;LIPID-P-0109;LIPID-P-2503;LIPID-P-0110;LIPID-P-1555;LIPID-P-0111;LIPID-P-0112;LIPID-P-0113;LIPID-P-0122;LIPID-P-2510;LIPID-P-0114;LIPID-P-0115;LIPID-P-0123;LIPID-P-2514;LIPID-P-2515;LIPID-P-0…	C12126+C12126+C12126+C12126+C00195+C12126+C00195+C00195+C12126+C12126+C12126+C02960+C00195+C02960+C00195+C02960+C00195+C02960+C00195+C02960+C00195+C00195+C00195+C00195+C02960+C00195+C00195+C00195+C02960+C02960+C00195+C00195+C02960+C00195+C00195+C00195+C00195+C00195+C02960+C00195+C00195+C00195+C00195+C00195+C00195+C00195+C00195+C00195+C00195+C00195+C00195+C00195+C12126+C02960+C02960+C12145+C12145+…	https:\\www.genome.jp\dbget-bin\www_bget?map01100
Sphingolipid signaling pathway	ko04071	64	89	556	944	LIPID-P-2005;LIPID-P-2006;LIPID-P-2011;LIPID-P-2012;LIPID-P-0126;LIPID-P-1497;LIPID-P-2051;LIPID-P-2062;LIPID-P-2019;LIPID-P-0105;LIPID-P-1502;LIPID-P-0108;LIPID-P-2071;LIPID-P-0109;LIPID-P-0110;LIPID-P-0111;LIPID-P-0112;LIPID-P-0113;LIPID-P-0122;LIPID-P-0114;LIPID-P-0115;LIPID-P-0123;LIPID-P-0116;LIPID-P-2074;LIPID-P-0124;LIPID-P-2075;LIPID-P-0118;LIPID-P-0125;LIPID-P-2077;LIPID-P-0134;LIPID-P-0…	C12126+C12126+C12126+C12126+C00195+C12126+C00195+C00195+C12126+C12126+C12126+C00195+C00195+C00195+C00195+C00195+C00195+C00195+C00195+C00195+C00195+C00195+C00195+C00195+C00195+C00195+C00195+C00195+C00195+C00195+C00195+C00195+C00195+C00195+C00195+C00195+C00195+C00195+C00195+C00195+C00195+C00195+C12126+C00165+C00165+C00165+C00165+C00165+C00550+C00550+C00550+C00550+C00550+C00550+C00550+C00550+C00550+…	https:\\www.genome.jp\dbget-bin\www_bget?map04071
Necroptosis	ko04217	49	68	556	944	LIPID-P-0126;LIPID-P-2051;LIPID-P-2062;LIPID-P-0108;LIPID-P-2071;LIPID-P-0109;LIPID-P-0110;LIPID-P-0111;LIPID-P-0112;LIPID-P-0113;LIPID-P-0122;LIPID-P-0114;LIPID-P-0115;LIPID-P-0123;LIPID-P-0116;LIPID-P-2074;LIPID-P-0124;LIPID-P-2075;LIPID-P-0118;LIPID-P-0125;LIPID-P-2077;LIPID-P-0134;LIPID-P-0136;LIPID-P-0139;LIPID-P-0140;LIPID-P-0141;LIPID-P-0142;LIPID-P-2085;LIPID-P-2096;LIPID-P-2104;LIPID-P-2…	C00195+C00195+C00195+C00195+C00195+C00195+C00195+C00195+C00195+C00195+C00195+C00195+C00195+C00195+C00195+C00195+C00195+C00195+C00195+C00195+C00195+C00195+C00195+C00195+C00195+C00195+C00195+C00195+C00195+C00195+C00195+C00195+C00195+C00195+C00219+C00550+C00550+C00550+C00550+C00550+C00550+C00550+C00550+C00550+C00550+C00550+C00550+C00550+C00550	https:\\www.genome.jp\dbget-bin\www_bget?map04217
Neurotrophin signaling pathway	ko04722	39	46	556	944	LIPID-P-0126;LIPID-P-2051;LIPID-P-2062;LIPID-P-0108;LIPID-P-2071;LIPID-P-0109;LIPID-P-0110;LIPID-P-0111;LIPID-P-0112;LIPID-P-0113;LIPID-P-0122;LIPID-P-0114;LIPID-P-0115;LIPID-P-0123;LIPID-P-0116;LIPID-P-2074;LIPID-P-0124;LIPID-P-2075;LIPID-P-0118;LIPID-P-0125;LIPID-P-2077;LIPID-P-0134;LIPID-P-0136;LIPID-P-0139;LIPID-P-0140;LIPID-P-0141;LIPID-P-0142;LIPID-P-2085;LIPID-P-2096;LIPID-P-2104;LIPID-P-2…	C00195+C00195+C00195+C00195+C00195+C00195+C00195+C00195+C00195+C00195+C00195+C00195+C00195+C00195+C00195+C00195+C00195+C00195+C00195+C00195+C00195+C00195+C00195+C00195+C00195+C00195+C00195+C00195+C00195+C00195+C00195+C00195+C00195+C00195+C00165+C00165+C00165+C00165+C00165	https:\\www.genome.jp\dbget-bin\www_bget?map04722
Adipocytokine signaling pathway	ko04920	46	56	556	944	LIPID-P-0126;LIPID-P-2051;LIPID-P-2062;LIPID-P-0108;LIPID-P-2071;LIPID-P-0109;LIPID-P-0110;LIPID-P-0111;LIPID-P-0112;LIPID-P-0113;LIPID-P-0122;LIPID-P-0114;LIPID-P-0115;LIPID-P-0123;LIPID-P-0116;LIPID-P-2074;LIPID-P-0124;LIPID-P-2075;LIPID-P-0118;LIPID-P-0125;LIPID-P-2077;LIPID-P-0134;LIPID-P-0136;LIPID-P-0139;LIPID-P-0140;LIPID-P-0141;LIPID-P-0142;LIPID-P-2085;LIPID-P-2096;LIPID-P-2104;LIPID-P-2…	C00195+C00195+C00195+C00195+C00195+C00195+C00195+C00195+C00195+C00195+C00195+C00195+C00195+C00195+C00195+C00195+C00195+C00195+C00195+C00195+C00195+C00195+C00195+C00195+C00195+C00195+C00195+C00195+C00195+C00195+C00195+C00195+C00195+C00195+C00165+C00165+C00165+C00165+C00165+C00162+C00162+C00162+C00162+C00162+C00162+C00162	https:\\www.genome.jp\dbget-bin\www_bget?map04920
Insulin resistance	ko04931	233	304	556	944	LIPID-P-0126;LIPID-P-2051;LIPID-P-2062;LIPID-P-0108;LIPID-P-2071;LIPID-P-0109;LIPID-P-0110;LIPID-P-0111;LIPID-P-0112;LIPID-P-0113;LIPID-P-0122;LIPID-P-0114;LIPID-P-0115;LIPID-P-0123;LIPID-P-0116;LIPID-P-2074;LIPID-P-0124;LIPID-P-2075;LIPID-P-0118;LIPID-P-0125;LIPID-P-2077;LIPID-P-0134;LIPID-P-0136;LIPID-P-0139;LIPID-P-0140;LIPID-P-0141;LIPID-P-0142;LIPID-P-2085;LIPID-P-2096;LIPID-P-2104;LIPID-P-2…	C00195+C00195+C00195+C00195+C00195+C00195+C00195+C00195+C00195+C00195+C00195+C00195+C00195+C00195+C00195+C00195+C00195+C00195+C00195+C00195+C00195+C00195+C00195+C00195+C00195+C00195+C00195+C00195+C00195+C00195+C00195+C00195+C00195+C00195+C00165+C00165+C00165+C00165+C00165+C00162+C00162+C00162+C00162+C00162+C00162+C00162+C00422+C00422+C00422+C00422+C00422+C00422+C00422+C00422+C00422+C00422+C00422+…	https:\\www.genome.jp\dbget-bin\www_bget?map04931
AGE-RAGE signaling pathway in diabetic complications	ko04933	39	46	556	944	LIPID-P-0126;LIPID-P-2051;LIPID-P-2062;LIPID-P-0108;LIPID-P-2071;LIPID-P-0109;LIPID-P-0110;LIPID-P-0111;LIPID-P-0112;LIPID-P-0113;LIPID-P-0122;LIPID-P-0114;LIPID-P-0115;LIPID-P-0123;LIPID-P-0116;LIPID-P-2074;LIPID-P-0124;LIPID-P-2075;LIPID-P-0118;LIPID-P-0125;LIPID-P-2077;LIPID-P-0134;LIPID-P-0136;LIPID-P-0139;LIPID-P-0140;LIPID-P-0141;LIPID-P-0142;LIPID-P-2085;LIPID-P-2096;LIPID-P-2104;LIPID-P-2…	C00195+C00195+C00195+C00195+C00195+C00195+C00195+C00195+C00195+C00195+C00195+C00195+C00195+C00195+C00195+C00195+C00195+C00195+C00195+C00195+C00195+C00195+C00195+C00195+C00195+C00195+C00195+C00195+C00195+C00195+C00195+C00195+C00195+C00195+C00165+C00165+C00165+C00165+C00165	https:\\www.genome.jp\dbget-bin\www_bget?map04933
Leishmaniasis	ko05140	47	89	556	944	LIPID-P-0126;LIPID-P-2051;LIPID-P-2062;LIPID-P-0108;LIPID-P-2071;LIPID-P-0109;LIPID-P-0110;LIPID-P-0111;LIPID-P-0112;LIPID-P-0113;LIPID-P-0122;LIPID-P-0114;LIPID-P-0115;LIPID-P-0123;LIPID-P-0116;LIPID-P-2074;LIPID-P-0124;LIPID-P-2075;LIPID-P-0118;LIPID-P-0125;LIPID-P-2077;LIPID-P-0134;LIPID-P-0136;LIPID-P-0139;LIPID-P-0140;LIPID-P-0141;LIPID-P-0142;LIPID-P-2085;LIPID-P-2096;LIPID-P-2104;LIPID-P-2…	C00195+C00195+C00195+C00195+C00195+C00195+C00195+C00195+C00195+C00195+C00195+C00195+C00195+C00195+C00195+C00195+C00195+C00195+C00195+C00195+C00195+C00195+C00195+C00195+C00195+C00195+C00195+C00195+C00195+C00195+C00195+C00195+C00195+C00195+C00219+C02737+C02737+C02737+C02737+C02737+C02737+C02737+C02737+C02737+C02737+C02737+C02737	https:\\www.genome.jp\dbget-bin\www_bget?map05140
Diabetic cardiomyopathy	ko05415	46	56	556	944	LIPID-P-0126;LIPID-P-2051;LIPID-P-2062;LIPID-P-0108;LIPID-P-2071;LIPID-P-0109;LIPID-P-0110;LIPID-P-0111;LIPID-P-0112;LIPID-P-0113;LIPID-P-0122;LIPID-P-0114;LIPID-P-0115;LIPID-P-0123;LIPID-P-0116;LIPID-P-2074;LIPID-P-0124;LIPID-P-2075;LIPID-P-0118;LIPID-P-0125;LIPID-P-2077;LIPID-P-0134;LIPID-P-0136;LIPID-P-0139;LIPID-P-0140;LIPID-P-0141;LIPID-P-0142;LIPID-P-2085;LIPID-P-2096;LIPID-P-2104;LIPID-P-2…	C00195+C00195+C00195+C00195+C00195+C00195+C00195+C00195+C00195+C00195+C00195+C00195+C00195+C00195+C00195+C00195+C00195+C00195+C00195+C00195+C00195+C00195+C00195+C00195+C00195+C00195+C00195+C00195+C00195+C00195+C00195+C00195+C00195+C00195+C00165+C00165+C00165+C00165+C00165+C00162+C00162+C00162+C00162+C00162+C00162+C00162	https:\\www.genome.jp\dbget-bin\www_bget?map05415
Ferroptosis	ko04216	3	3	556	944	LIPID-P-0161;LIPID-N-0098;LIPID-N-0099	C11378+C00219+C16527	https:\\www.genome.jp\dbget-bin\www_bget?map04216
Glycerolipid metabolism	ko00561	244	326	556	944	LIPID-P-0171;LIPID-P-0170;LIPID-P-0175;LIPID-P-0214;LIPID-P-0179;LIPID-P-0200;LIPID-P-0253;LIPID-P-0261;LIPID-P-0172;LIPID-P-0177;LIPID-P-0178;LIPID-P-0201;LIPID-P-0217;LIPID-P-0218;LIPID-P-0229;LIPID-P-0252;LIPID-P-0246;LIPID-P-0257;LIPID-P-0269;LIPID-P-0207;LIPID-P-0240;LIPID-P-0247;LIPID-P-0181;LIPID-P-0183;LIPID-P-0162;LIPID-N-0074;LIPID-N-0096;LIPID-N-0102;LIPID-N-0698;LIPID-N-0700;LIPID-N-0…	C00641+C00641+C00641+C00641+C00641+C00641+C00641+C00641+C00641+C00641+C00641+C00641+C00641+C00641+C00641+C00641+C00641+C00641+C00641+C00641+C00641+C00641+C00641+C00641+C00641+C00162+C00162+C00162+C00162+C00162+C00162+C00162+C01885+C01885+C01885+C03692+C03692+C00416+C00416+C00416+C00416+C00416+C00416+C00416+C00416+C00416+C00416+C00416+C00416+C00416+C00416+C00416+C00416+C00416+C00416+C00416+C00416+…	https:\\www.genome.jp\dbget-bin\www_bget?map00561
Inositol phosphate metabolism	ko00562	44	70	556	944	LIPID-P-0171;LIPID-P-0170;LIPID-P-0175;LIPID-P-0214;LIPID-P-0179;LIPID-P-0200;LIPID-P-0253;LIPID-P-0261;LIPID-P-0172;LIPID-P-0177;LIPID-P-0178;LIPID-P-0201;LIPID-P-0217;LIPID-P-0218;LIPID-P-0229;LIPID-P-0252;LIPID-P-0246;LIPID-P-0257;LIPID-P-0269;LIPID-P-0207;LIPID-P-0240;LIPID-P-0247;LIPID-P-0181;LIPID-P-0183;LIPID-P-0162;LIPID-N-1371;LIPID-N-1373;LIPID-N-1374;LIPID-N-1386;LIPID-N-1428;LIPID-N-1…	C00641+C00641+C00641+C00641+C00641+C00641+C00641+C00641+C00641+C00641+C00641+C00641+C00641+C00641+C00641+C00641+C00641+C00641+C00641+C00641+C00641+C00641+C00641+C00641+C00641+C01194+C01194+C01194+C01194+C01194+C01194+C01194+C01194+C01194+C01194+C01194+C01194+C01194+C01194+C01194+C01194+C01194+C01194+C01194	https:\\www.genome.jp\dbget-bin\www_bget?map00562
Glycerophospholipid metabolism	ko00564	144	327	556	944	LIPID-P-0171;LIPID-P-0170;LIPID-P-0175;LIPID-P-0214;LIPID-P-0179;LIPID-P-0200;LIPID-P-0253;LIPID-P-0261;LIPID-P-0172;LIPID-P-0177;LIPID-P-0178;LIPID-P-0201;LIPID-P-0217;LIPID-P-0218;LIPID-P-0229;LIPID-P-0252;LIPID-P-0246;LIPID-P-0257;LIPID-P-0269;LIPID-P-0207;LIPID-P-0240;LIPID-P-0247;LIPID-P-0181;LIPID-P-0183;LIPID-P-0162;LIPID-P-0355;LIPID-P-0361;LIPID-P-0373;LIPID-P-0387;LIPID-P-0390;LIPID-P-1…	C00641+C00641+C00641+C00641+C00641+C00641+C00641+C00641+C00641+C00641+C00641+C00641+C00641+C00641+C00641+C00641+C00641+C00641+C00641+C00641+C00641+C00641+C00641+C00641+C00641+C04230+C04230+C04230+C04230+C04230+C04230+C04230+C04230+C04230+C04230+C04230+C04230+C04230+C04438+C04438+C04438+C04438+C03819+C18125+C00416+C00416+C00416+C00416+C00416+C00416+C00416+C00416+C00416+C00416+C00416+C00416+C00416+…	https:\\www.genome.jp\dbget-bin\www_bget?map00564
Phosphatidylinositol signaling system	ko04070	64	103	556	944	LIPID-P-0171;LIPID-P-0170;LIPID-P-0175;LIPID-P-0214;LIPID-P-0179;LIPID-P-0200;LIPID-P-0253;LIPID-P-0261;LIPID-P-0172;LIPID-P-0177;LIPID-P-0178;LIPID-P-0201;LIPID-P-0217;LIPID-P-0218;LIPID-P-0229;LIPID-P-0252;LIPID-P-0246;LIPID-P-0257;LIPID-P-0269;LIPID-P-0207;LIPID-P-0240;LIPID-P-0247;LIPID-P-0181;LIPID-P-0183;LIPID-P-0162;LIPID-N-1477;LIPID-N-1444;LIPID-N-1478;LIPID-N-1490;LIPID-N-1479;LIPID-N-1…	C00641+C00641+C00641+C00641+C00641+C00641+C00641+C00641+C00641+C00641+C00641+C00641+C00641+C00641+C00641+C00641+C00641+C00641+C00641+C00641+C00641+C00641+C00641+C00641+C00641+C00416+C00416+C00416+C00416+C00416+C00416+C00416+C00416+C00416+C00416+C00416+C00416+C00416+C00416+C00416+C00416+C00416+C00416+C00416+C00416+C01194+C01194+C01194+C01194+C01194+C01194+C01194+C01194+C01194+C01194+C01194+C01194+…	https:\\www.genome.jp\dbget-bin\www_bget?map04070
Long-term depression	ko04730	31	37	556	944	LIPID-P-0171;LIPID-P-0170;LIPID-P-0175;LIPID-P-0169;LIPID-P-0174;LIPID-P-0214;LIPID-P-0179;LIPID-P-0200;LIPID-P-0239;LIPID-P-0253;LIPID-P-0261;LIPID-P-0172;LIPID-P-0177;LIPID-P-0178;LIPID-P-0201;LIPID-P-0217;LIPID-P-0243;LIPID-P-0218;LIPID-P-0229;LIPID-P-0219;LIPID-P-0252;LIPID-P-0246;LIPID-P-0257;LIPID-P-0269;LIPID-P-0207;LIPID-P-0240;LIPID-P-0247;LIPID-P-0181;LIPID-P-0183;LIPID-P-0162;LIPID-N-0…	C00641+C00641+C00641+C00165+C00165+C00641+C00641+C00641+C00165+C00641+C00641+C00641+C00641+C00641+C00641+C00641+C00165+C00641+C00641+C00165+C00641+C00641+C00641+C00641+C00641+C00641+C00641+C00641+C00641+C00641+C00219	https:\\www.genome.jp\dbget-bin\www_bget?map04730
EGFR tyrosine kinase inhibitor resistance	ko01521	5	7	556	944	LIPID-P-0169;LIPID-P-0174;LIPID-P-0239;LIPID-P-0243;LIPID-P-0219	C00165+C00165+C00165+C00165+C00165	https:\\www.genome.jp\dbget-bin\www_bget?map01521
MAPK signaling pathway	ko04010	5	7	556	944	LIPID-P-0169;LIPID-P-0174;LIPID-P-0239;LIPID-P-0243;LIPID-P-0219	C00165+C00165+C00165+C00165+C00165	https:\\www.genome.jp\dbget-bin\www_bget?map04010
ErbB signaling pathway	ko04012	5	7	556	944	LIPID-P-0169;LIPID-P-0174;LIPID-P-0239;LIPID-P-0243;LIPID-P-0219	C00165+C00165+C00165+C00165+C00165	https:\\www.genome.jp\dbget-bin\www_bget?map04012
Ras signaling pathway	ko04014	5	7	556	944	LIPID-P-0169;LIPID-P-0174;LIPID-P-0239;LIPID-P-0243;LIPID-P-0219	C00165+C00165+C00165+C00165+C00165	https:\\www.genome.jp\dbget-bin\www_bget?map04014
Rap1 signaling pathway	ko04015	5	7	556	944	LIPID-P-0169;LIPID-P-0174;LIPID-P-0239;LIPID-P-0243;LIPID-P-0219	C00165+C00165+C00165+C00165+C00165	https:\\www.genome.jp\dbget-bin\www_bget?map04015
Calcium signaling pathway	ko04020	5	7	556	944	LIPID-P-0169;LIPID-P-0174;LIPID-P-0239;LIPID-P-0243;LIPID-P-0219	C00165+C00165+C00165+C00165+C00165	https:\\www.genome.jp\dbget-bin\www_bget?map04020
cAMP signaling pathway	ko04024	25	40	556	944	LIPID-P-0169;LIPID-P-0174;LIPID-P-0239;LIPID-P-0243;LIPID-P-0219;LIPID-N-1477;LIPID-N-1444;LIPID-N-1478;LIPID-N-1490;LIPID-N-1479;LIPID-N-1499;LIPID-N-0624;LIPID-N-1446;LIPID-N-1455;LIPID-N-1492;LIPID-N-1484;LIPID-N-0647;LIPID-N-1483;LIPID-N-1475;LIPID-N-1486;LIPID-N-1489;LIPID-N-1506;LIPID-N-1494;LIPID-N-1496;LIPID-N-1513	C00165+C00165+C00165+C00165+C00165+C00416+C00416+C00416+C00416+C00416+C00416+C00416+C00416+C00416+C00416+C00416+C00416+C00416+C00416+C00416+C00416+C00416+C00416+C00416+C00416	https:\\www.genome.jp\dbget-bin\www_bget?map04024
Chemokine signaling pathway	ko04062	5	7	556	944	LIPID-P-0169;LIPID-P-0174;LIPID-P-0239;LIPID-P-0243;LIPID-P-0219	C00165+C00165+C00165+C00165+C00165	https:\\www.genome.jp\dbget-bin\www_bget?map04062
NF-kappa B signaling pathway	ko04064	5	7	556	944	LIPID-P-0169;LIPID-P-0174;LIPID-P-0239;LIPID-P-0243;LIPID-P-0219	C00165+C00165+C00165+C00165+C00165	https:\\www.genome.jp\dbget-bin\www_bget?map04064
HIF-1 signaling pathway	ko04066	5	7	556	944	LIPID-P-0169;LIPID-P-0174;LIPID-P-0239;LIPID-P-0243;LIPID-P-0219	C00165+C00165+C00165+C00165+C00165	https:\\www.genome.jp\dbget-bin\www_bget?map04066
Phospholipase D signaling pathway	ko04072	25	40	556	944	LIPID-P-0169;LIPID-P-0174;LIPID-P-0239;LIPID-P-0243;LIPID-P-0219;LIPID-N-1477;LIPID-N-1444;LIPID-N-1478;LIPID-N-1490;LIPID-N-1479;LIPID-N-1499;LIPID-N-0624;LIPID-N-1446;LIPID-N-1455;LIPID-N-1492;LIPID-N-1484;LIPID-N-0647;LIPID-N-1483;LIPID-N-1475;LIPID-N-1486;LIPID-N-1489;LIPID-N-1506;LIPID-N-1494;LIPID-N-1496;LIPID-N-1513	C00165+C00165+C00165+C00165+C00165+C00416+C00416+C00416+C00416+C00416+C00416+C00416+C00416+C00416+C00416+C00416+C00416+C00416+C00416+C00416+C00416+C00416+C00416+C00416+C00416	https:\\www.genome.jp\dbget-bin\www_bget?map04072
Adrenergic signaling in cardiomyocytes	ko04261	5	7	556	944	LIPID-P-0169;LIPID-P-0174;LIPID-P-0239;LIPID-P-0243;LIPID-P-0219	C00165+C00165+C00165+C00165+C00165	https:\\www.genome.jp\dbget-bin\www_bget?map04261
Vascular smooth muscle contraction	ko04270	6	8	556	944	LIPID-P-0169;LIPID-P-0174;LIPID-P-0239;LIPID-P-0243;LIPID-P-0219;LIPID-N-0098	C00165+C00165+C00165+C00165+C00165+C00219	https:\\www.genome.jp\dbget-bin\www_bget?map04270
VEGF signaling pathway	ko04370	5	7	556	944	LIPID-P-0169;LIPID-P-0174;LIPID-P-0239;LIPID-P-0243;LIPID-P-0219	C00165+C00165+C00165+C00165+C00165	https:\\www.genome.jp\dbget-bin\www_bget?map04370
Apelin signaling pathway	ko04371	5	7	556	944	LIPID-P-0169;LIPID-P-0174;LIPID-P-0239;LIPID-P-0243;LIPID-P-0219	C00165+C00165+C00165+C00165+C00165	https:\\www.genome.jp\dbget-bin\www_bget?map04371
Gap junction	ko04540	5	7	556	944	LIPID-P-0169;LIPID-P-0174;LIPID-P-0239;LIPID-P-0243;LIPID-P-0219	C00165+C00165+C00165+C00165+C00165	https:\\www.genome.jp\dbget-bin\www_bget?map04540
Platelet activation	ko04611	6	8	556	944	LIPID-P-0169;LIPID-P-0174;LIPID-P-0239;LIPID-P-0243;LIPID-P-0219;LIPID-N-0098	C00165+C00165+C00165+C00165+C00165+C00219	https:\\www.genome.jp\dbget-bin\www_bget?map04611
Neutrophil extracellular trap formation	ko04613	5	7	556	944	LIPID-P-0169;LIPID-P-0174;LIPID-P-0239;LIPID-P-0243;LIPID-P-0219	C00165+C00165+C00165+C00165+C00165	https:\\www.genome.jp\dbget-bin\www_bget?map04613
C-type lectin receptor signaling pathway	ko04625	5	7	556	944	LIPID-P-0169;LIPID-P-0174;LIPID-P-0239;LIPID-P-0243;LIPID-P-0219	C00165+C00165+C00165+C00165+C00165	https:\\www.genome.jp\dbget-bin\www_bget?map04625
Natural killer cell mediated cytotoxicity	ko04650	5	7	556	944	LIPID-P-0169;LIPID-P-0174;LIPID-P-0239;LIPID-P-0243;LIPID-P-0219	C00165+C00165+C00165+C00165+C00165	https:\\www.genome.jp\dbget-bin\www_bget?map04650
Th1 and Th2 cell differentiation	ko04658	5	7	556	944	LIPID-P-0169;LIPID-P-0174;LIPID-P-0239;LIPID-P-0243;LIPID-P-0219	C00165+C00165+C00165+C00165+C00165	https:\\www.genome.jp\dbget-bin\www_bget?map04658
Th17 cell differentiation	ko04659	5	7	556	944	LIPID-P-0169;LIPID-P-0174;LIPID-P-0239;LIPID-P-0243;LIPID-P-0219	C00165+C00165+C00165+C00165+C00165	https:\\www.genome.jp\dbget-bin\www_bget?map04659
T cell receptor signaling pathway	ko04660	5	7	556	944	LIPID-P-0169;LIPID-P-0174;LIPID-P-0239;LIPID-P-0243;LIPID-P-0219	C00165+C00165+C00165+C00165+C00165	https:\\www.genome.jp\dbget-bin\www_bget?map04660
B cell receptor signaling pathway	ko04662	5	7	556	944	LIPID-P-0169;LIPID-P-0174;LIPID-P-0239;LIPID-P-0243;LIPID-P-0219	C00165+C00165+C00165+C00165+C00165	https:\\www.genome.jp\dbget-bin\www_bget?map04662
Fc epsilon RI signaling pathway	ko04664	6	8	556	944	LIPID-P-0169;LIPID-P-0174;LIPID-P-0239;LIPID-P-0243;LIPID-P-0219;LIPID-N-0098	C00165+C00165+C00165+C00165+C00165+C00219	https:\\www.genome.jp\dbget-bin\www_bget?map04664
Fc gamma R-mediated phagocytosis	ko04666	26	41	556	944	LIPID-P-0169;LIPID-P-0174;LIPID-P-0239;LIPID-P-0243;LIPID-P-0219;LIPID-N-0098;LIPID-N-1477;LIPID-N-1444;LIPID-N-1478;LIPID-N-1490;LIPID-N-1479;LIPID-N-1499;LIPID-N-0624;LIPID-N-1446;LIPID-N-1455;LIPID-N-1492;LIPID-N-1484;LIPID-N-0647;LIPID-N-1483;LIPID-N-1475;LIPID-N-1486;LIPID-N-1489;LIPID-N-1506;LIPID-N-1494;LIPID-N-1496;LIPID-N-1513	C00165+C00165+C00165+C00165+C00165+C00219+C00416+C00416+C00416+C00416+C00416+C00416+C00416+C00416+C00416+C00416+C00416+C00416+C00416+C00416+C00416+C00416+C00416+C00416+C00416+C00416	https:\\www.genome.jp\dbget-bin\www_bget?map04666
Circadian entrainment	ko04713	5	7	556	944	LIPID-P-0169;LIPID-P-0174;LIPID-P-0239;LIPID-P-0243;LIPID-P-0219	C00165+C00165+C00165+C00165+C00165	https:\\www.genome.jp\dbget-bin\www_bget?map04713
Long-term potentiation	ko04720	5	7	556	944	LIPID-P-0169;LIPID-P-0174;LIPID-P-0239;LIPID-P-0243;LIPID-P-0219	C00165+C00165+C00165+C00165+C00165	https:\\www.genome.jp\dbget-bin\www_bget?map04720
Retrograde endocannabinoid signaling	ko04723	39	115	556	944	LIPID-P-0169;LIPID-P-0174;LIPID-P-0239;LIPID-P-0243;LIPID-P-0219;LIPID-N-0098;LIPID-N-0918;LIPID-N-0980;LIPID-N-0978;LIPID-N-0981;LIPID-N-0983;LIPID-N-1026;LIPID-N-0979;LIPID-N-0217;LIPID-N-0268;LIPID-N-0906;LIPID-N-0221;LIPID-N-1033;LIPID-N-0235;LIPID-N-0285;LIPID-N-1048;LIPID-N-1049;LIPID-N-1051;LIPID-N-1053;LIPID-N-1054;LIPID-N-1050;LIPID-N-1058;LIPID-N-1073;LIPID-N-1084;LIPID-N-1080;LIPID-N-1…	C00165+C00165+C00165+C00165+C00165+C00219+C00157+C00157+C00157+C00157+C00157+C00157+C00157+C00157+C00157+C00157+C00157+C00157+C00157+C00157+C00350+C00350+C00350+C00350+C00350+C00350+C00350+C00350+C00350+C00350+C00350+C00350+C00350+C00350+C00350+C00350+C00350+C00350+C00350	https:\\www.genome.jp\dbget-bin\www_bget?map04723
Glutamatergic synapse	ko04724	5	7	556	944	LIPID-P-0169;LIPID-P-0174;LIPID-P-0239;LIPID-P-0243;LIPID-P-0219	C00165+C00165+C00165+C00165+C00165	https:\\www.genome.jp\dbget-bin\www_bget?map04724
Cholinergic synapse	ko04725	5	7	556	944	LIPID-P-0169;LIPID-P-0174;LIPID-P-0239;LIPID-P-0243;LIPID-P-0219	C00165+C00165+C00165+C00165+C00165	https:\\www.genome.jp\dbget-bin\www_bget?map04725
Serotonergic synapse	ko04726	6	8	556	944	LIPID-P-0169;LIPID-P-0174;LIPID-P-0239;LIPID-P-0243;LIPID-P-0219;LIPID-N-0098	C00165+C00165+C00165+C00165+C00165+C00219	https:\\www.genome.jp\dbget-bin\www_bget?map04726
Dopaminergic synapse	ko04728	5	7	556	944	LIPID-P-0169;LIPID-P-0174;LIPID-P-0239;LIPID-P-0243;LIPID-P-0219	C00165+C00165+C00165+C00165+C00165	https:\\www.genome.jp\dbget-bin\www_bget?map04728
Inflammatory mediator regulation of TRP channels	ko04750	6	8	556	944	LIPID-P-0169;LIPID-P-0174;LIPID-P-0239;LIPID-P-0243;LIPID-P-0219;LIPID-N-0098	C00165+C00165+C00165+C00165+C00165+C00219	https:\\www.genome.jp\dbget-bin\www_bget?map04750
Insulin secretion	ko04911	12	17	556	944	LIPID-P-0169;LIPID-P-0174;LIPID-P-0239;LIPID-P-0243;LIPID-P-0219;LIPID-N-0074;LIPID-N-0096;LIPID-N-0102;LIPID-N-0698;LIPID-N-0700;LIPID-N-0702;LIPID-N-0714	C00165+C00165+C00165+C00165+C00165+C00162+C00162+C00162+C00162+C00162+C00162+C00162	https:\\www.genome.jp\dbget-bin\www_bget?map04911
GnRH signaling pathway	ko04912	26	41	556	944	LIPID-P-0169;LIPID-P-0174;LIPID-P-0239;LIPID-P-0243;LIPID-P-0219;LIPID-N-0098;LIPID-N-1477;LIPID-N-1444;LIPID-N-1478;LIPID-N-1490;LIPID-N-1479;LIPID-N-1499;LIPID-N-0624;LIPID-N-1446;LIPID-N-1455;LIPID-N-1492;LIPID-N-1484;LIPID-N-0647;LIPID-N-1483;LIPID-N-1475;LIPID-N-1486;LIPID-N-1489;LIPID-N-1506;LIPID-N-1494;LIPID-N-1496;LIPID-N-1513	C00165+C00165+C00165+C00165+C00165+C00219+C00416+C00416+C00416+C00416+C00416+C00416+C00416+C00416+C00416+C00416+C00416+C00416+C00416+C00416+C00416+C00416+C00416+C00416+C00416+C00416	https:\\www.genome.jp\dbget-bin\www_bget?map04912
Estrogen signaling pathway	ko04915	5	7	556	944	LIPID-P-0169;LIPID-P-0174;LIPID-P-0239;LIPID-P-0243;LIPID-P-0219	C00165+C00165+C00165+C00165+C00165	https:\\www.genome.jp\dbget-bin\www_bget?map04915
Melanogenesis	ko04916	5	7	556	944	LIPID-P-0169;LIPID-P-0174;LIPID-P-0239;LIPID-P-0243;LIPID-P-0219	C00165+C00165+C00165+C00165+C00165	https:\\www.genome.jp\dbget-bin\www_bget?map04916
Thyroid hormone synthesis	ko04918	5	7	556	944	LIPID-P-0169;LIPID-P-0174;LIPID-P-0239;LIPID-P-0243;LIPID-P-0219	C00165+C00165+C00165+C00165+C00165	https:\\www.genome.jp\dbget-bin\www_bget?map04918
Thyroid hormone signaling pathway	ko04919	5	7	556	944	LIPID-P-0169;LIPID-P-0174;LIPID-P-0239;LIPID-P-0243;LIPID-P-0219	C00165+C00165+C00165+C00165+C00165	https:\\www.genome.jp\dbget-bin\www_bget?map04919
Oxytocin signaling pathway	ko04921	6	8	556	944	LIPID-P-0169;LIPID-P-0174;LIPID-P-0239;LIPID-P-0243;LIPID-P-0219;LIPID-N-0098	C00165+C00165+C00165+C00165+C00165+C00219	https:\\www.genome.jp\dbget-bin\www_bget?map04921
Regulation of lipolysis in adipocytes	ko04923	203	268	556	944	LIPID-P-0169;LIPID-P-0174;LIPID-P-0239;LIPID-P-0243;LIPID-P-0219;LIPID-N-0074;LIPID-N-0098;LIPID-N-0096;LIPID-N-0102;LIPID-N-0698;LIPID-N-0700;LIPID-N-0702;LIPID-N-0714;LIPID-P-0272;LIPID-P-0274;LIPID-P-0276;LIPID-P-0769;LIPID-P-0771;LIPID-P-0778;LIPID-P-0783;LIPID-P-0825;LIPID-P-1132;LIPID-P-2276;LIPID-P-0780;LIPID-P-0785;LIPID-P-0832;LIPID-P-0836;LIPID-P-0902;LIPID-P-1040;LIPID-P-1099;LIPID-P-0…	C00165+C00165+C00165+C00165+C00165+C00162+C00219+C00162+C00162+C00162+C00162+C00162+C00162+C01885+C01885+C01885+C00422+C00422+C00422+C00422+C00422+C00422+C00422+C00422+C00422+C00422+C00422+C00422+C00422+C00422+C00422+C00422+C00422+C00422+C00422+C00422+C00422+C00422+C00422+C00422+C00422+C00422+C00422+C00422+C00422+C00422+C00422+C00422+C00422+C00422+C00422+C00422+C00422+C00422+C00422+C00422+C00422+…	https:\\www.genome.jp\dbget-bin\www_bget?map04923
Aldosterone synthesis and secretion	ko04925	6	9	556	944	LIPID-P-0169;LIPID-P-0174;LIPID-P-0239;LIPID-P-0243;LIPID-P-0219;LIPID-N-0098	C00165+C00165+C00165+C00165+C00165+C00219	https:\\www.genome.jp\dbget-bin\www_bget?map04925
Relaxin signaling pathway	ko04926	5	7	556	944	LIPID-P-0169;LIPID-P-0174;LIPID-P-0239;LIPID-P-0243;LIPID-P-0219	C00165+C00165+C00165+C00165+C00165	https:\\www.genome.jp\dbget-bin\www_bget?map04926
Parathyroid hormone synthesis, secretion and action	ko04928	5	7	556	944	LIPID-P-0169;LIPID-P-0174;LIPID-P-0239;LIPID-P-0243;LIPID-P-0219	C00165+C00165+C00165+C00165+C00165	https:\\www.genome.jp\dbget-bin\www_bget?map04928
GnRH secretion	ko04929	5	7	556	944	LIPID-P-0169;LIPID-P-0174;LIPID-P-0239;LIPID-P-0243;LIPID-P-0219	C00165+C00165+C00165+C00165+C00165	https:\\www.genome.jp\dbget-bin\www_bget?map04929
Growth hormone synthesis, secretion and action	ko04935	5	7	556	944	LIPID-P-0169;LIPID-P-0174;LIPID-P-0239;LIPID-P-0243;LIPID-P-0219	C00165+C00165+C00165+C00165+C00165	https:\\www.genome.jp\dbget-bin\www_bget?map04935
Endocrine and other factor-regulated calcium reabsorption	ko04961	5	7	556	944	LIPID-P-0169;LIPID-P-0174;LIPID-P-0239;LIPID-P-0243;LIPID-P-0219	C00165+C00165+C00165+C00165+C00165	https:\\www.genome.jp\dbget-bin\www_bget?map04961
Salivary secretion	ko04970	5	7	556	944	LIPID-P-0169;LIPID-P-0174;LIPID-P-0239;LIPID-P-0243;LIPID-P-0219	C00165+C00165+C00165+C00165+C00165	https:\\www.genome.jp\dbget-bin\www_bget?map04970
Gastric acid secretion	ko04971	5	7	556	944	LIPID-P-0169;LIPID-P-0174;LIPID-P-0239;LIPID-P-0243;LIPID-P-0219	C00165+C00165+C00165+C00165+C00165	https:\\www.genome.jp\dbget-bin\www_bget?map04971
Pancreatic secretion	ko04972	5	7	556	944	LIPID-P-0169;LIPID-P-0174;LIPID-P-0239;LIPID-P-0243;LIPID-P-0219	C00165+C00165+C00165+C00165+C00165	https:\\www.genome.jp\dbget-bin\www_bget?map04972
Carbohydrate digestion and absorption	ko04973	5	7	556	944	LIPID-P-0169;LIPID-P-0174;LIPID-P-0239;LIPID-P-0243;LIPID-P-0219	C00165+C00165+C00165+C00165+C00165	https:\\www.genome.jp\dbget-bin\www_bget?map04973
Parkinson disease	ko05012	5	7	556	944	LIPID-P-0169;LIPID-P-0174;LIPID-P-0239;LIPID-P-0243;LIPID-P-0219	C00165+C00165+C00165+C00165+C00165	https:\\www.genome.jp\dbget-bin\www_bget?map05012
Spinocerebellar ataxia	ko05017	5	7	556	944	LIPID-P-0169;LIPID-P-0174;LIPID-P-0239;LIPID-P-0243;LIPID-P-0219	C00165+C00165+C00165+C00165+C00165	https:\\www.genome.jp\dbget-bin\www_bget?map05017
Pathways of neurodegeneration - multiple diseases	ko05022	5	7	556	944	LIPID-P-0169;LIPID-P-0174;LIPID-P-0239;LIPID-P-0243;LIPID-P-0219	C00165+C00165+C00165+C00165+C00165	https:\\www.genome.jp\dbget-bin\www_bget?map05022
Vibrio cholerae infection	ko05110	5	7	556	944	LIPID-P-0169;LIPID-P-0174;LIPID-P-0239;LIPID-P-0243;LIPID-P-0219	C00165+C00165+C00165+C00165+C00165	https:\\www.genome.jp\dbget-bin\www_bget?map05110
Shigellosis	ko05131	6	9	556	944	LIPID-P-0169;LIPID-P-0174;LIPID-P-0239;LIPID-P-0243;LIPID-P-0219;LIPID-P-0325	C00165+C00165+C00165+C00165+C00165+C04737	https:\\www.genome.jp\dbget-bin\www_bget?map05131
African trypanosomiasis	ko05143	5	7	556	944	LIPID-P-0169;LIPID-P-0174;LIPID-P-0239;LIPID-P-0243;LIPID-P-0219	C00165+C00165+C00165+C00165+C00165	https:\\www.genome.jp\dbget-bin\www_bget?map05143
Amoebiasis	ko05146	18	57	556	944	LIPID-P-0169;LIPID-P-0174;LIPID-P-0239;LIPID-P-0243;LIPID-P-0219;LIPID-N-0098;LIPID-N-1226;LIPID-N-1227;LIPID-N-1253;LIPID-N-1228;LIPID-N-1284;LIPID-N-1239;LIPID-N-0584;LIPID-N-0589;LIPID-N-1316;LIPID-N-0599;LIPID-N-1336;LIPID-N-1363	C00165+C00165+C00165+C00165+C00165+C00219+C02737+C02737+C02737+C02737+C02737+C02737+C02737+C02737+C02737+C02737+C02737+C02737	https:\\www.genome.jp\dbget-bin\www_bget?map05146
Human cytomegalovirus infection	ko05163	5	7	556	944	LIPID-P-0169;LIPID-P-0174;LIPID-P-0239;LIPID-P-0243;LIPID-P-0219	C00165+C00165+C00165+C00165+C00165	https:\\www.genome.jp\dbget-bin\www_bget?map05163
Kaposi sarcoma-associated herpesvirus infection	ko05167	24	85	556	944	LIPID-P-0169;LIPID-P-0174;LIPID-P-0239;LIPID-P-0243;LIPID-P-0219;LIPID-N-1048;LIPID-N-1049;LIPID-N-1051;LIPID-N-1053;LIPID-N-1054;LIPID-N-1050;LIPID-N-1058;LIPID-N-1073;LIPID-N-1084;LIPID-N-1080;LIPID-N-1086;LIPID-N-1056;LIPID-N-0389;LIPID-N-0336;LIPID-N-0391;LIPID-N-0421;LIPID-N-1107;LIPID-N-1103;LIPID-N-1102	C00165+C00165+C00165+C00165+C00165+C00350+C00350+C00350+C00350+C00350+C00350+C00350+C00350+C00350+C00350+C00350+C00350+C00350+C00350+C00350+C00350+C00350+C00350+C00350	https:\\www.genome.jp\dbget-bin\www_bget?map05167
Human immunodeficiency virus 1 infection	ko05170	5	7	556	944	LIPID-P-0169;LIPID-P-0174;LIPID-P-0239;LIPID-P-0243;LIPID-P-0219	C00165+C00165+C00165+C00165+C00165	https:\\www.genome.jp\dbget-bin\www_bget?map05170
Coronavirus disease - COVID-19	ko05171	5	7	556	944	LIPID-P-0169;LIPID-P-0174;LIPID-P-0239;LIPID-P-0243;LIPID-P-0219	C00165+C00165+C00165+C00165+C00165	https:\\www.genome.jp\dbget-bin\www_bget?map05171
Pathways in cancer	ko05200	25	41	556	944	LIPID-P-0169;LIPID-P-0174;LIPID-P-0239;LIPID-P-0243;LIPID-P-0219;LIPID-N-1477;LIPID-N-1444;LIPID-N-1478;LIPID-N-1490;LIPID-N-1479;LIPID-N-1499;LIPID-N-0624;LIPID-N-1446;LIPID-N-1455;LIPID-N-1492;LIPID-N-1484;LIPID-N-0647;LIPID-N-1483;LIPID-N-1475;LIPID-N-1486;LIPID-N-1489;LIPID-N-1506;LIPID-N-1494;LIPID-N-1496;LIPID-N-1513	C00165+C00165+C00165+C00165+C00165+C00416+C00416+C00416+C00416+C00416+C00416+C00416+C00416+C00416+C00416+C00416+C00416+C00416+C00416+C00416+C00416+C00416+C00416+C00416+C00416	https:\\www.genome.jp\dbget-bin\www_bget?map05200
Glioma	ko05214	5	7	556	944	LIPID-P-0169;LIPID-P-0174;LIPID-P-0239;LIPID-P-0243;LIPID-P-0219	C00165+C00165+C00165+C00165+C00165	https:\\www.genome.jp\dbget-bin\www_bget?map05214
Non-small cell lung cancer	ko05223	5	7	556	944	LIPID-P-0169;LIPID-P-0174;LIPID-P-0239;LIPID-P-0243;LIPID-P-0219	C00165+C00165+C00165+C00165+C00165	https:\\www.genome.jp\dbget-bin\www_bget?map05223
Hepatocellular carcinoma	ko05225	5	7	556	944	LIPID-P-0169;LIPID-P-0174;LIPID-P-0239;LIPID-P-0243;LIPID-P-0219	C00165+C00165+C00165+C00165+C00165	https:\\www.genome.jp\dbget-bin\www_bget?map05225
Choline metabolism in cancer	ko05231	59	96	556	944	LIPID-P-0169;LIPID-P-0174;LIPID-P-0239;LIPID-P-0243;LIPID-P-0219;LIPID-N-0074;LIPID-N-0096;LIPID-N-0102;LIPID-N-0698;LIPID-N-0700;LIPID-N-0702;LIPID-N-0714;LIPID-P-0355;LIPID-P-0361;LIPID-P-0373;LIPID-P-0387;LIPID-P-0390;LIPID-P-1932;LIPID-P-0356;LIPID-P-0360;LIPID-P-0362;LIPID-P-0374;LIPID-P-0386;LIPID-P-0391;LIPID-P-0392;LIPID-N-1477;LIPID-N-1444;LIPID-N-1478;LIPID-N-1490;LIPID-N-1479;LIPID-N-1…	C00165+C00165+C00165+C00165+C00165+C00162+C00162+C00162+C00162+C00162+C00162+C00162+C04230+C04230+C04230+C04230+C04230+C04230+C04230+C04230+C04230+C04230+C04230+C04230+C04230+C00416+C00416+C00416+C00416+C00416+C00416+C00416+C00416+C00416+C00416+C00416+C00416+C00416+C00416+C00416+C00416+C00416+C00416+C00416+C00416+C00157+C00157+C00157+C00157+C00157+C00157+C00157+C00157+C00157+C00157+C00157+C00157+…	https:\\www.genome.jp\dbget-bin\www_bget?map05231
PD-L1 expression and PD-1 checkpoint pathway in cancer	ko05235	5	7	556	944	LIPID-P-0169;LIPID-P-0174;LIPID-P-0239;LIPID-P-0243;LIPID-P-0219	C00165+C00165+C00165+C00165+C00165	https:\\www.genome.jp\dbget-bin\www_bget?map05235
Ether lipid metabolism	ko00565	77	172	556	944	LIPID-P-1638;LIPID-P-1650;LIPID-P-1639;LIPID-P-1691;LIPID-P-1678;LIPID-P-1693;LIPID-P-1643;LIPID-P-0399;LIPID-P-0395;LIPID-P-0400;LIPID-P-0396;LIPID-P-0553;LIPID-P-0554;LIPID-P-0549;LIPID-P-0559;LIPID-P-0564;LIPID-P-0568;LIPID-P-0533;LIPID-P-0551;LIPID-P-0555;LIPID-P-0566;LIPID-P-0560;LIPID-P-0541;LIPID-P-0569;LIPID-P-0565;LIPID-P-0561;LIPID-N-0806;LIPID-N-0734;LIPID-N-0840;LIPID-N-0833;LIPID-N-0…	C03201+C03201+C03201+C03201+C03201+C03201+C03201+C04317+C04317+C04317+C04317+C05212+C05212+C05212+C05212+C05212+C05212+C05212+C05212+C05212+C05212+C05212+C05212+C05212+C05212+C05212+C04475+C04475+C04475+C04475+C04475+C04475+C04475+C04475+C04475+C04475+C04475+C04475+C04475+C04475+C04475+C04475+C04475+C04475+C04475+C04475+C04475+C04475+C04475+C04475+C04475+C04475+C04475+C04756+C04756+C04756+C04756+…	https:\\www.genome.jp\dbget-bin\www_bget?map00565
Fatty acid biosynthesis	ko00061	4	4	556	944	LIPID-N-0067;LIPID-N-0073;LIPID-N-0075;LIPID-N-0084	C01571+C00249+C01530+C00712	https:\\www.genome.jp\dbget-bin\www_bget?map00061
Fatty acid elongation	ko00062	8	11	556	944	LIPID-N-0073;LIPID-N-0074;LIPID-N-0096;LIPID-N-0102;LIPID-N-0698;LIPID-N-0700;LIPID-N-0702;LIPID-N-0714	C00249+C00162+C00162+C00162+C00162+C00162+C00162+C00162	https:\\www.genome.jp\dbget-bin\www_bget?map00062
Fatty acid degradation	ko00071	8	12	556	944	LIPID-N-0073;LIPID-N-0074;LIPID-N-0096;LIPID-N-0102;LIPID-N-0698;LIPID-N-0700;LIPID-N-0702;LIPID-N-0714	C00249+C00162+C00162+C00162+C00162+C00162+C00162+C00162	https:\\www.genome.jp\dbget-bin\www_bget?map00071
Biosynthesis of unsaturated fatty acids	ko01040	8	9	556	944	LIPID-N-0073;LIPID-N-0075;LIPID-N-0084;LIPID-N-0090;LIPID-N-0091;LIPID-N-0095;LIPID-N-0098;LIPID-N-0099	C00249+C01530+C00712+C01595+C16525+C03242+C00219+C16527	https:\\www.genome.jp\dbget-bin\www_bget?map01040
Fatty acid metabolism	ko01212	1	2	556	944	LIPID-N-0073	C00249	https:\\www.genome.jp\dbget-bin\www_bget?map01212
AMPK signaling pathway	ko04152	7	10	556	944	LIPID-N-0074;LIPID-N-0096;LIPID-N-0102;LIPID-N-0698;LIPID-N-0700;LIPID-N-0702;LIPID-N-0714	C00162+C00162+C00162+C00162+C00162+C00162+C00162	https:\\www.genome.jp\dbget-bin\www_bget?map04152
Type II diabetes mellitus	ko04930	7	10	556	944	LIPID-N-0074;LIPID-N-0096;LIPID-N-0102;LIPID-N-0698;LIPID-N-0700;LIPID-N-0702;LIPID-N-0714	C00162+C00162+C00162+C00162+C00162+C00162+C00162	https:\\www.genome.jp\dbget-bin\www_bget?map04930
Non-alcoholic fatty liver disease	ko04932	7	10	556	944	LIPID-N-0074;LIPID-N-0096;LIPID-N-0102;LIPID-N-0698;LIPID-N-0700;LIPID-N-0702;LIPID-N-0714	C00162+C00162+C00162+C00162+C00162+C00162+C00162	https:\\www.genome.jp\dbget-bin\www_bget?map04932
Linoleic acid metabolism	ko00591	17	32	556	944	LIPID-N-0090;LIPID-N-0095;LIPID-N-0098;LIPID-N-0918;LIPID-N-0980;LIPID-N-0978;LIPID-N-0981;LIPID-N-0983;LIPID-N-1026;LIPID-N-0979;LIPID-N-0217;LIPID-N-0268;LIPID-N-0906;LIPID-N-0221;LIPID-N-1033;LIPID-N-0235;LIPID-N-0285	C01595+C03242+C00219+C00157+C00157+C00157+C00157+C00157+C00157+C00157+C00157+C00157+C00157+C00157+C00157+C00157+C00157	https:\\www.genome.jp\dbget-bin\www_bget?map00591
Arachidonic acid metabolism	ko00590	15	31	556	944	LIPID-N-0098;LIPID-N-0918;LIPID-N-0980;LIPID-N-0978;LIPID-N-0981;LIPID-N-0983;LIPID-N-1026;LIPID-N-0979;LIPID-N-0217;LIPID-N-0268;LIPID-N-0906;LIPID-N-0221;LIPID-N-1033;LIPID-N-0235;LIPID-N-0285	C00219+C00157+C00157+C00157+C00157+C00157+C00157+C00157+C00157+C00157+C00157+C00157+C00157+C00157+C00157	https:\\www.genome.jp\dbget-bin\www_bget?map00590
Primary bile acid biosynthesis	ko00120	2	3	556	944	LIPID-N-0015;LIPID-N-0016	C01921+C05465	https:\\www.genome.jp\dbget-bin\www_bget?map00120
Pancreatic cancer	ko05212	20	33	556	944	LIPID-N-1477;LIPID-N-1444;LIPID-N-1478;LIPID-N-1490;LIPID-N-1479;LIPID-N-1499;LIPID-N-0624;LIPID-N-1446;LIPID-N-1455;LIPID-N-1492;LIPID-N-1484;LIPID-N-0647;LIPID-N-1483;LIPID-N-1475;LIPID-N-1486;LIPID-N-1489;LIPID-N-1506;LIPID-N-1494;LIPID-N-1496;LIPID-N-1513	C00416+C00416+C00416+C00416+C00416+C00416+C00416+C00416+C00416+C00416+C00416+C00416+C00416+C00416+C00416+C00416+C00416+C00416+C00416+C00416	https:\\www.genome.jp\dbget-bin\www_bget?map05212
alpha-Linolenic acid metabolism	ko00592	14	29	556	944	LIPID-N-0918;LIPID-N-0980;LIPID-N-0978;LIPID-N-0981;LIPID-N-0983;LIPID-N-1026;LIPID-N-0979;LIPID-N-0217;LIPID-N-0268;LIPID-N-0906;LIPID-N-0221;LIPID-N-1033;LIPID-N-0235;LIPID-N-0285	C00157+C00157+C00157+C00157+C00157+C00157+C00157+C00157+C00157+C00157+C00157+C00157+C00157+C00157	https:\\www.genome.jp\dbget-bin\www_bget?map00592
Glycosylphosphatidylinositol (GPI)-anchor biosynthesis	ko00563	38	119	556	944	LIPID-N-1048;LIPID-N-1049;LIPID-N-1051;LIPID-N-1053;LIPID-N-1054;LIPID-N-1050;LIPID-N-1058;LIPID-N-1073;LIPID-N-1084;LIPID-N-1080;LIPID-N-1086;LIPID-N-1056;LIPID-N-0389;LIPID-N-0336;LIPID-N-0391;LIPID-N-0421;LIPID-N-1107;LIPID-N-1103;LIPID-N-1102;LIPID-N-1371;LIPID-N-1373;LIPID-N-1374;LIPID-N-1386;LIPID-N-1428;LIPID-N-1402;LIPID-N-0522;LIPID-N-0523;LIPID-N-0493;LIPID-N-1388;LIPID-N-1390;LIPID-N-0…	C00350+C00350+C00350+C00350+C00350+C00350+C00350+C00350+C00350+C00350+C00350+C00350+C00350+C00350+C00350+C00350+C00350+C00350+C00350+C01194+C01194+C01194+C01194+C01194+C01194+C01194+C01194+C01194+C01194+C01194+C01194+C01194+C01194+C01194+C01194+C01194+C01194+C01194	https:\\www.genome.jp\dbget-bin\www_bget?map00563
Autophagy - other	ko04136	38	119	556	944	LIPID-N-1048;LIPID-N-1049;LIPID-N-1051;LIPID-N-1053;LIPID-N-1054;LIPID-N-1050;LIPID-N-1058;LIPID-N-1073;LIPID-N-1084;LIPID-N-1080;LIPID-N-1086;LIPID-N-1056;LIPID-N-0389;LIPID-N-0336;LIPID-N-0391;LIPID-N-0421;LIPID-N-1107;LIPID-N-1103;LIPID-N-1102;LIPID-N-1371;LIPID-N-1373;LIPID-N-1374;LIPID-N-1386;LIPID-N-1428;LIPID-N-1402;LIPID-N-0522;LIPID-N-0523;LIPID-N-0493;LIPID-N-1388;LIPID-N-1390;LIPID-N-0…	C00350+C00350+C00350+C00350+C00350+C00350+C00350+C00350+C00350+C00350+C00350+C00350+C00350+C00350+C00350+C00350+C00350+C00350+C00350+C01194+C01194+C01194+C01194+C01194+C01194+C01194+C01194+C01194+C01194+C01194+C01194+C01194+C01194+C01194+C01194+C01194+C01194+C01194	https:\\www.genome.jp\dbget-bin\www_bget?map04136
Autophagy - animal	ko04140	38	119	556	944	LIPID-N-1048;LIPID-N-1049;LIPID-N-1051;LIPID-N-1053;LIPID-N-1054;LIPID-N-1050;LIPID-N-1058;LIPID-N-1073;LIPID-N-1084;LIPID-N-1080;LIPID-N-1086;LIPID-N-1056;LIPID-N-0389;LIPID-N-0336;LIPID-N-0391;LIPID-N-0421;LIPID-N-1107;LIPID-N-1103;LIPID-N-1102;LIPID-N-1371;LIPID-N-1373;LIPID-N-1374;LIPID-N-1386;LIPID-N-1428;LIPID-N-1402;LIPID-N-0522;LIPID-N-0523;LIPID-N-0493;LIPID-N-1388;LIPID-N-1390;LIPID-N-0…	C00350+C00350+C00350+C00350+C00350+C00350+C00350+C00350+C00350+C00350+C00350+C00350+C00350+C00350+C00350+C00350+C00350+C00350+C00350+C01194+C01194+C01194+C01194+C01194+C01194+C01194+C01194+C01194+C01194+C01194+C01194+C01194+C01194+C01194+C01194+C01194+C01194+C01194	https:\\www.genome.jp\dbget-bin\www_bget?map04140
Pathogenic Escherichia coli infection	ko05130	19	78	556	944	LIPID-N-1048;LIPID-N-1049;LIPID-N-1051;LIPID-N-1053;LIPID-N-1054;LIPID-N-1050;LIPID-N-1058;LIPID-N-1073;LIPID-N-1084;LIPID-N-1080;LIPID-N-1086;LIPID-N-1056;LIPID-N-0389;LIPID-N-0336;LIPID-N-0391;LIPID-N-0421;LIPID-N-1107;LIPID-N-1103;LIPID-N-1102	C00350+C00350+C00350+C00350+C00350+C00350+C00350+C00350+C00350+C00350+C00350+C00350+C00350+C00350+C00350+C00350+C00350+C00350+C00350	https:\\www.genome.jp\dbget-bin\www_bget?map05130
Salmonella infection	ko05132	19	41	556	944	LIPID-N-1371;LIPID-N-1373;LIPID-N-1374;LIPID-N-1386;LIPID-N-1428;LIPID-N-1402;LIPID-N-0522;LIPID-N-0523;LIPID-N-0493;LIPID-N-1388;LIPID-N-1390;LIPID-N-0524;LIPID-N-0529;LIPID-N-1418;LIPID-N-1441;LIPID-N-0547;LIPID-N-0514;LIPID-N-0525;LIPID-N-0538	C01194+C01194+C01194+C01194+C01194+C01194+C01194+C01194+C01194+C01194+C01194+C01194+C01194+C01194+C01194+C01194+C01194+C01194+C01194	https:\\www.genome.jp\dbget-bin\www_bget?map05132
Tuberculosis	ko05152	19	41	556	944	LIPID-N-1371;LIPID-N-1373;LIPID-N-1374;LIPID-N-1386;LIPID-N-1428;LIPID-N-1402;LIPID-N-0522;LIPID-N-0523;LIPID-N-0493;LIPID-N-1388;LIPID-N-1390;LIPID-N-0524;LIPID-N-0529;LIPID-N-1418;LIPID-N-1441;LIPID-N-0547;LIPID-N-0514;LIPID-N-0525;LIPID-N-0538	C01194+C01194+C01194+C01194+C01194+C01194+C01194+C01194+C01194+C01194+C01194+C01194+C01194+C01194+C01194+C01194+C01194+C01194+C01194	https:\\www.genome.jp\dbget-bin\www_bget?map05152
Glycine, serine and threonine metabolism	ko00260	12	49	556	944	LIPID-N-1226;LIPID-N-1227;LIPID-N-1253;LIPID-N-1228;LIPID-N-1284;LIPID-N-1239;LIPID-N-0584;LIPID-N-0589;LIPID-N-1316;LIPID-N-0599;LIPID-N-1336;LIPID-N-1363	C02737+C02737+C02737+C02737+C02737+C02737+C02737+C02737+C02737+C02737+C02737+C02737	https:\\www.genome.jp\dbget-bin\www_bget?map00260
Systemic lupus erythematosus	ko05322	12	49	556	944	LIPID-N-1226;LIPID-N-1227;LIPID-N-1253;LIPID-N-1228;LIPID-N-1284;LIPID-N-1239;LIPID-N-0584;LIPID-N-0589;LIPID-N-1316;LIPID-N-0599;LIPID-N-1336;LIPID-N-1363	C02737+C02737+C02737+C02737+C02737+C02737+C02737+C02737+C02737+C02737+C02737+C02737	https:\\www.genome.jp\dbget-bin\www_bget?map05322
