# Supplementary material for: IRF1 is a core transcriptional regulatory circuitry member promoting AML progression by regulating lipid metabolism
Source: Exp Hematol Oncol. 2025 Mar 1;14:25. doi: 10.1186/s40164-025-00612-z (PMC11871635; doi:10.1186/s40164-025-00612-z)
Supplement: Supplementary file 2 — Supplementary Material 2. [file 40164_2025_612_MOESM2_ESM.zip › Supplementary tables/Supplementary Table 2.xlsx]

## Sheet: Sheet1
The sequences of shRNA
sh-IRF1#1		GCACCAGTGATCTGTACAACT
sh-IRF1#2		GGAAATTACCTGAGGACATCA
sh-ELF1		GCCACTTCAAATAGGAATCAA
sh-ETV6		GCCCATCAACCTCTCTCATCG
sh-RUNX2		GTGGTCCTATGACCAGTCTTA
sh-MEF2D		GGTCTCCCAGTCTACTCATTC
