# Supplementary material for: IRF1 is a core transcriptional regulatory circuitry member promoting AML progression by regulating lipid metabolism
Source: Exp Hematol Oncol. 2025 Mar 1;14:25. doi: 10.1186/s40164-025-00612-z (PMC11871635; doi:10.1186/s40164-025-00612-z)
Supplement: Supplementary file 2 — Supplementary Material 2. [file 40164_2025_612_MOESM2_ESM.zip › Supplementary tables/Supplementary Table 20.xlsx]

## Sheet: Sheet1
Clinical Information of 11 AML Patients
Patient ID	Age	Gender	FAB Classification	Cytogenetics	Fusion Genes
AML2	2y4m	female	M2	Normal karyotype	-
AML3	8y1m	female	M2	Normal karyotype	-
AML4	10y2m	male	M4	Normal karyotype	-
AML5	7y2m	male	M2	t (8; 21) (q22; q22.1)	RUNX1::RUNX1T1
AML6	10y9m	female	M5	t (10; 11) (q12; q23)	KMT2A::MLLT10
AML7	5y7m	female	M5	t (6; 11) (q27; q23)	KMT2A::MLLT4
AML8	11y9m	female	M2	Normal karyotype	-
AML9	9y1m	female	M5	t (11; 19) (q23; q13.1)	KMT2A::ELL
AML10	12y9m	female	M2	Normal karyotype	-
AML11	7y7m	male	M5	t (16; 21) (p11; q22)	FUS::ERG
