# Supplementary material for: IRF1 is a core transcriptional regulatory circuitry member promoting AML progression by regulating lipid metabolism
Source: Exp Hematol Oncol. 2025 Mar 1;14:25. doi: 10.1186/s40164-025-00612-z (PMC11871635; doi:10.1186/s40164-025-00612-z)
Supplement: Supplementary file 2 — Supplementary Material 2. [file 40164_2025_612_MOESM2_ESM.zip › Supplementary tables/Supplementary Table 21.xlsx]

## Sheet: mergeCRC_CRC_SCORES
11 AML patients CRC genes
['RREB1', 'ZBTB7A', 'RUNX1', 'RARA', 'RUNX2', 'BCL6', 'FOXP1', 'MEF2D']	23.625	8
['RREB1', 'ZBTB7A', 'RUNX1', 'RARA', 'FOXO3', 'FOXP1']	23.1667	6
['RREB1', 'ZBTB7A', 'RUNX1', 'RARA', 'RUNX2', 'ERG', 'ELF1', 'MEF2D', 'FOXP1', 'JUNB', 'ETV6', 'CIC']	22.4167	12
['RREB1', 'ZBTB7A', 'RUNX1', 'RARA', 'RUNX2', 'ERG', 'BCL11A', 'FOXP1', 'ETV6', 'CIC']	22.4	10
['RREB1', 'ZBTB7A', 'RUNX1', 'RARA', 'RUNX2', 'ERG', 'ELF1', 'MEF2D', 'FOXP1', 'SOX4', 'ETV6']	22.3636	11
['RREB1', 'ZBTB7A', 'RUNX1', 'RARA', 'RUNX2', 'ERG', 'ELF1', 'MEF2D', 'ZNF217', 'ETV6', 'JUNB', 'CIC']	22.1667	12
['RREB1', 'ZBTB7A', 'RUNX1', 'RARA', 'RUNX2', 'ERG', 'ELF1', 'MEF2D', 'ZNF217', 'ETV6', 'SOX4']	22.0909	11
['RREB1', 'ZBTB7A', 'RUNX1', 'RARA', 'RUNX2', 'ERG', 'ELF1', 'MEF2D', 'FOXP1', 'JUNB', 'ELF2', 'CIC']	22	12
['RREB1', 'ZBTB7A', 'RUNX1', 'RARA', 'RUNX2', 'ERG', 'ELF1', 'MEF2D', 'FOXP1', 'JUNB', 'ETV6', 'IRF1']	22	12
['RREB1', 'ZBTB7A', 'RUNX1', 'RARA', 'RUNX2', 'ERG', 'BCL11A', 'FOXP1', 'ELF2', 'CIC']	21.9	10
['RREB1', 'ZBTB7A', 'RUNX1', 'RARA', 'RUNX2', 'ERG', 'CUX1', 'ETV6', 'ZNF217', 'CIC']	21.9	10
['RREB1', 'ZBTB7A', 'RUNX1', 'RARA', 'RUNX2', 'ERG', 'ELF1', 'MEF2D', 'ZNF217', 'ETV6', 'JUNB', 'IRF1']	21.75	12
['RREB1', 'ZBTB7A', 'RUNX1', 'RARA', 'RUNX2', 'ERG', 'ELF1', 'MEF2D', 'ZNF217', 'ELF2', 'CIC', 'JUNB']	21.75	12
['RREB1', 'ZBTB7A', 'RUNX1', 'RARA', 'RUNX2', 'ERG', 'ELF1', 'MEF2D', 'FOXP1', 'JUNB', 'ELF2', 'IRF1']	21.5833	12
['RREB1', 'ZBTB7A', 'RUNX1', 'RARA', 'RUNX2', 'ERG', 'ELF1', 'MEF2D', 'ZNF217', 'SOX4', 'LYL1']	21.5455	11
['RREB1', 'IKZF1', 'RUNX1', 'RUNX2', 'MEF2D', 'JUNB', 'RARA', 'CIC', 'FOXP1']	21.4444	9
['RREB1', 'ZBTB7A', 'RUNX1', 'RARA', 'RUNX2', 'ERG', 'BCL11A', 'FOXP1', 'ETV6', 'SOX4']	21.4	10
['RREB1', 'ZBTB7A', 'RUNX1', 'RARA', 'RUNX2', 'ERG', 'CUX1', 'ETV6', 'ZNF217', 'IRF1']	21.4	10
['RREB1', 'ZBTB7A', 'RUNX1', 'RARA', 'RUNX2', 'ERG', 'BCL11A', 'LYL1', 'SOX4']	21.3333	9
['RREB1', 'ZBTB7A', 'RUNX1', 'RARA', 'RUNX2', 'ERG', 'ELF1', 'MEF2D', 'ZNF217', 'ELF2', 'CIC', 'LYL1']	21.25	12
['RREB1', 'IKZF1', 'RUNX1', 'RUNX2', 'MEF2D', 'JUNB', 'RARA', 'CIC', 'ZNF217']	21.1111	9
['RREB1', 'ZBTB7A', 'RUNX1', 'RARA', 'RUNX2', 'ERG', 'BCL11A', 'LYL1', 'CIC', 'ELF2']	21	10
['RREB1', 'IKZF1', 'RUNX1', 'RUNX2', 'MEF2D', 'JUNB', 'RARA', 'IRF1', 'FOXP1']	20.8889	9
['RREB1', 'ZBTB7A', 'RUNX1', 'RARA', 'RUNX2', 'ERG', 'ELF1', 'MEF2D', 'ZNF217', 'ELF2', 'IRF1', 'LYL1']	20.8333	12
['RREB1', 'ZBTB7A', 'KLF6', 'FOXP1', 'RUNX2', 'CIC', 'MEF2D']	20.4286	7
['SPI1', 'RUNX1', 'RARA', 'FOXP1']	20	4
['GFI1', 'RUNX1', 'RARA', 'FOXP1']	20	4
['RREB1', 'ZBTB7A', 'RUNX1', 'RARA', 'RUNX2', 'ERG', 'ELF1', 'MEF2D', 'ZNF217', 'ELF2', 'IRF1', 'JUNB', 'FOSL2']	19.8462	13
['RREB1', 'ZBTB7A', 'RUNX1', 'HIVEP1', 'FOXP1', 'IRF1']	19.6667	6
['RREB1', 'ZBTB7A', 'IRF2', 'ELF1', 'ERG', 'IRF1', 'ETV6', 'RARA']	19.5	8
['SPI1', 'RUNX1', 'RARA', 'ZNF217']	19.25	4
['RREB1', 'IKZF1', 'RUNX1', 'RUNX2', 'MEF2D', 'JUNB', 'RARA', 'IRF1', 'ZNF217', 'FOSL2']	18.7	10
['RREB1', 'XBP1', 'RUNX2', 'ERG', 'CIC', 'ELF1', 'MEF2D', 'ETV6', 'JUNB']	18.5556	9
['RREB1', 'XBP1', 'RUNX2', 'ERG', 'CIC', 'ELF1', 'MEF2D', 'LYL1']	18.5	8
['GFI1', 'RUNX1', 'RARA', 'LYL1']	17.75	4
['RREB1', 'XBP1', 'RUNX2', 'ERG', 'CIC', 'CUX1', 'ETV6']	17.1429	7
['RREB1', 'ZBTB7A', 'KLF6', 'IRF2']	16	4
['RXRA', 'ZBTB7A']	14	2
