# Supplementary material for: IRF1 is a core transcriptional regulatory circuitry member promoting AML progression by regulating lipid metabolism
Source: Exp Hematol Oncol. 2025 Mar 1;14:25. doi: 10.1186/s40164-025-00612-z (PMC11871635; doi:10.1186/s40164-025-00612-z)
Supplement: Supplementary file 2 — Supplementary Material 2. [file 40164_2025_612_MOESM2_ESM.zip › Supplementary tables/Supplementary Table 22.xlsx]

## Sheet: MV4-11 RNAseq results
gene_id	log2FoldChange	pvalue	padj
ENSG00000133048	1.46407	0	0
ENSG00000116260	1.50524	0	0
ENSG00000173726	-1.47125	2.36e-283	1.14e-279
ENSG00000110958	-1.29441	4.55e-280	1.65e-276
ENSG00000117984	1.39436	1.52e-236	4.4e-233
ENSG00000072274	0.90064	6.88e-231	1.66e-227
ENSG00000137193	-1.28254	5.79e-230	1.2e-226
ENSG00000072310	-1.1975	4.93e-225	8.91e-222
ENSG00000136997	-0.965547	6.31e-192	1.01e-188
ENSG00000167996	0.926463	8.6e-190	1.24e-186
ENSG00000164754	-0.810531	1.31e-186	1.72e-183
ENSG00000189403	-0.839211	2.31e-185	2.78e-182
ENSG00000099194	-0.87836	1.87e-181	2.08e-178
ENSG00000169710	-0.787284	1.6e-180	1.65e-177
ENSG00000104763	1.54488	3.76e-178	3.63e-175
ENSG00000136938	-1.2415	1.43e-176	1.29e-173
ENSG00000135069	-0.873526	3.9e-170	3.32e-167
ENSG00000178209	0.78813	1.46e-163	1.17e-160
ENSG00000186298	-1.33552	2.59e-163	1.97e-160
ENSG00000100219	-0.943244	1.14e-159	8.24e-157
ENSG00000196743	1.68189	1.29e-159	8.86e-157
ENSG00000108561	-1.0863	3.46e-156	2.28e-153
ENSG00000166340	0.950923	1.53e-154	9.61e-152
ENSG00000087460	-1.10731	1.55e-152	9.34e-150
ENSG00000064601	1.24568	1.14e-147	6.6e-145
ENSG00000182676	1.02771	1.6e-145	8.92e-143
ENSG00000179218	0.769475	2.58e-142	1.38e-139
ENSG00000130707	-1.05195	2.37e-141	1.23e-138
ENSG00000196924	0.603952	6.59e-138	3.29e-135
ENSG00000181019	1.74985	2.93e-133	1.41e-130
ENSG00000087245	1.02254	2.08e-132	9.7e-130
ENSG00000170571	-0.890927	3.56e-131	1.61e-128
ENSG00000136295	0.761561	7.33e-128	3.21e-125
ENSG00000143549	-0.935516	3.03e-127	1.29e-124
ENSG00000069188	3.27348	4.46e-123	1.84e-120
ENSG00000148180	0.874765	4.24e-115	1.7e-112
ENSG00000042493	0.962322	6.87e-115	2.68e-112
ENSG00000136286	0.816101	2.95e-113	1.12e-110
ENSG00000168209	-1.37603	3.49e-112	1.29e-109
ENSG00000133055	-0.835081	1.55e-101	5.62e-99
ENSG00000134294	-0.837133	4.3e-101	1.52e-98
ENSG00000112297	1.72855	3.66e-100	1.26e-97
ENSG00000085117	1.40943	1.23e-98	4.14e-96
ENSG00000151176	1.11649	4.01e-98	1.32e-95
ENSG00000183283	-0.852726	2.87e-97	9.22e-95
ENSG00000120738	-1.22093	2.01e-96	6.31e-94
ENSG00000105329	-0.685916	9.73e-96	2.99e-93
ENSG00000198830	-0.626034	8.41e-95	2.53e-92
ENSG00000182158	0.972695	1.28e-93	3.79e-91
ENSG00000101255	-0.783711	1.3e-92	3.77e-90
ENSG00000183508	1.90276	5.15e-92	1.46e-89
ENSG00000178726	-0.874196	3.85e-91	1.07e-88
ENSG00000153989	-1.50825	3.44e-88	9.4e-86
ENSG00000161638	0.715323	5.99e-87	1.61e-84
ENSG00000104490	2.11059	1.84e-86	4.83e-84
ENSG00000165029	-1.76413	2.35e-85	6.07e-83
ENSG00000134824	-0.720789	1.06e-84	2.69e-82
ENSG00000139318	-1.49946	6.93e-84	1.73e-81
ENSG00000123643	1.38183	4.17e-83	1.02e-80
ENSG00000189159	-1.42706	1.89e-79	4.55e-77
ENSG00000113407	-0.624807	4.33e-79	1.03e-76
ENSG00000108448	1.85645	3.88e-78	9.04e-76
ENSG00000187735	-0.708988	4.03e-78	9.18e-76
ENSG00000070159	1.34366	4.06e-78	9.18e-76
ENSG00000124942	-0.624321	2.74e-77	6.09e-75
ENSG00000188157	0.734713	8.01e-77	1.76e-74
ENSG00000204386	1.4236	3.85e-76	8.3e-74
ENSG00000032444	0.78131	4.5e-76	9.58e-74
ENSG00000138061	2.13772	8.96e-76	1.88e-73
ENSG00000108298	-0.647875	9.27e-75	1.92e-72
ENSG00000069424	0.620545	2.32e-74	4.72e-72
ENSG00000136010	-0.936887	3.68e-74	7.4e-72
ENSG00000160211	0.810148	4.02e-74	7.96e-72
ENSG00000143162	0.851222	1.04e-73	2.03e-71
ENSG00000196415	0.542479	1.87e-73	3.61e-71
ENSG00000132182	0.535923	2.92e-73	5.55e-71
ENSG00000161011	0.960871	4.26e-73	8e-71
ENSG00000169508	2.84523	5.14e-73	9.53e-71
ENSG00000150593	-1.17049	1.1e-72	2.01e-70
ENSG00000019582	0.633517	1.25e-72	2.25e-70
ENSG00000087086	0.556974	1.56e-72	2.78e-70
ENSG00000196083	-0.886757	2.24e-72	3.94e-70
ENSG00000213585	-0.760271	3.17e-72	5.52e-70
ENSG00000177606	1.97304	5.36e-72	9.23e-70
ENSG00000198826	-0.961743	7.85e-72	1.33e-69
ENSG00000069956	-1.21944	2.13e-71	3.59e-69
ENSG00000140105	-0.651404	1.15e-70	1.91e-68
ENSG00000115053	-0.490962	3e-70	4.93e-68
ENSG00000145506	-0.74713	8.3e-69	1.35e-66
ENSG00000148303	-0.557914	6.12e-68	9.84e-66
ENSG00000169136	-0.555185	6.36e-68	1.01e-65
ENSG00000188559	1.25721	1.62e-67	2.54e-65
ENSG00000005893	0.65451	5.19e-67	8.07e-65
ENSG00000164104	-0.7438	6.11e-67	9.4e-65
ENSG00000092621	-0.681409	8.58e-67	1.31e-64
ENSG00000133112	-0.539558	1.52e-66	2.29e-64
ENSG00000177706	-1.66281	5.25e-66	7.82e-64
ENSG00000197471	0.544989	9.19e-66	1.36e-63
ENSG00000149547	-1.06101	3.09e-65	4.52e-63
ENSG00000157227	0.592811	9.69e-65	1.4e-62
ENSG00000214022	0.612265	1.02e-64	1.47e-62
ENSG00000073910	1.28188	1.82e-64	2.58e-62
ENSG00000135677	0.883052	4.19e-63	5.88e-61
ENSG00000170759	-0.695538	6.54e-63	9.09e-61
ENSG00000119318	-0.861851	1.7e-61	2.34e-59
ENSG00000107263	0.652698	1.03e-60	1.41e-58
ENSG00000089057	0.843938	2e-60	2.71e-58
ENSG00000196576	-0.669948	4.34e-60	5.81e-58
ENSG00000101557	-1.06853	1.25e-59	1.65e-57
ENSG00000020181	0.515224	1.34e-59	1.76e-57
ENSG00000210082	-0.415022	1.58e-59	2.05e-57
ENSG00000198042	-1.64106	1.78e-59	2.3e-57
ENSG00000176533	1.62574	3.45e-59	4.42e-57
ENSG00000111252	-0.971561	2.77e-58	3.51e-56
ENSG00000106105	-0.56956	3.51e-58	4.41e-56
ENSG00000166123	-0.688534	4.37e-58	5.44e-56
ENSG00000137876	-0.851733	5.72e-58	7.07e-56
ENSG00000112715	-0.914875	9.9e-58	1.21e-55
ENSG00000060982	-0.716043	1.29e-57	1.57e-55
ENSG00000152601	-0.530655	4.84e-57	5.83e-55
ENSG00000130402	0.506565	4.96e-57	5.93e-55
ENSG00000198604	-0.89972	5.29e-57	6.27e-55
ENSG00000030582	0.532044	6.9e-57	8.11e-55
ENSG00000071127	-0.548868	1.33e-56	1.56e-54
ENSG00000106211	-0.787378	1.42e-56	1.65e-54
ENSG00000147649	-0.454971	2.18e-56	2.51e-54
ENSG00000113013	-0.511436	3.84e-56	4.37e-54
ENSG00000163956	0.756804	6.19e-56	7e-54
ENSG00000119396	-0.878448	7.1e-56	7.96e-54
ENSG00000179820	0.61438	9.02e-56	1e-53
ENSG00000023287	-1.07932	9.53e-56	1.05e-53
ENSG00000122025	-0.455592	1.76e-55	1.92e-53
ENSG00000111229	-0.721302	2.58e-55	2.8e-53
ENSG00000185896	0.612018	8.53e-55	9.21e-53
ENSG00000114554	-0.868886	9.84e-55	1.05e-52
ENSG00000135424	1.06384	1.42e-54	1.51e-52
ENSG00000184730	1.46296	1.43e-54	1.51e-52
ENSG00000196305	-0.537429	1.82e-54	1.91e-52
ENSG00000104904	-0.405693	2.05e-54	2.13e-52
ENSG00000136238	-0.68635	2.32e-54	2.4e-52
ENSG00000090382	0.847438	2.71e-54	2.78e-52
ENSG00000127314	-0.944667	2.84e-54	2.89e-52
ENSG00000142784	0.850193	4.06e-54	4.11e-52
ENSG00000135316	-0.557483	5.17e-54	5.19e-52
ENSG00000134333	-0.493714	1.67e-53	1.67e-51
ENSG00000197324	0.918488	4.22e-53	4.18e-51
ENSG00000164300	1.31978	5.45e-53	5.36e-51
ENSG00000161642	0.777268	9.41e-52	9.19e-50
ENSG00000101188	-1.22723	1.92e-51	1.86e-49
ENSG00000169385	0.868912	2.35e-51	2.27e-49
ENSG00000166986	-0.640684	4.18e-51	4e-49
ENSG00000142583	-0.919069	8.59e-51	8.17e-49
ENSG00000100243	0.62028	1.12e-50	1.06e-48
ENSG00000147852	-0.821333	3.92e-50	3.68e-48
ENSG00000143933	-0.690228	4.85e-50	4.52e-48
ENSG00000239998	1.21664	1e-49	9.3e-48
ENSG00000111358	-1.1314	1.14e-49	1.05e-47
ENSG00000159363	-1.27372	2.2e-49	2.01e-47
ENSG00000006638	-1.84352	1.15e-48	1.05e-46
ENSG00000102781	1.72533	1.6e-48	1.45e-46
ENSG00000141526	0.577046	2.16e-48	1.94e-46
ENSG00000128322	2.62751	4.82e-48	4.3e-46
ENSG00000162104	0.738836	7.6e-48	6.74e-46
ENSG00000137075	-1.23385	8.02e-48	7.08e-46
ENSG00000198755	-0.48741	1.02e-47	8.93e-46
ENSG00000100889	-0.667385	1.33e-47	1.16e-45
ENSG00000169504	-0.537272	1.83e-47	1.58e-45
ENSG00000139645	0.833274	2.12e-47	1.82e-45
ENSG00000143819	1.08896	2.79e-47	2.39e-45
ENSG00000143815	-0.681271	4.09e-47	3.48e-45
ENSG00000025796	-0.830052	1.09e-46	9.18e-45
ENSG00000128272	-0.507079	2.83e-46	2.38e-44
ENSG00000227706	1.52778	3.92e-46	3.28e-44
ENSG00000164442	-0.679205	4.87e-46	4.04e-44
ENSG00000187514	-0.391607	5.86e-46	4.85e-44
ENSG00000110876	1.04042	7.48e-46	6.14e-44
ENSG00000112335	-0.929167	2.33e-45	1.91e-43
ENSG00000113273	0.865011	2.69e-44	2.19e-42
ENSG00000103043	0.915413	7.13e-44	5.76e-42
ENSG00000171848	0.65699	7.57e-44	6.08e-42
ENSG00000173320	2.12361	7.89e-44	6.3e-42
ENSG00000142347	0.490149	1.01e-43	8.04e-42
ENSG00000138757	-0.658701	1.7e-43	1.34e-41
ENSG00000173546	-0.805253	2.44e-43	1.92e-41
ENSG00000125249	-1.08597	3.94e-43	3.08e-41
ENSG00000138095	-0.467513	7.99e-43	6.22e-41
ENSG00000142657	0.542321	1.05e-42	8.14e-41
ENSG00000152795	-0.638863	1.33e-42	1.02e-40
ENSG00000152518	-0.474854	3.82e-42	2.93e-40
ENSG00000006125	0.605046	4.73e-42	3.6e-40
ENSG00000145391	-0.761111	6.56e-42	4.97e-40
ENSG00000197081	0.443863	8.58e-42	6.46e-40
ENSG00000156966	0.737772	1.06e-41	7.93e-40
ENSG00000132341	-0.457507	1.19e-41	8.85e-40
ENSG00000105472	0.418804	1.2e-41	8.87e-40
ENSG00000171488	-0.637204	1.57e-41	1.16e-39
ENSG00000147475	0.701385	2.16e-41	1.58e-39
ENSG00000091490	-1.03865	2.28e-41	1.66e-39
ENSG00000181222	0.422072	2.92e-41	2.12e-39
ENSG00000155189	-0.736646	3.08e-41	2.23e-39
ENSG00000100364	0.403366	3.57e-41	2.57e-39
ENSG00000140391	-0.79332	6.09e-41	4.36e-39
ENSG00000108861	0.638956	6.25e-41	4.45e-39
ENSG00000103249	0.604623	1.16e-40	8.24e-39
ENSG00000139726	-0.890354	1.4e-40	9.9e-39
ENSG00000156261	-0.475734	2.45e-40	1.72e-38
ENSG00000108691	-1.64857	2.59e-40	1.81e-38
ENSG00000167632	0.895931	3.39e-40	2.35e-38
ENSG00000139626	1.0337	4.63e-40	3.2e-38
ENSG00000121741	-1.03427	5.22e-40	3.6e-38
ENSG00000104408	-0.399094	1.65e-39	1.13e-37
ENSG00000132953	-0.640501	2.42e-39	1.65e-37
ENSG00000139505	-0.7213	2.48e-39	1.68e-37
ENSG00000259781	-0.96125	5.28e-39	3.57e-37
ENSG00000010404	1.2098	9.15e-39	6.16e-37
ENSG00000183741	0.496526	1.05e-38	7.01e-37
ENSG00000185198	0.542943	1.2e-38	8e-37
ENSG00000116679	-1.01347	2.65e-38	1.76e-36
ENSG00000108582	0.61842	2.77e-38	1.83e-36
ENSG00000100664	-0.577489	3.89e-38	2.56e-36
ENSG00000112081	-0.449299	4.35e-38	2.85e-36
ENSG00000135678	1.00999	7.47e-38	4.87e-36
ENSG00000123416	0.401192	7.84e-38	5.09e-36
ENSG00000177485	-0.695099	9.23e-38	5.96e-36
ENSG00000071553	0.634144	1.28e-37	8.22e-36
ENSG00000167470	0.600247	1.32e-37	8.45e-36
ENSG00000110090	0.622941	1.33e-37	8.45e-36
ENSG00000144218	0.913056	1.86e-37	1.18e-35
ENSG00000156802	-0.455849	3.24e-37	2.05e-35
ENSG00000161547	-0.583885	4.87e-37	3.06e-35
ENSG00000159720	0.715303	6.8e-37	4.26e-35
ENSG00000179832	0.829299	1.74e-36	1.09e-34
ENSG00000152818	0.754284	3.91e-36	2.43e-34
ENSG00000196684	1.67368	4.99e-36	3.08e-34
ENSG00000185112	-0.883444	5.19e-36	3.2e-34
ENSG00000127824	0.857681	7.87e-36	4.82e-34
ENSG00000108055	-0.666316	7.94e-36	4.84e-34
ENSG00000122223	2.73873	1.55e-35	9.4e-34
ENSG00000171490	-0.563157	1.59e-35	9.64e-34
ENSG00000172216	-0.676917	3.31e-35	1.99e-33
ENSG00000123066	-0.596688	3.36e-35	2.02e-33
ENSG00000133639	-1.15719	3.81e-35	2.28e-33
ENSG00000104805	0.510484	4.08e-35	2.43e-33
ENSG00000100345	0.34002	4.63e-35	2.74e-33
ENSG00000135272	0.810192	4.88e-35	2.88e-33
ENSG00000100427	0.453128	5.01e-35	2.95e-33
ENSG00000108061	-0.81277	9.82e-35	5.75e-33
ENSG00000136521	-1.25927	1.13e-34	6.59e-33
ENSG00000033627	0.936247	2.52e-34	1.47e-32
ENSG00000171522	0.538411	2.88e-34	1.66e-32
ENSG00000122068	-0.810216	2.89e-34	1.66e-32
ENSG00000122861	0.943855	2.96e-34	1.7e-32
ENSG00000148672	-0.517247	3.51e-34	2.01e-32
ENSG00000128050	-0.437056	4.86e-34	2.77e-32
ENSG00000198848	1.64528	6.4e-34	3.63e-32
ENSG00000028137	-0.699924	6.92e-34	3.91e-32
ENSG00000231925	0.536417	1.19e-33	6.72e-32
ENSG00000123983	-0.765976	1.51e-33	8.49e-32
ENSG00000151883	-0.515767	1.92e-33	1.07e-31
ENSG00000105281	-0.367027	1.96e-33	1.09e-31
ENSG00000132514	-3.19913	2.47e-33	1.37e-31
ENSG00000084774	-0.529802	3.25e-33	1.79e-31
ENSG00000154473	-0.515184	3.6e-33	1.98e-31
ENSG00000135776	-0.547532	3.81e-33	2.08e-31
ENSG00000161671	0.635977	4.21e-33	2.3e-31
ENSG00000008394	0.886115	4.74e-33	2.57e-31
ENSG00000086232	-0.606999	5.41e-33	2.93e-31
ENSG00000179388	-2.93556	5.85e-33	3.16e-31
ENSG00000125971	1.09054	6e-33	3.23e-31
ENSG00000133101	1.76704	7.22e-33	3.87e-31
ENSG00000133657	-0.610713	9.16e-33	4.89e-31
ENSG00000143333	-1.05541	1.02e-32	5.42e-31
ENSG00000086598	-0.602644	2.42e-32	1.28e-30
ENSG00000142534	-0.362549	2.79e-32	1.47e-30
ENSG00000099998	1.60264	2.87e-32	1.51e-30
ENSG00000147416	0.437567	2.99e-32	1.57e-30
ENSG00000158104	1.57159	3.63e-32	1.89e-30
ENSG00000142039	0.726892	3.94e-32	2.05e-30
ENSG00000060138	-0.461073	4.38e-32	2.27e-30
ENSG00000179010	-0.573551	6.18e-32	3.19e-30
ENSG00000134684	-0.463327	7.87e-32	4.05e-30
ENSG00000110057	-0.486248	2.5e-31	1.28e-29
ENSG00000266976	0.588096	2.59e-31	1.32e-29
ENSG00000167658	-0.267681	2.99e-31	1.52e-29
ENSG00000237550	-0.383161	3.06e-31	1.55e-29
ENSG00000159307	1.16989	3.08e-31	1.56e-29
ENSG00000197746	0.44837	3.51e-31	1.77e-29
ENSG00000003402	0.701172	5.84e-31	2.93e-29
ENSG00000081189	-0.665976	7.42e-31	3.71e-29
ENSG00000005379	-0.663365	7.72e-31	3.85e-29
ENSG00000160932	-0.601952	8.4e-31	4.17e-29
ENSG00000011258	-1.35898	1.15e-30	5.7e-29
ENSG00000067048	-0.822869	1.89e-30	9.34e-29
ENSG00000196365	-0.386649	1.97e-30	9.69e-29
ENSG00000141905	0.501873	2.45e-30	1.2e-28
ENSG00000164091	-0.54321	2.86e-30	1.4e-28
ENSG00000161813	-0.800967	3.44e-30	1.67e-28
ENSG00000110031	0.696392	4.92e-30	2.39e-28
ENSG00000136636	-0.943633	5.03e-30	2.43e-28
ENSG00000124795	-0.441758	6.54e-30	3.15e-28
ENSG00000101096	0.888233	6.61e-30	3.18e-28
ENSG00000178719	-0.517487	7.58e-30	3.63e-28
ENSG00000084090	-0.45744	1.12e-29	5.33e-28
ENSG00000103257	-0.301402	1.19e-29	5.64e-28
ENSG00000147010	0.422961	1.46e-29	6.9e-28
ENSG00000145860	-0.9258	1.76e-29	8.33e-28
ENSG00000171241	-0.833034	1.77e-29	8.35e-28
ENSG00000106683	0.572302	1.87e-29	8.79e-28
ENSG00000101361	-0.593568	2.57e-29	1.2e-27
ENSG00000163346	1.07623	2.91e-29	1.36e-27
ENSG00000140961	2.0897	2.98e-29	1.38e-27
ENSG00000171863	-0.423648	3.18e-29	1.48e-27
ENSG00000101126	-0.534177	3.42e-29	1.58e-27
ENSG00000129625	-1.09782	3.46e-29	1.59e-27
ENSG00000104205	0.918049	3.55e-29	1.63e-27
ENSG00000197958	-0.399561	4.08e-29	1.87e-27
ENSG00000070756	-0.305439	4.53e-29	2.07e-27
ENSG00000148411	1.05789	4.73e-29	2.15e-27
ENSG00000111885	1.03764	4.89e-29	2.22e-27
ENSG00000124275	-0.677131	5.18e-29	2.34e-27
ENSG00000108179	0.529037	6.12e-29	2.76e-27
ENSG00000177189	-0.632059	6.55e-29	2.94e-27
ENSG00000108774	-1.45517	6.71e-29	3e-27
ENSG00000113504	-0.603965	6.97e-29	3.11e-27
ENSG00000244405	-1.06043	7.41e-29	3.3e-27
ENSG00000182481	-0.448548	8.08e-29	3.59e-27
ENSG00000142459	1.01067	1.25e-28	5.51e-27
ENSG00000100060	-0.497832	1.27e-28	5.61e-27
ENSG00000153885	-0.909284	2.03e-28	8.94e-27
ENSG00000092847	0.867696	2.09e-28	9.17e-27
ENSG00000160446	0.736293	2.67e-28	1.16e-26
ENSG00000125869	-0.567886	3.03e-28	1.32e-26
ENSG00000079313	0.67633	3.15e-28	1.37e-26
ENSG00000130881	-0.686929	3.38e-28	1.46e-26
ENSG00000221823	-0.697875	3.38e-28	1.46e-26
ENSG00000186815	0.626573	3.42e-28	1.47e-26
ENSG00000142453	-0.583642	3.8e-28	1.63e-26
ENSG00000185624	0.31416	4.76e-28	2.04e-26
ENSG00000076003	-0.41795	4.78e-28	2.04e-26
ENSG00000064687	0.729903	5.67e-28	2.41e-26
ENSG00000171314	-0.411811	6.14e-28	2.6e-26
ENSG00000151692	0.904366	6.19e-28	2.62e-26
ENSG00000173812	-0.403456	8.53e-28	3.6e-26
ENSG00000168906	-0.469746	9.73e-28	4.09e-26
ENSG00000166311	1.22672	9.88e-28	4.14e-26
ENSG00000132549	0.649619	1.02e-27	4.27e-26
ENSG00000008838	0.594422	1.19e-27	4.95e-26
ENSG00000120742	-0.532526	1.56e-27	6.49e-26
ENSG00000123338	0.44414	1.61e-27	6.68e-26
ENSG00000101972	-0.529177	1.93e-27	7.98e-26
ENSG00000157933	0.46074	2.07e-27	8.51e-26
ENSG00000067798	-0.921097	2.12e-27	8.73e-26
ENSG00000108679	-1.3673	2.32e-27	9.51e-26
ENSG00000144355	-0.974912	2.73e-27	1.12e-25
ENSG00000115548	-0.90244	2.77e-27	1.13e-25
ENSG00000120594	1.04197	2.9e-27	1.18e-25
ENSG00000120885	2.81884	3.04e-27	1.23e-25
ENSG00000168268	-0.496696	3.21e-27	1.3e-25
ENSG00000186350	-0.446951	3.22e-27	1.3e-25
ENSG00000008710	-0.455048	4.32e-27	1.74e-25
ENSG00000197102	0.420568	4.6e-27	1.84e-25
ENSG00000101236	0.504047	7.26e-27	2.9e-25
ENSG00000177156	0.376933	7.64e-27	3.04e-25
ENSG00000160789	0.39296	8.36e-27	3.32e-25
ENSG00000155660	0.469717	8.53e-27	3.38e-25
ENSG00000196591	-0.567161	8.72e-27	3.44e-25
ENSG00000128524	0.728444	9.92e-27	3.91e-25
ENSG00000196531	-0.43292	1.23e-26	4.84e-25
ENSG00000125977	-0.531698	1.31e-26	5.13e-25
ENSG00000153561	-0.544482	1.76e-26	6.9e-25
ENSG00000149273	-0.341146	2.18e-26	8.51e-25
ENSG00000136527	-0.449066	2.3e-26	8.93e-25
ENSG00000122359	0.476876	2.36e-26	9.14e-25
ENSG00000080819	0.852259	2.36e-26	9.14e-25
ENSG00000165476	-0.998991	2.46e-26	9.5e-25
ENSG00000070081	0.464993	2.55e-26	9.8e-25
ENSG00000170017	1.43572	2.88e-26	1.1e-24
ENSG00000166428	0.533746	3.26e-26	1.25e-24
ENSG00000278982	-1.08097	3.72e-26	1.42e-24
ENSG00000108424	-0.387176	4.29e-26	1.63e-24
ENSG00000104055	1.05577	5.89e-26	2.24e-24
ENSG00000059804	-0.759679	6.98e-26	2.64e-24
ENSG00000166900	1.21756	7.34e-26	2.77e-24
ENSG00000125753	-0.383349	7.4e-26	2.79e-24
ENSG00000186111	0.570205	7.84e-26	2.95e-24
ENSG00000254470	0.535807	7.93e-26	2.97e-24
ENSG00000142864	-0.310383	7.96e-26	2.98e-24
ENSG00000112851	-0.50641	8.18e-26	3.05e-24
ENSG00000188846	-0.442765	8.46e-26	3.15e-24
ENSG00000166197	-0.426767	8.74e-26	3.24e-24
ENSG00000144381	-0.349287	9.65e-26	3.57e-24
ENSG00000166710	0.376561	1.01e-25	3.72e-24
ENSG00000213024	0.481469	1.28e-25	4.7e-24
ENSG00000168329	-2.2279	1.43e-25	5.23e-24
ENSG00000138760	0.993969	1.45e-25	5.3e-24
ENSG00000148229	-0.609006	1.72e-25	6.29e-24
ENSG00000169919	0.580664	1.78e-25	6.48e-24
ENSG00000167703	-1.15724	1.86e-25	6.75e-24
ENSG00000100284	0.900241	2.29e-25	8.29e-24
ENSG00000122884	-1.14198	2.43e-25	8.8e-24
ENSG00000114120	-0.802706	3.98e-25	1.44e-23
ENSG00000124299	0.69264	4.31e-25	1.55e-23
ENSG00000104687	0.664027	5.6e-25	2.01e-23
ENSG00000198879	-0.432762	7.62e-25	2.73e-23
ENSG00000072506	1.14996	7.89e-25	2.82e-23
ENSG00000135506	0.501964	8.14e-25	2.9e-23
ENSG00000068305	-0.846259	8.35e-25	2.97e-23
ENSG00000091127	-0.84334	8.78e-25	3.11e-23
ENSG00000145425	-0.43041	9.97e-25	3.52e-23
ENSG00000235823	-1.8288	1.03e-24	3.65e-23
ENSG00000102144	-0.317632	1.2e-24	4.21e-23
ENSG00000107282	0.982237	1.2e-24	4.21e-23
ENSG00000069011	-0.323019	1.32e-24	4.62e-23
ENSG00000169403	1.19781	1.47e-24	5.13e-23
ENSG00000007264	-0.661956	1.59e-24	5.54e-23
ENSG00000068366	-0.467518	1.75e-24	6.09e-23
ENSG00000205581	-0.570255	1.84e-24	6.37e-23
ENSG00000162613	-0.840356	1.89e-24	6.55e-23
ENSG00000183864	-0.993611	2.2e-24	7.58e-23
ENSG00000107521	0.695971	2.37e-24	8.15e-23
ENSG00000002822	0.614404	2.9e-24	9.96e-23
ENSG00000143622	1.16298	3.1e-24	1.06e-22
ENSG00000104324	0.903266	3.87e-24	1.32e-22
ENSG00000137770	-0.650221	4.02e-24	1.37e-22
ENSG00000170004	-0.478742	4.12e-24	1.4e-22
ENSG00000123384	-1.30271	4.42e-24	1.5e-22
ENSG00000126261	-0.420841	4.64e-24	1.57e-22
ENSG00000159131	-0.472669	6.14e-24	2.07e-22
ENSG00000186184	-0.482805	6.77e-24	2.28e-22
ENSG00000124766	0.679506	6.86e-24	2.31e-22
ENSG00000066777	-0.504444	6.93e-24	2.33e-22
ENSG00000107738	-0.50981	8.65e-24	2.9e-22
ENSG00000182199	-0.39416	8.99e-24	3e-22
ENSG00000100241	-0.443347	9.05e-24	3.02e-22
ENSG00000121691	0.427238	9.58e-24	3.18e-22
ENSG00000141458	0.74192	1.07e-23	3.57e-22
ENSG00000109062	-0.560238	1.1e-23	3.64e-22
ENSG00000167680	0.95215	1.21e-23	4e-22
ENSG00000130024	-0.547186	1.23e-23	4.06e-22
ENSG00000167419	-1.00981	1.29e-23	4.23e-22
ENSG00000107862	0.523401	1.3e-23	4.26e-22
ENSG00000132967	-0.756096	1.4e-23	4.58e-22
ENSG00000093072	0.737507	1.6e-23	5.21e-22
ENSG00000100412	0.501736	1.64e-23	5.35e-22
ENSG00000197713	-0.989326	1.69e-23	5.49e-22
ENSG00000141480	-0.686339	2.07e-23	6.72e-22
ENSG00000006756	0.992522	2.2e-23	7.11e-22
ENSG00000124783	-0.430536	2.28e-23	7.35e-22
ENSG00000175029	-0.830989	2.33e-23	7.52e-22
ENSG00000173327	0.503307	2.65e-23	8.52e-22
ENSG00000072110	0.322082	2.74e-23	8.79e-22
ENSG00000137497	0.47345	2.85e-23	9.11e-22
ENSG00000128016	-0.677366	2.97e-23	9.47e-22
ENSG00000113328	-0.580599	3.16e-23	1.01e-21
ENSG00000116750	-0.666486	3.34e-23	1.06e-21
ENSG00000108510	-0.639175	3.51e-23	1.11e-21
ENSG00000181788	-0.642053	3.75e-23	1.19e-21
ENSG00000149091	0.384292	3.81e-23	1.2e-21
ENSG00000168092	-0.574255	5.33e-23	1.68e-21
ENSG00000261371	1.29987	5.4e-23	1.7e-21
ENSG00000177192	-0.651019	5.55e-23	1.74e-21
ENSG00000040487	0.676229	5.69e-23	1.78e-21
ENSG00000130669	0.828834	6e-23	1.87e-21
ENSG00000099364	-0.516268	6.27e-23	1.95e-21
ENSG00000187764	0.544934	6.61e-23	2.06e-21
ENSG00000130590	1.02473	7.04e-23	2.18e-21
ENSG00000141582	-0.505639	7.82e-23	2.42e-21
ENSG00000198876	-0.502356	7.93e-23	2.45e-21
ENSG00000135404	0.507593	7.99e-23	2.46e-21
ENSG00000068831	-0.658308	8.28e-23	2.55e-21
ENSG00000110955	-0.270608	9.16e-23	2.81e-21
ENSG00000142687	0.802464	9.48e-23	2.91e-21
ENSG00000075415	-0.338447	1.01e-22	3.08e-21
ENSG00000153147	-0.569166	1.09e-22	3.33e-21
ENSG00000116273	-1.02872	1.12e-22	3.41e-21
ENSG00000197386	0.499875	1.17e-22	3.57e-21
ENSG00000079246	-0.315095	1.22e-22	3.7e-21
ENSG00000072135	0.731447	1.32e-22	3.98e-21
ENSG00000120899	0.40261	1.42e-22	4.28e-21
ENSG00000181163	-0.343552	1.54e-22	4.64e-21
ENSG00000130518	2.07206	1.75e-22	5.25e-21
ENSG00000095209	0.869162	2.19e-22	6.58e-21
ENSG00000078902	0.577763	2.24e-22	6.71e-21
ENSG00000143452	-0.97825	2.52e-22	7.54e-21
ENSG00000150995	0.454085	2.91e-22	8.69e-21
ENSG00000136450	-0.591743	3.45e-22	1.03e-20
ENSG00000204525	0.472199	3.93e-22	1.17e-20
ENSG00000113583	-0.830109	3.96e-22	1.17e-20
ENSG00000077782	-1.66403	4.11e-22	1.21e-20
ENSG00000026559	-1.43494	4.2e-22	1.24e-20
ENSG00000184575	-0.35283	4.21e-22	1.24e-20
ENSG00000164323	-0.660105	4.26e-22	1.25e-20
ENSG00000129925	0.521976	4.96e-22	1.45e-20
ENSG00000122026	-0.344751	5.96e-22	1.74e-20
ENSG00000168792	-0.546665	6.51e-22	1.9e-20
ENSG00000011114	-0.720614	6.58e-22	1.92e-20
ENSG00000163811	-0.574611	6.62e-22	1.93e-20
ENSG00000169926	-0.388672	7.49e-22	2.17e-20
ENSG00000130766	-0.695467	7.7e-22	2.23e-20
ENSG00000106070	-0.535943	7.78e-22	2.25e-20
ENSG00000135744	0.59265	8.36e-22	2.41e-20
ENSG00000183087	0.561252	9.91e-22	2.86e-20
ENSG00000108813	-1.05459	1.01e-21	2.9e-20
ENSG00000140526	0.608496	1.05e-21	3e-20
ENSG00000013364	0.847275	1.13e-21	3.23e-20
ENSG00000101445	0.756581	1.22e-21	3.47e-20
ENSG00000138750	-0.881651	1.23e-21	3.5e-20
ENSG00000171791	-0.515258	1.36e-21	3.87e-20
ENSG00000011600	0.574778	1.75e-21	4.98e-20
ENSG00000131188	-0.929355	2.17e-21	6.15e-20
ENSG00000158604	0.782411	2.19e-21	6.19e-20
ENSG00000130382	0.35555	2.23e-21	6.3e-20
ENSG00000196230	0.253263	2.59e-21	7.3e-20
ENSG00000165119	-0.295561	2.98e-21	8.37e-20
ENSG00000127022	-0.298596	3.1e-21	8.7e-20
ENSG00000115825	-0.957457	3.44e-21	9.64e-20
ENSG00000126461	0.363311	3.59e-21	1e-19
ENSG00000198743	-0.767546	3.97e-21	1.11e-19
ENSG00000089157	-0.249082	4.09e-21	1.14e-19
ENSG00000080709	0.621189	5.23e-21	1.45e-19
ENSG00000173890	1.12398	5.44e-21	1.51e-19
ENSG00000067167	-0.447232	5.87e-21	1.63e-19
ENSG00000150991	0.291526	6.09e-21	1.68e-19
ENSG00000224078	-0.739206	6.55e-21	1.81e-19
ENSG00000008441	-0.67605	6.76e-21	1.86e-19
ENSG00000010244	-0.436157	6.9e-21	1.9e-19
ENSG00000147274	-0.410112	7e-21	1.92e-19
ENSG00000172270	0.301268	7.07e-21	1.94e-19
ENSG00000213614	1.04497	7.78e-21	2.13e-19
ENSG00000112290	-1.26661	7.8e-21	2.13e-19
ENSG00000178950	-0.457811	7.89e-21	2.15e-19
ENSG00000145012	0.890652	8.18e-21	2.22e-19
ENSG00000125144	0.970114	8.21e-21	2.23e-19
ENSG00000184232	-0.835114	8.49e-21	2.3e-19
ENSG00000147604	-0.256521	9.82e-21	2.65e-19
ENSG00000123146	-0.413389	1.03e-20	2.77e-19
ENSG00000168710	-0.494308	1.26e-20	3.39e-19
ENSG00000138385	-0.603962	1.34e-20	3.6e-19
ENSG00000164086	-0.52796	1.37e-20	3.68e-19
ENSG00000140497	-0.551618	1.55e-20	4.14e-19
ENSG00000174748	0.295906	1.6e-20	4.27e-19
ENSG00000002726	1.81778	1.81e-20	4.83e-19
ENSG00000127507	-0.669152	1.82e-20	4.86e-19
ENSG00000147403	-0.261981	1.91e-20	5.09e-19
ENSG00000209082	-0.804557	2.07e-20	5.49e-19
ENSG00000067900	-0.554478	2.15e-20	5.7e-19
ENSG00000175471	0.82915	2.19e-20	5.8e-19
ENSG00000186998	0.668124	2.41e-20	6.37e-19
ENSG00000089597	0.280338	2.42e-20	6.39e-19
ENSG00000145741	-0.370687	2.46e-20	6.48e-19
ENSG00000065989	-1.54907	2.59e-20	6.79e-19
ENSG00000167005	-0.417355	3.02e-20	7.92e-19
ENSG00000140044	-0.99812	3.13e-20	8.19e-19
ENSG00000165732	-0.310648	3.25e-20	8.48e-19
ENSG00000064225	2.09906	3.68e-20	9.58e-19
ENSG00000142197	0.711031	3.69e-20	9.61e-19
ENSG00000197766	-0.320326	4.7e-20	1.22e-18
ENSG00000139618	0.52455	4.8e-20	1.24e-18
ENSG00000090060	-0.348902	5.4e-20	1.4e-18
ENSG00000211459	-0.330794	5.41e-20	1.4e-18
ENSG00000153395	-0.293783	5.63e-20	1.45e-18
ENSG00000068796	-0.618611	5.66e-20	1.46e-18
ENSG00000131389	0.496551	5.68e-20	1.46e-18
ENSG00000136628	-0.327566	5.77e-20	1.48e-18
ENSG00000132463	-0.516952	5.99e-20	1.53e-18
ENSG00000159176	0.5017	6.47e-20	1.65e-18
ENSG00000147526	0.378826	6.74e-20	1.72e-18
ENSG00000120705	-0.408535	6.96e-20	1.77e-18
ENSG00000143149	-0.684532	7.04e-20	1.79e-18
ENSG00000119899	1.50452	8.69e-20	2.2e-18
ENSG00000122566	-0.297566	9.47e-20	2.4e-18
ENSG00000005381	-1.4228	9.58e-20	2.42e-18
ENSG00000120438	-0.337385	1.13e-19	2.86e-18
ENSG00000081237	-0.48236	1.26e-19	3.17e-18
ENSG00000119787	-0.865438	1.26e-19	3.17e-18
ENSG00000187840	-0.406381	1.44e-19	3.62e-18
ENSG00000146733	-0.747204	1.46e-19	3.66e-18
ENSG00000111412	0.616586	1.58e-19	3.94e-18
ENSG00000234745	0.36248	1.69e-19	4.22e-18
ENSG00000163938	-0.525112	1.75e-19	4.37e-18
ENSG00000130202	-0.506535	1.77e-19	4.41e-18
ENSG00000136868	-0.501142	1.82e-19	4.52e-18
ENSG00000126882	-0.365167	2.2e-19	5.45e-18
ENSG00000214706	-0.502675	2.23e-19	5.53e-18
ENSG00000023902	-0.542539	2.32e-19	5.73e-18
ENSG00000188620	-0.558107	2.35e-19	5.8e-18
ENSG00000140678	1.07636	2.56e-19	6.3e-18
ENSG00000221926	0.815417	2.56e-19	6.3e-18
ENSG00000101265	0.372505	2.6e-19	6.38e-18
ENSG00000164985	-0.479131	2.65e-19	6.51e-18
ENSG00000168264	-0.321615	3.11e-19	7.62e-18
ENSG00000112701	-0.704127	3.23e-19	7.89e-18
ENSG00000134970	-0.763784	3.25e-19	7.92e-18
ENSG00000198900	-0.419008	3.38e-19	8.24e-18
ENSG00000196502	-0.965323	3.64e-19	8.86e-18
ENSG00000159335	-1.27339	3.85e-19	9.35e-18
ENSG00000130511	-0.431169	3.94e-19	9.53e-18
ENSG00000189266	-0.519504	4.07e-19	9.84e-18
ENSG00000145569	-0.744788	4.16e-19	1e-17
ENSG00000255717	-0.695235	4.25e-19	1.02e-17
ENSG00000113739	-1.23176	5.84e-19	1.41e-17
ENSG00000197063	0.411679	5.86e-19	1.41e-17
ENSG00000163565	-1.22486	6.63e-19	1.59e-17
ENSG00000170515	-0.406961	6.64e-19	1.59e-17
ENSG00000164163	-0.399389	7.34e-19	1.75e-17
ENSG00000184922	0.420058	8.49e-19	2.03e-17
ENSG00000043093	-0.820559	8.67e-19	2.07e-17
ENSG00000128578	1.64359	9.35e-19	2.22e-17
ENSG00000074800	-0.210663	9.73e-19	2.31e-17
ENSG00000075340	0.469425	9.75e-19	2.31e-17
ENSG00000278540	-0.486456	1.03e-18	2.43e-17
ENSG00000115762	0.369817	1.12e-18	2.64e-17
ENSG00000164032	-0.337918	1.15e-18	2.71e-17
ENSG00000198431	0.386413	1.38e-18	3.25e-17
ENSG00000185818	-0.910315	1.39e-18	3.27e-17
ENSG00000122122	0.658696	1.52e-18	3.58e-17
ENSG00000165609	-0.660597	1.81e-18	4.25e-17
ENSG00000112977	0.316926	1.86e-18	4.34e-17
ENSG00000135956	0.475592	1.91e-18	4.47e-17
ENSG00000183576	-0.54856	1.92e-18	4.47e-17
ENSG00000113580	-0.460566	1.98e-18	4.61e-17
ENSG00000099219	0.590936	2.56e-18	5.96e-17
ENSG00000150403	0.722988	2.79e-18	6.49e-17
ENSG00000185215	0.437449	2.81e-18	6.51e-17
ENSG00000241973	0.387914	2.92e-18	6.75e-17
ENSG00000166226	-0.38871	3.03e-18	7.01e-17
ENSG00000074657	-0.789773	3.18e-18	7.33e-17
ENSG00000146457	-0.618561	3.73e-18	8.58e-17
ENSG00000166855	-0.642478	3.83e-18	8.8e-17
ENSG00000060558	-0.523395	3.83e-18	8.8e-17
ENSG00000075234	0.750971	3.86e-18	8.84e-17
ENSG00000099246	-0.692082	4.02e-18	9.2e-17
ENSG00000089009	-0.299783	4.03e-18	9.21e-17
ENSG00000117868	0.282875	4.15e-18	9.46e-17
ENSG00000197043	0.467224	4.26e-18	9.71e-17
ENSG00000152558	-0.377739	4.28e-18	9.74e-17
ENSG00000074416	0.809917	5.41e-18	1.23e-16
ENSG00000143384	-0.399494	6.42e-18	1.46e-16
ENSG00000172232	0.300367	6.86e-18	1.55e-16
ENSG00000186074	0.713324	6.94e-18	1.57e-16
ENSG00000136169	0.776007	6.95e-18	1.57e-16
ENSG00000041357	-0.51747	7.04e-18	1.59e-16
ENSG00000004975	0.737022	7.85e-18	1.77e-16
ENSG00000063176	0.598287	7.99e-18	1.79e-16
ENSG00000158470	0.48855	7.99e-18	1.79e-16
ENSG00000166908	1.11353	8.14e-18	1.82e-16
ENSG00000159840	0.2623	8.55e-18	1.91e-16
ENSG00000168487	0.517598	8.76e-18	1.96e-16
ENSG00000100350	0.441397	9.74e-18	2.17e-16
ENSG00000105968	0.395768	9.88e-18	2.2e-16
ENSG00000196323	-0.490824	1.14e-17	2.53e-16
ENSG00000139496	-0.322309	1.15e-17	2.55e-16
ENSG00000008853	0.636919	1.23e-17	2.73e-16
ENSG00000196182	0.563889	1.26e-17	2.79e-16
ENSG00000118971	-0.936973	1.33e-17	2.94e-16
ENSG00000110841	0.856814	1.45e-17	3.19e-16
ENSG00000131747	-0.263737	1.62e-17	3.58e-16
ENSG00000168528	-0.605012	1.63e-17	3.59e-16
ENSG00000197635	-1.1491	1.67e-17	3.66e-16
ENSG00000110400	0.662675	1.69e-17	3.7e-16
ENSG00000108654	-0.348059	1.84e-17	4.02e-16
ENSG00000164924	-0.235574	1.88e-17	4.11e-16
ENSG00000113810	-0.329771	2.01e-17	4.39e-16
ENSG00000114416	-0.530787	2.04e-17	4.45e-16
ENSG00000124831	-0.412098	2.2e-17	4.78e-16
ENSG00000143369	0.80108	2.23e-17	4.85e-16
ENSG00000169756	0.501976	2.36e-17	5.11e-16
ENSG00000146476	-0.682131	2.44e-17	5.29e-16
ENSG00000151702	-0.684055	2.49e-17	5.38e-16
ENSG00000196588	0.453877	2.6e-17	5.62e-16
ENSG00000077984	1.02636	2.68e-17	5.79e-16
ENSG00000148730	0.328093	2.72e-17	5.85e-16
ENSG00000173674	-0.483086	2.81e-17	6.05e-16
ENSG00000105369	2.2375	2.83e-17	6.08e-16
ENSG00000112893	0.654139	2.94e-17	6.31e-16
ENSG00000104951	0.934617	3.01e-17	6.45e-16
ENSG00000071626	-0.333141	4.52e-17	9.65e-16
ENSG00000066294	2.09423	4.61e-17	9.84e-16
ENSG00000149679	0.853624	4.72e-17	1.01e-15
ENSG00000135387	-0.29343	4.98e-17	1.06e-15
ENSG00000086062	-0.582944	5.2e-17	1.1e-15
ENSG00000118308	-0.7291	5.36e-17	1.14e-15
ENSG00000116030	-0.539538	5.49e-17	1.16e-15
ENSG00000077147	-0.35973	5.53e-17	1.17e-15
ENSG00000119655	0.917071	5.87e-17	1.24e-15
ENSG00000255302	-0.53633	5.92e-17	1.25e-15
ENSG00000074370	0.323092	6.05e-17	1.27e-15
ENSG00000177732	-0.697627	6.06e-17	1.27e-15
ENSG00000114573	0.526607	6.5e-17	1.36e-15
ENSG00000128165	-0.659658	6.77e-17	1.42e-15
ENSG00000102081	-1.1398	7.78e-17	1.63e-15
ENSG00000160360	-1.15932	8.32e-17	1.74e-15
ENSG00000113758	-0.417687	8.36e-17	1.74e-15
ENSG00000178252	0.487469	8.41e-17	1.75e-15
ENSG00000130821	-1.715	8.76e-17	1.82e-15
ENSG00000149100	-0.425221	8.8e-17	1.83e-15
ENSG00000092199	-0.269459	9.44e-17	1.96e-15
ENSG00000160014	0.268594	9.57e-17	1.98e-15
ENSG00000090659	-1.94635	9.65e-17	2e-15
ENSG00000013288	0.514341	9.76e-17	2.02e-15
ENSG00000101266	-0.354383	9.95e-17	2.05e-15
ENSG00000055044	-0.490768	1e-16	2.06e-15
ENSG00000169554	-0.368061	1.07e-16	2.19e-15
ENSG00000170142	-0.706394	1.12e-16	2.29e-15
ENSG00000151650	0.679502	1.18e-16	2.42e-15
ENSG00000100353	-0.33917	1.25e-16	2.57e-15
ENSG00000187605	0.448777	1.34e-16	2.75e-15
ENSG00000075426	-0.469127	1.39e-16	2.83e-15
ENSG00000141076	-0.577409	1.52e-16	3.1e-15
ENSG00000119408	-0.506591	1.55e-16	3.16e-15
ENSG00000119979	-0.593405	1.58e-16	3.22e-15
ENSG00000092929	0.363145	1.6e-16	3.26e-15
ENSG00000125430	-1.23457	2.03e-16	4.11e-15
ENSG00000180776	-0.382316	2.03e-16	4.11e-15
ENSG00000168286	-0.822771	2.1e-16	4.26e-15
ENSG00000133265	0.482735	2.11e-16	4.26e-15
ENSG00000197535	0.65458	2.14e-16	4.32e-15
ENSG00000087152	-0.574607	2.21e-16	4.45e-15
ENSG00000146540	0.654812	2.23e-16	4.49e-15
ENSG00000150753	-0.282702	2.27e-16	4.55e-15
ENSG00000057252	0.718631	2.33e-16	4.68e-15
ENSG00000119866	-0.839613	2.44e-16	4.88e-15
ENSG00000130592	1.05425	2.59e-16	5.19e-15
ENSG00000141503	0.589413	2.64e-16	5.28e-15
ENSG00000104964	-1.01447	2.66e-16	5.3e-15
ENSG00000174437	-0.294659	2.66e-16	5.31e-15
ENSG00000173120	0.37661	2.8e-16	5.56e-15
ENSG00000183386	-1.08982	2.91e-16	5.78e-15
ENSG00000074695	-0.480117	2.99e-16	5.93e-15
ENSG00000260916	-0.600738	3.12e-16	6.18e-15
ENSG00000114942	-0.348634	3.16e-16	6.26e-15
ENSG00000120063	-0.436885	3.24e-16	6.4e-15
ENSG00000133317	-0.884222	3.7e-16	7.29e-15
ENSG00000105492	2.7974	3.7e-16	7.29e-15
ENSG00000102172	-0.700222	3.79e-16	7.45e-15
ENSG00000114331	-0.490678	4.21e-16	8.27e-15
ENSG00000147654	-0.860159	4.66e-16	9.15e-15
ENSG00000105662	0.604625	4.72e-16	9.25e-15
ENSG00000147677	-0.255509	4.91e-16	9.61e-15
ENSG00000182568	-0.270917	4.95e-16	9.67e-15
ENSG00000172889	-0.777837	5.01e-16	9.78e-15
ENSG00000167548	0.349494	5.58e-16	1.09e-14
ENSG00000198792	0.657446	5.62e-16	1.09e-14
ENSG00000144713	-0.328549	6e-16	1.17e-14
ENSG00000005187	1.14705	6.28e-16	1.22e-14
ENSG00000099337	-0.826601	6.64e-16	1.29e-14
ENSG00000135363	-0.38172	6.7e-16	1.3e-14
ENSG00000132356	-0.460555	6.91e-16	1.34e-14
ENSG00000065911	-0.307045	7.08e-16	1.37e-14
ENSG00000140941	-0.559678	7.09e-16	1.37e-14
ENSG00000078804	1.06179	7.46e-16	1.44e-14
ENSG00000155229	-0.602098	8.64e-16	1.66e-14
ENSG00000120699	-0.834251	9.09e-16	1.75e-14
ENSG00000168003	-0.280619	1.05e-15	2.02e-14
ENSG00000008952	-0.490005	1.14e-15	2.19e-14
ENSG00000070214	-0.265183	1.26e-15	2.41e-14
ENSG00000122986	-1.0123	1.28e-15	2.45e-14
ENSG00000144959	0.816304	1.29e-15	2.46e-14
ENSG00000153879	-0.38621	1.32e-15	2.52e-14
ENSG00000121281	-0.489873	1.37e-15	2.62e-14
ENSG00000165175	-0.39096	1.43e-15	2.72e-14
ENSG00000160712	0.425284	1.45e-15	2.75e-14
ENSG00000198951	0.398596	1.47e-15	2.78e-14
ENSG00000166145	0.891807	1.47e-15	2.79e-14
ENSG00000132294	-0.358903	1.58e-15	2.98e-14
ENSG00000089006	-0.471988	1.6e-15	3.02e-14
ENSG00000131408	0.429294	1.76e-15	3.32e-14
ENSG00000096384	-0.210704	1.77e-15	3.32e-14
ENSG00000163682	-0.380651	1.81e-15	3.4e-14
ENSG00000182718	0.423631	1.91e-15	3.59e-14
ENSG00000166266	-0.66854	1.99e-15	3.74e-14
ENSG00000188641	0.621628	2.03e-15	3.8e-14
ENSG00000100321	-1.07498	2.05e-15	3.83e-14
ENSG00000162980	-0.695599	2.13e-15	3.99e-14
ENSG00000176994	0.470291	2.21e-15	4.13e-14
ENSG00000106991	-0.402052	2.23e-15	4.15e-14
ENSG00000168159	-0.335323	2.27e-15	4.23e-14
ENSG00000149269	0.527262	2.29e-15	4.25e-14
ENSG00000147164	0.72998	2.31e-15	4.29e-14
ENSG00000104356	-0.521062	2.39e-15	4.43e-14
ENSG00000196262	-0.277016	2.41e-15	4.47e-14
ENSG00000154803	0.751785	2.54e-15	4.69e-14
ENSG00000163584	-0.912882	2.54e-15	4.69e-14
ENSG00000110422	-0.355634	2.84e-15	5.24e-14
ENSG00000089639	0.36425	2.84e-15	5.24e-14
ENSG00000152104	-0.489746	2.97e-15	5.47e-14
ENSG00000112773	1.2754	3e-15	5.51e-14
ENSG00000110107	-0.309561	3.05e-15	5.59e-14
ENSG00000109787	-0.956744	3.1e-15	5.68e-14
ENSG00000106263	-0.282561	3.29e-15	6.03e-14
ENSG00000130158	-0.618289	3.58e-15	6.55e-14
ENSG00000231500	-0.280373	3.62e-15	6.62e-14
ENSG00000077097	-0.251082	3.66e-15	6.67e-14
ENSG00000153250	-1.01992	3.7e-15	6.74e-14
ENSG00000141068	-0.599252	3.74e-15	6.8e-14
ENSG00000100439	1.64904	3.89e-15	7.07e-14
ENSG00000055208	-0.744163	4.03e-15	7.31e-14
ENSG00000085415	-0.460484	4.04e-15	7.33e-14
ENSG00000063322	0.557714	4.36e-15	7.9e-14
ENSG00000145725	0.46232	4.38e-15	7.91e-14
ENSG00000143947	-0.325414	4.86e-15	8.77e-14
ENSG00000113575	-0.409771	4.99e-15	9e-14
ENSG00000095015	-0.548174	5.07e-15	9.14e-14
ENSG00000155363	-1.45332	5.08e-15	9.14e-14
ENSG00000170043	0.545904	5.31e-15	9.54e-14
ENSG00000104131	-0.494511	5.46e-15	9.8e-14
ENSG00000107731	-0.757532	5.6e-15	1e-13
ENSG00000160113	-0.448452	6.1e-15	1.09e-13
ENSG00000164070	0.848493	6.23e-15	1.11e-13
ENSG00000176171	-1.89435	6.63e-15	1.18e-13
ENSG00000100097	0.305798	6.64e-15	1.18e-13
ENSG00000083168	-0.421976	6.67e-15	1.19e-13
ENSG00000187210	0.857764	7.45e-15	1.33e-13
ENSG00000162244	-0.267871	7.59e-15	1.35e-13
ENSG00000161618	0.492768	7.92e-15	1.41e-13
ENSG00000103342	-0.296545	7.95e-15	1.41e-13
ENSG00000149485	-0.343117	9.57e-15	1.69e-13
ENSG00000162377	-0.630115	1.01e-14	1.78e-13
ENSG00000132471	0.433368	1.03e-14	1.82e-13
ENSG00000174996	0.965799	1.03e-14	1.82e-13
ENSG00000132485	-0.563493	1.06e-14	1.87e-13
ENSG00000206560	0.426089	1.13e-14	1.98e-13
ENSG00000187239	0.432318	1.14e-14	2.01e-13
ENSG00000186187	0.474311	1.18e-14	2.08e-13
ENSG00000175591	0.498113	1.25e-14	2.19e-13
ENSG00000204516	1.00631	1.29e-14	2.26e-13
ENSG00000132388	-0.455539	1.31e-14	2.29e-13
ENSG00000166851	-0.311505	1.32e-14	2.3e-13
ENSG00000157954	-0.512267	1.52e-14	2.65e-13
ENSG00000168172	-0.38845	1.56e-14	2.71e-13
ENSG00000143401	-0.349345	1.56e-14	2.72e-13
ENSG00000075240	0.360491	1.61e-14	2.79e-13
ENSG00000140465	1.24027	1.61e-14	2.79e-13
ENSG00000078369	-0.253675	1.63e-14	2.83e-13
ENSG00000109606	-0.341142	1.64e-14	2.85e-13
ENSG00000164897	0.490013	1.7e-14	2.95e-13
ENSG00000198816	-1.31098	1.73e-14	2.99e-13
ENSG00000142798	0.324392	1.74e-14	3e-13
ENSG00000079432	0.366376	1.9e-14	3.27e-13
ENSG00000186432	-0.438362	1.92e-14	3.31e-13
ENSG00000070614	-0.593574	1.97e-14	3.38e-13
ENSG00000052795	1.81285	1.98e-14	3.4e-13
ENSG00000115355	-0.485752	2.01e-14	3.45e-13
ENSG00000120992	-0.327315	2.02e-14	3.46e-13
ENSG00000124574	0.713243	2.11e-14	3.61e-13
ENSG00000102096	0.659956	2.13e-14	3.63e-13
ENSG00000107745	0.535947	2.22e-14	3.79e-13
ENSG00000136732	-0.938201	2.22e-14	3.79e-13
ENSG00000129657	-0.590008	2.23e-14	3.8e-13
ENSG00000173020	0.237881	2.24e-14	3.82e-13
ENSG00000135535	-0.368009	2.39e-14	4.06e-13
ENSG00000069275	-0.233901	2.43e-14	4.13e-13
ENSG00000104774	0.267942	2.53e-14	4.29e-13
ENSG00000072121	0.783474	2.55e-14	4.32e-13
ENSG00000111667	0.407673	2.55e-14	4.32e-13
ENSG00000166200	-0.524506	2.59e-14	4.38e-13
ENSG00000132964	-0.594273	2.68e-14	4.53e-13
ENSG00000165689	-0.572432	2.87e-14	4.84e-13
ENSG00000185905	-0.712842	2.91e-14	4.89e-13
ENSG00000128789	-0.75622	3.07e-14	5.17e-13
ENSG00000078140	-0.370995	3.29e-14	5.53e-13
ENSG00000165891	1.10538	3.32e-14	5.56e-13
ENSG00000104946	0.683618	3.32e-14	5.56e-13
ENSG00000151923	-0.457784	3.34e-14	5.59e-13
ENSG00000135127	0.877978	3.43e-14	5.74e-13
ENSG00000148175	-0.474222	3.51e-14	5.86e-13
ENSG00000125347	-0.821912	3.52e-14	5.87e-13
ENSG00000162607	-0.393113	3.54e-14	5.89e-13
ENSG00000147251	-0.43823	3.56e-14	5.93e-13
ENSG00000164916	0.407887	3.61e-14	6e-13
ENSG00000164713	0.604799	3.9e-14	6.48e-13
ENSG00000128595	0.379659	4.39e-14	7.29e-13
ENSG00000065978	-0.202168	4.42e-14	7.32e-13
ENSG00000179364	0.567102	4.44e-14	7.34e-13
ENSG00000100911	-0.508221	4.44e-14	7.34e-13
ENSG00000157456	-0.482048	4.58e-14	7.56e-13
ENSG00000169057	0.468045	4.79e-14	7.9e-13
ENSG00000139289	1.27184	4.84e-14	7.97e-13
ENSG00000169429	1.56876	4.99e-14	8.21e-13
ENSG00000130175	0.271698	5.47e-14	9e-13
ENSG00000115484	-0.334503	5.59e-14	9.18e-13
ENSG00000124571	-0.417648	5.73e-14	9.39e-13
ENSG00000107566	0.361023	5.73e-14	9.39e-13
ENSG00000180817	-0.504032	5.79e-14	9.48e-13
ENSG00000134256	0.770599	6.1e-14	9.97e-13
ENSG00000130751	2.42431	6.14e-14	1e-12
ENSG00000188822	3.69531	6.34e-14	1.03e-12
ENSG00000198646	-0.541532	6.45e-14	1.05e-12
ENSG00000254087	-0.343207	6.62e-14	1.08e-12
ENSG00000260997	1.30793	6.69e-14	1.09e-12
ENSG00000186635	0.347772	6.79e-14	1.1e-12
ENSG00000105568	0.283641	7.23e-14	1.17e-12
ENSG00000115524	-0.271904	7.27e-14	1.18e-12
ENSG00000156508	-0.183035	7.42e-14	1.2e-12
ENSG00000225614	0.679595	7.5e-14	1.21e-12
ENSG00000130164	-0.430957	7.82e-14	1.26e-12
ENSG00000166801	0.550355	7.87e-14	1.27e-12
ENSG00000188229	-0.260349	9.19e-14	1.48e-12
ENSG00000068697	0.543082	9.57e-14	1.54e-12
ENSG00000168014	0.77099	1.01e-13	1.62e-12
ENSG00000077157	0.773599	1.03e-13	1.65e-12
ENSG00000083312	-0.333059	1.05e-13	1.69e-12
ENSG00000157500	-0.522285	1.06e-13	1.7e-12
ENSG00000184371	-1.63783	1.13e-13	1.81e-12
ENSG00000084463	-0.424275	1.15e-13	1.83e-12
ENSG00000165102	0.439245	1.16e-13	1.85e-12
ENSG00000011021	0.892989	1.17e-13	1.86e-12
ENSG00000198833	-0.398404	1.23e-13	1.96e-12
ENSG00000095383	1.31491	1.25e-13	2e-12
ENSG00000163655	-0.345865	1.29e-13	2.05e-12
ENSG00000169139	-0.42033	1.32e-13	2.1e-12
ENSG00000140350	-0.310457	1.36e-13	2.15e-12
ENSG00000196961	0.290758	1.47e-13	2.32e-12
ENSG00000180871	1.12571	1.69e-13	2.67e-12
ENSG00000100336	0.469872	1.69e-13	2.67e-12
ENSG00000067225	0.190033	1.78e-13	2.81e-12
ENSG00000140718	0.707847	1.87e-13	2.95e-12
ENSG00000100814	-0.576417	1.89e-13	2.98e-12
ENSG00000271601	0.656666	1.94e-13	3.05e-12
ENSG00000031698	-0.44462	1.98e-13	3.12e-12
ENSG00000101986	-0.393175	2.03e-13	3.19e-12
ENSG00000165672	-0.276491	2.06e-13	3.23e-12
ENSG00000155034	0.860522	2.13e-13	3.34e-12
ENSG00000173402	0.562653	2.17e-13	3.4e-12
ENSG00000164253	-0.562738	2.26e-13	3.53e-12
ENSG00000180370	-0.274917	2.35e-13	3.67e-12
ENSG00000073578	-0.275296	2.57e-13	4.01e-12
ENSG00000134440	-0.315044	2.58e-13	4.01e-12
ENSG00000080822	0.586078	2.58e-13	4.02e-12
ENSG00000107099	-0.280434	2.61e-13	4.06e-12
ENSG00000171316	-0.454519	2.74e-13	4.25e-12
ENSG00000145332	-0.547701	2.79e-13	4.33e-12
ENSG00000184640	0.275117	2.79e-13	4.33e-12
ENSG00000174444	-0.185099	2.8e-13	4.33e-12
ENSG00000113552	0.894698	2.89e-13	4.47e-12
ENSG00000189079	-0.503952	2.95e-13	4.56e-12
ENSG00000146834	0.338515	3.06e-13	4.72e-12
ENSG00000162736	0.422568	3.13e-13	4.82e-12
ENSG00000143641	0.546724	3.14e-13	4.83e-12
ENSG00000085449	-0.478609	3.18e-13	4.89e-12
ENSG00000167771	-1.14752	3.31e-13	5.09e-12
ENSG00000165025	0.308789	3.37e-13	5.17e-12
ENSG00000184992	0.305438	3.41e-13	5.23e-12
ENSG00000204628	-0.211726	3.51e-13	5.37e-12
ENSG00000124216	-1.57786	3.51e-13	5.38e-12
ENSG00000214013	0.651821	3.54e-13	5.42e-12
ENSG00000136802	0.63897	3.75e-13	5.72e-12
ENSG00000102317	-0.277602	3.86e-13	5.89e-12
ENSG00000203883	-1.18066	4.12e-13	6.28e-12
ENSG00000022567	0.430158	4.26e-13	6.49e-12
ENSG00000186716	0.542908	4.46e-13	6.79e-12
ENSG00000095787	-0.348698	4.52e-13	6.86e-12
ENSG00000023330	0.471364	4.64e-13	7.04e-12
ENSG00000167965	-0.333616	4.72e-13	7.16e-12
ENSG00000142185	0.32718	5.09e-13	7.71e-12
ENSG00000182899	-0.407735	5.11e-13	7.73e-12
ENSG00000119900	-0.591002	5.41e-13	8.18e-12
ENSG00000139697	-0.386521	5.42e-13	8.18e-12
ENSG00000127663	-0.493463	5.52e-13	8.33e-12
ENSG00000148358	0.436718	5.7e-13	8.59e-12
ENSG00000197892	-1.07973	5.75e-13	8.65e-12
ENSG00000132603	-0.56591	5.75e-13	8.65e-12
ENSG00000048471	0.899858	6e-13	9.02e-12
ENSG00000168961	0.356467	6.02e-13	9.03e-12
ENSG00000143515	-1.46794	6.04e-13	9.06e-12
ENSG00000104765	-0.413541	6.07e-13	9.09e-12
ENSG00000110446	0.546967	6.34e-13	9.48e-12
ENSG00000179598	-0.592398	6.76e-13	1.01e-11
ENSG00000163539	0.407333	7.07e-13	1.06e-11
ENSG00000111181	-1.7634	7.37e-13	1.1e-11
ENSG00000176871	0.611492	7.59e-13	1.13e-11
ENSG00000136279	0.367097	7.83e-13	1.17e-11
ENSG00000177565	-0.370209	7.93e-13	1.18e-11
ENSG00000115866	-0.405626	8.48e-13	1.26e-11
ENSG00000183291	-0.382746	8.86e-13	1.31e-11
ENSG00000131446	0.304016	8.96e-13	1.33e-11
ENSG00000113532	0.774736	9.75e-13	1.44e-11
ENSG00000135486	-0.201868	9.79e-13	1.45e-11
ENSG00000122565	-0.345641	9.86e-13	1.46e-11
ENSG00000111640	-0.186062	1.02e-12	1.51e-11
ENSG00000115310	0.293721	1.06e-12	1.57e-11
ENSG00000255587	0.832318	1.18e-12	1.74e-11
ENSG00000177239	0.533731	1.19e-12	1.74e-11
ENSG00000102531	-0.609086	1.23e-12	1.81e-11
ENSG00000128815	0.34469	1.26e-12	1.84e-11
ENSG00000126945	-0.641874	1.32e-12	1.94e-11
ENSG00000158828	0.88241	1.37e-12	2.01e-11
ENSG00000185164	0.500501	1.4e-12	2.05e-11
ENSG00000196411	-0.754695	1.6e-12	2.34e-11
ENSG00000115844	-1.01843	1.76e-12	2.57e-11
ENSG00000176463	0.64021	1.76e-12	2.57e-11
ENSG00000122965	0.681993	1.78e-12	2.59e-11
ENSG00000035403	0.366948	1.83e-12	2.67e-11
ENSG00000187902	0.559766	1.84e-12	2.68e-11
ENSG00000198931	-0.362391	1.84e-12	2.68e-11
ENSG00000106785	0.463588	1.88e-12	2.73e-11
ENSG00000117411	-0.494127	1.92e-12	2.78e-11
ENSG00000124789	-0.361511	2.07e-12	3e-11
ENSG00000172493	0.334275	2.07e-12	3e-11
ENSG00000188522	0.721264	2.11e-12	3.05e-11
ENSG00000153046	-0.733484	2.14e-12	3.09e-11
ENSG00000172179	2.51452	2.17e-12	3.12e-11
ENSG00000152413	-0.986517	2.17e-12	3.12e-11
ENSG00000106829	0.483591	2.17e-12	3.12e-11
ENSG00000105063	0.205454	2.19e-12	3.15e-11
ENSG00000196209	1.15475	2.2e-12	3.16e-11
ENSG00000139146	-0.403695	2.22e-12	3.19e-11
ENSG00000186480	-0.326288	2.23e-12	3.2e-11
ENSG00000104812	-0.344023	2.25e-12	3.23e-11
ENSG00000109113	-0.529644	2.29e-12	3.28e-11
ENSG00000101846	0.732106	2.41e-12	3.44e-11
ENSG00000086300	2.70759	2.44e-12	3.49e-11
ENSG00000008282	-0.423789	2.73e-12	3.89e-11
ENSG00000152520	-0.285208	2.79e-12	3.98e-11
ENSG00000144567	0.391776	2.85e-12	4.06e-11
ENSG00000260401	0.550034	2.86e-12	4.07e-11
ENSG00000106330	0.654362	2.87e-12	4.09e-11
ENSG00000070371	0.516996	3.01e-12	4.28e-11
ENSG00000141506	0.611762	3.01e-12	4.28e-11
ENSG00000168066	-0.230935	3.04e-12	4.31e-11
ENSG00000150764	0.91978	3.06e-12	4.34e-11
ENSG00000121104	0.55216	3.13e-12	4.43e-11
ENSG00000172534	0.269032	3.15e-12	4.46e-11
ENSG00000198242	-0.76998	3.21e-12	4.53e-11
ENSG00000151929	-0.83355	3.3e-12	4.66e-11
ENSG00000179163	0.910211	3.41e-12	4.81e-11
ENSG00000173064	0.532294	3.49e-12	4.92e-11
ENSG00000197111	-0.38676	3.54e-12	4.98e-11
ENSG00000069399	-0.685413	3.62e-12	5.08e-11
ENSG00000142002	0.298462	3.68e-12	5.17e-11
ENSG00000138801	0.93002	3.73e-12	5.23e-11
ENSG00000130758	0.747636	3.75e-12	5.26e-11
ENSG00000139508	0.738801	4e-12	5.6e-11
ENSG00000085063	1.5565	4.04e-12	5.64e-11
ENSG00000147394	0.384802	4.39e-12	6.14e-11
ENSG00000215246	-0.948555	4.46e-12	6.23e-11
ENSG00000144455	0.843871	4.57e-12	6.37e-11
ENSG00000163536	1.91315	4.6e-12	6.41e-11
ENSG00000204287	0.851274	4.65e-12	6.47e-11
ENSG00000183010	-0.425309	4.71e-12	6.55e-11
ENSG00000159200	-0.601688	4.78e-12	6.64e-11
ENSG00000150337	-0.574641	4.86e-12	6.75e-11
ENSG00000089916	0.519894	4.94e-12	6.85e-11
ENSG00000167291	-0.417924	4.99e-12	6.91e-11
ENSG00000172349	0.945702	5.2e-12	7.2e-11
ENSG00000273604	-0.623277	5.23e-12	7.22e-11
ENSG00000059145	0.863026	5.23e-12	7.23e-11
ENSG00000188042	1.06444	5.43e-12	7.5e-11
ENSG00000105464	0.315952	5.49e-12	7.57e-11
ENSG00000127951	0.7419	5.77e-12	7.94e-11
ENSG00000165629	-0.391894	5.8e-12	7.98e-11
ENSG00000066044	-0.303825	5.83e-12	8.02e-11
ENSG00000114850	-0.355813	5.91e-12	8.12e-11
ENSG00000169251	-0.433308	6.02e-12	8.26e-11
ENSG00000111676	-0.365824	6.12e-12	8.38e-11
ENSG00000133195	0.580952	6.12e-12	8.38e-11
ENSG00000196460	1.21657	6.24e-12	8.54e-11
ENSG00000142156	-1.06934	6.62e-12	9.05e-11
ENSG00000126500	-0.844557	6.69e-12	9.14e-11
ENSG00000257103	-0.34959	6.72e-12	9.16e-11
ENSG00000105229	0.532132	6.77e-12	9.23e-11
ENSG00000104419	-0.302607	6.94e-12	9.46e-11
ENSG00000196976	0.703901	7e-12	9.52e-11
ENSG00000054965	0.562663	7.34e-12	9.98e-11
ENSG00000169180	-0.308391	7.55e-12	1.02e-10
ENSG00000103512	0.357072	7.59e-12	1.03e-10
ENSG00000006634	-0.454218	7.65e-12	1.04e-10
ENSG00000152749	0.757613	7.86e-12	1.07e-10
ENSG00000110713	-0.282903	8e-12	1.08e-10
ENSG00000157216	-0.607447	8.05e-12	1.09e-10
ENSG00000082397	-0.32348	8.22e-12	1.11e-10
ENSG00000100292	1.70267	8.24e-12	1.11e-10
ENSG00000111670	0.556758	8.31e-12	1.12e-10
ENSG00000114450	-0.514629	8.59e-12	1.16e-10
ENSG00000141401	0.564638	8.77e-12	1.18e-10
ENSG00000225190	0.652023	8.86e-12	1.19e-10
ENSG00000163421	1.345	9.05e-12	1.22e-10
ENSG00000164896	0.510541	9.07e-12	1.22e-10
ENSG00000114784	-0.551288	9.5e-12	1.27e-10
ENSG00000160293	-0.458096	9.69e-12	1.3e-10
ENSG00000168439	-0.324374	1e-11	1.34e-10
ENSG00000051108	-0.431915	1.02e-11	1.37e-10
ENSG00000087074	0.490402	1.03e-11	1.38e-10
ENSG00000122034	-0.345434	1.04e-11	1.39e-10
ENSG00000128059	-0.542444	1.06e-11	1.41e-10
ENSG00000147408	3.95614	1.07e-11	1.42e-10
ENSG00000161203	-0.233637	1.08e-11	1.43e-10
ENSG00000182162	0.337927	1.08e-11	1.44e-10
ENSG00000173575	0.519077	1.1e-11	1.46e-10
ENSG00000115267	1.09143	1.14e-11	1.51e-10
ENSG00000175061	-0.29731	1.2e-11	1.59e-10
ENSG00000133243	-0.325854	1.22e-11	1.62e-10
ENSG00000105486	0.339261	1.24e-11	1.64e-10
ENSG00000125676	-0.398426	1.25e-11	1.65e-10
ENSG00000131508	-0.436678	1.27e-11	1.68e-10
ENSG00000171310	0.260914	1.36e-11	1.8e-10
ENSG00000146416	1.0803	1.37e-11	1.8e-10
ENSG00000119707	-0.369469	1.38e-11	1.81e-10
ENSG00000184216	0.2219	1.48e-11	1.95e-10
ENSG00000066322	-0.520038	1.49e-11	1.95e-10
ENSG00000138029	0.326248	1.52e-11	2e-10
ENSG00000164284	-0.743752	1.53e-11	2e-10
ENSG00000176946	-0.513842	1.59e-11	2.08e-10
ENSG00000125740	0.927514	1.6e-11	2.09e-10
ENSG00000172661	0.594784	1.6e-11	2.1e-10
ENSG00000215301	-0.278484	1.61e-11	2.11e-10
ENSG00000033100	0.392798	1.71e-11	2.24e-10
ENSG00000144895	-0.406514	1.73e-11	2.26e-10
ENSG00000082805	0.553894	1.77e-11	2.31e-10
ENSG00000100528	-0.431679	1.86e-11	2.42e-10
ENSG00000175221	0.325797	1.92e-11	2.5e-10
ENSG00000110315	-0.953831	2.03e-11	2.64e-10
ENSG00000122406	-0.229719	2.07e-11	2.68e-10
ENSG00000176087	0.349072	2.13e-11	2.76e-10
ENSG00000071794	-0.46129	2.16e-11	2.81e-10
ENSG00000105963	0.566242	2.25e-11	2.91e-10
ENSG00000130726	0.174343	2.35e-11	3.05e-10
ENSG00000107551	-0.623759	2.4e-11	3.11e-10
ENSG00000163714	-0.352268	2.41e-11	3.12e-10
ENSG00000023191	0.221062	2.51e-11	3.24e-10
ENSG00000143952	-0.774098	2.63e-11	3.39e-10
ENSG00000135829	-0.248708	2.8e-11	3.61e-10
ENSG00000168071	0.497238	2.91e-11	3.75e-10
ENSG00000144485	-0.379969	2.91e-11	3.75e-10
ENSG00000116147	3.14107	3.07e-11	3.95e-10
ENSG00000110619	-0.392464	3.24e-11	4.16e-10
ENSG00000161847	0.323377	3.26e-11	4.18e-10
ENSG00000188211	0.415565	3.26e-11	4.18e-10
ENSG00000205213	-0.683026	3.28e-11	4.2e-10
ENSG00000196776	0.356716	3.36e-11	4.3e-10
ENSG00000034677	-0.486046	3.38e-11	4.32e-10
ENSG00000114686	-0.392514	3.51e-11	4.48e-10
ENSG00000177628	0.47223	3.56e-11	4.55e-10
ENSG00000101493	0.318207	3.58e-11	4.56e-10
ENSG00000157557	-0.367595	3.62e-11	4.61e-10
ENSG00000130826	-0.339476	3.72e-11	4.74e-10
ENSG00000043462	0.44343	3.74e-11	4.75e-10
ENSG00000107816	-0.466406	3.83e-11	4.86e-10
ENSG00000105875	0.632729	4.06e-11	5.16e-10
ENSG00000104660	-0.419955	4.06e-11	5.16e-10
ENSG00000013563	1.05098	4.3e-11	5.45e-10
ENSG00000023909	0.437414	4.33e-11	5.48e-10
ENSG00000126254	0.340768	4.37e-11	5.52e-10
ENSG00000198715	0.74499	4.67e-11	5.9e-10
ENSG00000091436	-0.389036	4.7e-11	5.93e-10
ENSG00000177697	-0.538553	4.7e-11	5.93e-10
ENSG00000196535	0.418525	4.74e-11	5.97e-10
ENSG00000101350	0.630631	4.97e-11	6.26e-10
ENSG00000249915	-0.375208	4.99e-11	6.27e-10
ENSG00000131473	-0.236246	5.02e-11	6.31e-10
ENSG00000008083	0.4351	5.04e-11	6.34e-10
ENSG00000186517	0.337101	5.16e-11	6.48e-10
ENSG00000123908	-0.330628	5.2e-11	6.52e-10
ENSG00000107581	-0.211954	5.35e-11	6.7e-10
ENSG00000160285	-0.647619	5.35e-11	6.7e-10
ENSG00000163931	0.189917	5.41e-11	6.77e-10
ENSG00000184058	-1.08956	5.42e-11	6.77e-10
ENSG00000182580	-1.09836	5.42e-11	6.77e-10
ENSG00000163946	-0.31486	5.6e-11	6.99e-10
ENSG00000140575	-0.255283	5.61e-11	6.99e-10
ENSG00000106144	0.345198	5.62e-11	7e-10
ENSG00000221963	-0.500692	5.67e-11	7.05e-10
ENSG00000198862	-0.511463	5.85e-11	7.27e-10
ENSG00000133561	0.999451	6.02e-11	7.47e-10
ENSG00000232810	-0.62723	6.2e-11	7.7e-10
ENSG00000167601	-1.82465	6.21e-11	7.71e-10
ENSG00000185800	-0.709211	6.82e-11	8.45e-10
ENSG00000168028	-0.172258	6.84e-11	8.47e-10
ENSG00000188725	-0.508001	6.93e-11	8.58e-10
ENSG00000171608	0.240441	7.03e-11	8.69e-10
ENSG00000072364	-0.494514	7.11e-11	8.78e-10
ENSG00000115875	-0.325699	7.12e-11	8.79e-10
ENSG00000103549	0.403601	7.17e-11	8.85e-10
ENSG00000112159	0.366022	7.25e-11	8.93e-10
ENSG00000100299	0.576326	7.41e-11	9.12e-10
ENSG00000119950	-0.502556	7.47e-11	9.19e-10
ENSG00000132305	-0.348447	7.69e-11	9.45e-10
ENSG00000105223	0.381065	7.81e-11	9.59e-10
ENSG00000115648	1.02873	7.86e-11	9.64e-10
ENSG00000153094	0.551514	7.88e-11	9.66e-10
ENSG00000108021	-0.417594	7.89e-11	9.66e-10
ENSG00000162711	0.390929	8.19e-11	1e-09
ENSG00000153179	-0.702947	8.24e-11	1.01e-09
ENSG00000133703	-0.499745	8.44e-11	1.03e-09
ENSG00000197150	0.44246	8.47e-11	1.03e-09
ENSG00000188827	0.496944	8.58e-11	1.05e-09
ENSG00000067560	-0.208317	8.77e-11	1.07e-09
ENSG00000113387	-0.260649	8.78e-11	1.07e-09
ENSG00000049449	-0.84175	8.8e-11	1.07e-09
ENSG00000116574	-0.581711	8.87e-11	1.08e-09
ENSG00000175711	0.736953	9.28e-11	1.13e-09
ENSG00000134871	1.81669	9.45e-11	1.15e-09
ENSG00000183963	0.620709	9.45e-11	1.15e-09
ENSG00000007080	0.384942	9.51e-11	1.15e-09
ENSG00000100401	-0.256346	1.02e-10	1.23e-09
ENSG00000114268	0.589071	1.02e-10	1.24e-09
ENSG00000234518	-1.58956	1.03e-10	1.24e-09
ENSG00000065183	-0.4565	1.06e-10	1.28e-09
ENSG00000107819	-0.383756	1.08e-10	1.3e-09
ENSG00000105640	-0.180491	1.09e-10	1.31e-09
ENSG00000261236	-0.261036	1.1e-10	1.32e-09
ENSG00000196208	2.50078	1.1e-10	1.33e-09
ENSG00000100099	0.49012	1.11e-10	1.33e-09
ENSG00000067082	0.720212	1.11e-10	1.34e-09
ENSG00000131401	0.661294	1.13e-10	1.36e-09
ENSG00000099814	-1.0777	1.14e-10	1.36e-09
ENSG00000075702	0.416725	1.14e-10	1.37e-09
ENSG00000057608	-0.245616	1.19e-10	1.42e-09
ENSG00000116017	0.339209	1.2e-10	1.43e-09
ENSG00000162434	-0.37516	1.22e-10	1.46e-09
ENSG00000119042	-0.287032	1.26e-10	1.5e-09
ENSG00000140474	0.514579	1.28e-10	1.53e-09
ENSG00000101040	-0.515001	1.29e-10	1.53e-09
ENSG00000129003	0.351776	1.29e-10	1.54e-09
ENSG00000148396	0.252817	1.37e-10	1.63e-09
ENSG00000096746	-0.457178	1.39e-10	1.66e-09
ENSG00000152804	-0.778465	1.4e-10	1.66e-09
ENSG00000157379	1.17078	1.49e-10	1.77e-09
ENSG00000185621	1.03168	1.5e-10	1.77e-09
ENSG00000055070	0.344334	1.5e-10	1.78e-09
ENSG00000184164	0.802862	1.55e-10	1.83e-09
ENSG00000160013	-1.31016	1.55e-10	1.84e-09
ENSG00000155093	0.751351	1.6e-10	1.9e-09
ENSG00000099991	0.323401	1.64e-10	1.94e-09
ENSG00000110002	1.63961	1.65e-10	1.95e-09
ENSG00000123080	0.311127	1.7e-10	2.01e-09
ENSG00000184900	-0.349629	1.7e-10	2.01e-09
ENSG00000090097	-1.20311	1.73e-10	2.03e-09
ENSG00000136891	-0.492575	1.75e-10	2.06e-09
ENSG00000105176	-0.323192	1.76e-10	2.07e-09
ENSG00000164935	-1.66165	1.77e-10	2.08e-09
ENSG00000149357	0.460597	1.79e-10	2.1e-09
ENSG00000158292	-1.27863	1.81e-10	2.12e-09
ENSG00000079785	-0.364923	1.81e-10	2.12e-09
ENSG00000115561	0.471524	1.84e-10	2.16e-09
ENSG00000117525	-0.647065	1.85e-10	2.17e-09
ENSG00000073150	1.60478	1.86e-10	2.18e-09
ENSG00000181220	0.51671	1.87e-10	2.18e-09
ENSG00000204899	-0.519477	1.87e-10	2.19e-09
ENSG00000107758	-0.470183	1.93e-10	2.25e-09
ENSG00000102753	-0.412852	1.95e-10	2.27e-09
ENSG00000230733	0.987558	2.03e-10	2.36e-09
ENSG00000006652	-0.585059	2.12e-10	2.46e-09
ENSG00000142186	-0.467525	2.16e-10	2.51e-09
ENSG00000124207	-0.266402	2.17e-10	2.52e-09
ENSG00000168421	1.21342	2.26e-10	2.62e-09
ENSG00000100426	-0.401394	2.3e-10	2.67e-09
ENSG00000127914	0.535152	2.35e-10	2.72e-09
ENSG00000131051	-0.289428	2.35e-10	2.72e-09
ENSG00000140199	0.615254	2.37e-10	2.74e-09
ENSG00000084110	0.9367	2.39e-10	2.76e-09
ENSG00000105939	0.387662	2.4e-10	2.78e-09
ENSG00000183828	0.705958	2.44e-10	2.82e-09
ENSG00000106546	-0.513239	2.47e-10	2.84e-09
ENSG00000125107	-0.224889	2.47e-10	2.85e-09
ENSG00000168411	0.352077	2.5e-10	2.88e-09
ENSG00000186469	-1.14965	2.68e-10	3.09e-09
ENSG00000151148	0.495621	2.71e-10	3.11e-09
ENSG00000009950	-2.22688	2.72e-10	3.13e-09
ENSG00000188816	-0.513913	2.75e-10	3.16e-09
ENSG00000124702	-0.431941	2.81e-10	3.22e-09
ENSG00000151247	-0.483663	2.81e-10	3.22e-09
ENSG00000196419	-0.210909	2.88e-10	3.29e-09
ENSG00000117395	-0.413238	2.88e-10	3.3e-09
ENSG00000168259	-0.389971	3.02e-10	3.45e-09
ENSG00000160888	-0.521373	3.03e-10	3.46e-09
ENSG00000111490	-2.4138	3.03e-10	3.46e-09
ENSG00000163348	0.497173	3.05e-10	3.48e-09
ENSG00000118960	0.873221	3.05e-10	3.48e-09
ENSG00000005100	-0.412314	3.05e-10	3.48e-09
ENSG00000157600	0.39371	3.06e-10	3.48e-09
ENSG00000186810	1.48799	3.08e-10	3.5e-09
ENSG00000149577	0.407412	3.11e-10	3.54e-09
ENSG00000101152	0.265662	3.12e-10	3.55e-09
ENSG00000130699	-0.571265	3.26e-10	3.7e-09
ENSG00000135439	0.624458	3.27e-10	3.7e-09
ENSG00000050405	0.59413	3.33e-10	3.77e-09
ENSG00000160255	0.251835	3.35e-10	3.79e-09
ENSG00000162511	0.217822	3.41e-10	3.86e-09
ENSG00000137509	0.66956	3.47e-10	3.93e-09
ENSG00000180104	0.220113	3.55e-10	4.01e-09
ENSG00000059122	0.557353	3.59e-10	4.05e-09
ENSG00000137124	-0.437793	3.65e-10	4.11e-09
ENSG00000148737	-1.65389	3.86e-10	4.34e-09
ENSG00000136830	-0.39783	3.97e-10	4.47e-09
ENSG00000167862	-0.65974	4.12e-10	4.63e-09
ENSG00000171853	0.425498	4.16e-10	4.68e-09
ENSG00000177733	-0.250494	4.28e-10	4.81e-09
ENSG00000132128	-0.400402	4.3e-10	4.82e-09
ENSG00000176170	-1.01062	4.3e-10	4.82e-09
ENSG00000153214	-0.768412	4.36e-10	4.89e-09
ENSG00000119138	-0.532502	4.45e-10	4.98e-09
ENSG00000106266	0.51781	4.54e-10	5.08e-09
ENSG00000075785	-0.300054	4.54e-10	5.08e-09
ENSG00000187808	-1.04779	4.7e-10	5.25e-09
ENSG00000197858	0.232187	4.77e-10	5.32e-09
ENSG00000136982	0.473165	4.77e-10	5.32e-09
ENSG00000196739	-0.864946	4.86e-10	5.41e-09
ENSG00000196363	-0.384038	4.92e-10	5.48e-09
ENSG00000205937	-0.277985	4.94e-10	5.49e-09
ENSG00000124570	-0.59222	4.94e-10	5.49e-09
ENSG00000137815	-0.39936	5e-10	5.55e-09
ENSG00000145592	-0.316837	5.02e-10	5.57e-09
ENSG00000186318	-0.793956	5.03e-10	5.58e-09
ENSG00000100242	0.258431	5.25e-10	5.82e-09
ENSG00000197355	0.706397	5.25e-10	5.82e-09
ENSG00000182378	-0.359145	5.3e-10	5.86e-09
ENSG00000135605	0.949167	5.32e-10	5.89e-09
ENSG00000198176	-0.230144	5.38e-10	5.94e-09
ENSG00000106123	0.762338	5.77e-10	6.37e-09
ENSG00000155438	-0.585863	5.83e-10	6.43e-09
ENSG00000164062	0.317137	5.93e-10	6.54e-09
ENSG00000151151	-0.874819	6.04e-10	6.65e-09
ENSG00000132530	-0.954717	6.23e-10	6.86e-09
ENSG00000110651	0.26078	6.3e-10	6.93e-09
ENSG00000166135	0.423777	6.51e-10	7.15e-09
ENSG00000044574	-0.193773	6.55e-10	7.19e-09
ENSG00000075218	0.382627	7.05e-10	7.74e-09
ENSG00000065882	-0.342641	7.15e-10	7.84e-09
ENSG00000184014	-0.461689	7.27e-10	7.96e-09
ENSG00000077254	-0.422819	7.44e-10	8.15e-09
ENSG00000172985	-1.2229	7.49e-10	8.2e-09
ENSG00000179403	-0.626161	7.52e-10	8.22e-09
ENSG00000215114	0.426815	7.64e-10	8.34e-09
ENSG00000115677	0.19623	7.75e-10	8.46e-09
ENSG00000230778	-1.53451	7.83e-10	8.54e-09
ENSG00000161791	-0.750406	7.97e-10	8.68e-09
ENSG00000204370	-0.429075	8.05e-10	8.76e-09
ENSG00000165699	0.593526	8.24e-10	8.97e-09
ENSG00000082898	-0.208154	8.29e-10	9.01e-09
ENSG00000165118	-0.673548	8.4e-10	9.12e-09
ENSG00000099622	0.388302	8.42e-10	9.14e-09
ENSG00000073008	-0.405429	8.43e-10	9.14e-09
ENSG00000076662	2.5018	8.49e-10	9.21e-09
ENSG00000088992	-0.423717	8.56e-10	9.28e-09
ENSG00000129317	0.503039	8.57e-10	9.28e-09
ENSG00000137692	-0.549476	8.67e-10	9.37e-09
ENSG00000134107	0.342115	8.67e-10	9.37e-09
ENSG00000137462	-0.389043	8.7e-10	9.4e-09
ENSG00000084444	0.810944	8.74e-10	9.43e-09
ENSG00000147889	0.332127	8.75e-10	9.44e-09
ENSG00000030066	-0.345572	8.76e-10	9.44e-09
ENSG00000156026	0.61664	8.77e-10	9.45e-09
ENSG00000171680	-1.70504	8.79e-10	9.46e-09
ENSG00000144354	-0.394093	8.98e-10	9.66e-09
ENSG00000114062	-0.316089	9.13e-10	9.81e-09
ENSG00000115419	0.430709	9.38e-10	1.01e-08
ENSG00000099817	0.271035	9.86e-10	1.06e-08
ENSG00000113163	-0.58796	9.94e-10	1.07e-08
ENSG00000140365	0.446407	1.03e-09	1.1e-08
ENSG00000124120	0.74195	1.03e-09	1.11e-08
ENSG00000151725	-0.493072	1.07e-09	1.14e-08
ENSG00000100300	-0.313231	1.08e-09	1.15e-08
ENSG00000128951	-0.280135	1.09e-09	1.16e-08
ENSG00000162302	-0.291212	1.09e-09	1.17e-08
ENSG00000162174	1.29126	1.09e-09	1.17e-08
ENSG00000103489	0.341735	1.11e-09	1.18e-08
ENSG00000116161	-0.374172	1.13e-09	1.2e-08
ENSG00000155850	0.541599	1.13e-09	1.2e-08
ENSG00000101911	-0.485575	1.18e-09	1.25e-08
ENSG00000196116	0.93846	1.21e-09	1.29e-08
ENSG00000148400	0.246917	1.23e-09	1.31e-08
ENSG00000182704	-0.983022	1.25e-09	1.32e-08
ENSG00000091009	-0.562029	1.27e-09	1.34e-08
ENSG00000160075	-0.357491	1.31e-09	1.38e-08
ENSG00000172757	0.186807	1.46e-09	1.55e-08
ENSG00000159256	-0.46219	1.48e-09	1.56e-08
ENSG00000165678	-0.260769	1.49e-09	1.57e-08
ENSG00000102393	0.526585	1.5e-09	1.59e-08
ENSG00000179094	-0.851334	1.5e-09	1.59e-08
ENSG00000164088	-1.55684	1.51e-09	1.59e-08
ENSG00000173198	0.758735	1.54e-09	1.62e-08
ENSG00000171813	-0.469381	1.56e-09	1.64e-08
ENSG00000183495	0.290884	1.57e-09	1.65e-08
ENSG00000143614	-0.435574	1.6e-09	1.69e-08
ENSG00000100644	-0.394535	1.63e-09	1.71e-08
ENSG00000100605	0.340895	1.67e-09	1.76e-08
ENSG00000168010	0.651721	1.71e-09	1.79e-08
ENSG00000163807	0.544854	1.71e-09	1.8e-08
ENSG00000138604	-0.706024	1.73e-09	1.81e-08
ENSG00000058668	-0.337924	1.83e-09	1.92e-08
ENSG00000132475	-0.2219	1.88e-09	1.97e-08
ENSG00000072071	-0.531515	1.9e-09	1.99e-08
ENSG00000184584	-0.313159	1.98e-09	2.07e-08
ENSG00000026508	-0.278824	2.04e-09	2.13e-08
ENSG00000149639	-0.267571	2.05e-09	2.14e-08
ENSG00000170266	0.369005	2.07e-09	2.16e-08
ENSG00000056586	-0.518951	2.1e-09	2.18e-08
ENSG00000119535	0.436257	2.12e-09	2.2e-08
ENSG00000139370	0.571075	2.24e-09	2.33e-08
ENSG00000047249	0.44372	2.29e-09	2.38e-08
ENSG00000187555	-0.255756	2.33e-09	2.42e-08
ENSG00000174780	-0.320364	2.39e-09	2.49e-08
ENSG00000157873	0.950364	2.45e-09	2.54e-08
ENSG00000133026	1.34988	2.48e-09	2.58e-08
ENSG00000189180	0.68907	2.56e-09	2.66e-08
ENSG00000132819	-0.404189	2.62e-09	2.71e-08
ENSG00000103042	0.831387	2.66e-09	2.75e-08
ENSG00000004399	-0.288095	2.69e-09	2.78e-08
ENSG00000066455	-0.691023	2.71e-09	2.8e-08
ENSG00000161542	-0.516712	2.73e-09	2.82e-08
ENSG00000148343	0.691794	2.82e-09	2.91e-08
ENSG00000121057	-0.406807	2.87e-09	2.96e-08
ENSG00000136040	0.899	2.99e-09	3.08e-08
ENSG00000151062	-0.344063	3.01e-09	3.1e-08
ENSG00000088930	-0.290151	3.02e-09	3.11e-08
ENSG00000071967	0.609059	3.06e-09	3.14e-08
ENSG00000130939	0.417457	3.07e-09	3.15e-08
ENSG00000102897	-0.628769	3.07e-09	3.15e-08
ENSG00000204382	2.71474	3.14e-09	3.22e-08
ENSG00000152223	0.591904	3.15e-09	3.23e-08
ENSG00000089154	0.233432	3.15e-09	3.23e-08
ENSG00000171867	-0.533025	3.15e-09	3.23e-08
ENSG00000132963	-0.287706	3.18e-09	3.26e-08
ENSG00000076201	0.401625	3.21e-09	3.28e-08
ENSG00000134108	-0.317101	3.23e-09	3.29e-08
ENSG00000166925	0.280966	3.23e-09	3.3e-08
ENSG00000067955	-0.324015	3.24e-09	3.31e-08
ENSG00000092148	0.30821	3.3e-09	3.36e-08
ENSG00000168256	0.415749	3.31e-09	3.37e-08
ENSG00000275023	0.286011	3.32e-09	3.38e-08
ENSG00000152256	-0.621112	3.33e-09	3.39e-08
ENSG00000121807	-0.553221	3.36e-09	3.41e-08
ENSG00000020633	-0.280179	3.38e-09	3.43e-08
ENSG00000247596	-0.44981	3.42e-09	3.47e-08
ENSG00000136436	-0.31826	3.45e-09	3.5e-08
ENSG00000143889	-0.397229	3.51e-09	3.56e-08
ENSG00000046651	0.899301	3.59e-09	3.64e-08
ENSG00000178971	0.549986	3.64e-09	3.68e-08
ENSG00000136811	-0.451956	3.69e-09	3.73e-08
ENSG00000162735	0.5079	3.7e-09	3.74e-08
ENSG00000174953	-0.410789	3.73e-09	3.76e-08
ENSG00000086189	-0.470283	3.74e-09	3.77e-08
ENSG00000116649	-0.253188	3.75e-09	3.79e-08
ENSG00000069482	-0.776072	3.78e-09	3.81e-08
ENSG00000171302	0.336329	3.81e-09	3.84e-08
ENSG00000230882	4.28796	3.81e-09	3.84e-08
ENSG00000143324	0.522184	3.85e-09	3.87e-08
ENSG00000164187	-0.399108	3.89e-09	3.91e-08
ENSG00000197136	0.287818	3.94e-09	3.95e-08
ENSG00000165637	-0.301005	3.95e-09	3.96e-08
ENSG00000211689	-0.403756	3.95e-09	3.97e-08
ENSG00000161021	0.368704	4.11e-09	4.12e-08
ENSG00000145386	-0.335407	4.16e-09	4.17e-08
ENSG00000004478	-0.326722	4.17e-09	4.18e-08
ENSG00000158246	1.63591	4.19e-09	4.19e-08
ENSG00000165879	-0.724505	4.21e-09	4.2e-08
ENSG00000150093	-0.321079	4.27e-09	4.26e-08
ENSG00000117000	-0.661121	4.31e-09	4.3e-08
ENSG00000253910	1.04664	4.31e-09	4.3e-08
ENSG00000131374	0.296443	4.34e-09	4.33e-08
ENSG00000151876	-0.508062	4.36e-09	4.35e-08
ENSG00000100985	-3.33236	4.42e-09	4.4e-08
ENSG00000101336	-0.286697	4.47e-09	4.45e-08
ENSG00000184840	0.345821	4.56e-09	4.53e-08
ENSG00000121892	-0.232625	4.56e-09	4.53e-08
ENSG00000108828	0.24519	4.58e-09	4.54e-08
ENSG00000147162	-0.305121	4.59e-09	4.55e-08
ENSG00000125735	1.07373	4.69e-09	4.65e-08
ENSG00000173848	-0.43308	4.84e-09	4.79e-08
ENSG00000186577	0.865855	4.92e-09	4.86e-08
ENSG00000160208	-0.327998	4.92e-09	4.86e-08
ENSG00000163719	0.369622	4.95e-09	4.9e-08
ENSG00000172890	-0.535435	4.96e-09	4.9e-08
ENSG00000087088	0.422738	5.02e-09	4.95e-08
ENSG00000151465	-0.353914	5.03e-09	4.96e-08
ENSG00000189091	-0.21663	5.11e-09	5.04e-08
ENSG00000138326	-0.263721	5.25e-09	5.17e-08
ENSG00000090857	0.386747	5.7e-09	5.61e-08
ENSG00000105254	0.403686	5.71e-09	5.62e-08
ENSG00000174695	-0.340142	5.98e-09	5.88e-08
ENSG00000146731	-0.231379	6.01e-09	5.9e-08
ENSG00000105698	0.333671	6.07e-09	5.96e-08
ENSG00000100462	-0.410868	6.14e-09	6.02e-08
ENSG00000122862	0.17425	6.32e-09	6.19e-08
ENSG00000126709	0.955645	6.47e-09	6.34e-08
ENSG00000188529	-0.281015	6.51e-09	6.38e-08
ENSG00000142303	-1.89481	6.64e-09	6.49e-08
ENSG00000088325	-0.247786	6.69e-09	6.54e-08
ENSG00000034510	-0.518318	6.69e-09	6.54e-08
ENSG00000167962	-0.299919	6.89e-09	6.73e-08
ENSG00000130638	-0.342757	7.02e-09	6.85e-08
ENSG00000178307	-0.592837	7.12e-09	6.94e-08
ENSG00000102316	0.61949	7.27e-09	7.09e-08
ENSG00000107021	0.393195	7.29e-09	7.1e-08
ENSG00000110047	0.366281	7.61e-09	7.4e-08
ENSG00000173905	0.408928	7.61e-09	7.4e-08
ENSG00000189060	-1.34852	8.1e-09	7.87e-08
ENSG00000165168	-1.58326	8.11e-09	7.87e-08
ENSG00000139641	-0.23496	8.12e-09	7.88e-08
ENSG00000110104	-0.698559	8.12e-09	7.88e-08
ENSG00000026025	0.233266	8.22e-09	7.97e-08
ENSG00000105058	-0.347621	8.31e-09	8.05e-08
ENSG00000145882	0.623893	8.67e-09	8.39e-08
ENSG00000157353	0.872577	8.83e-09	8.55e-08
ENSG00000099290	0.524438	8.86e-09	8.56e-08
ENSG00000171206	-0.353109	8.94e-09	8.63e-08
ENSG00000100612	0.837607	8.94e-09	8.63e-08
ENSG00000001036	0.45351	9.03e-09	8.71e-08
ENSG00000177409	1.0866	9.11e-09	8.78e-08
ENSG00000186416	-0.551023	9.14e-09	8.81e-08
ENSG00000140835	4.26618	9.17e-09	8.83e-08
ENSG00000166734	0.369832	9.25e-09	8.9e-08
ENSG00000092853	0.464334	9.38e-09	9.02e-08
ENSG00000205133	-0.629608	9.41e-09	9.04e-08
ENSG00000091527	-0.237651	9.47e-09	9.09e-08
ENSG00000158006	0.968978	9.53e-09	9.15e-08
ENSG00000011009	0.432676	9.59e-09	9.19e-08
ENSG00000156171	-0.47773	9.59e-09	9.19e-08
ENSG00000143294	0.30625	9.63e-09	9.22e-08
ENSG00000169375	-0.319609	9.67e-09	9.25e-08
ENSG00000146729	-0.440032	9.68e-09	9.26e-08
ENSG00000143376	0.474163	1e-08	9.57e-08
ENSG00000125772	-0.389639	1.01e-08	9.62e-08
ENSG00000072571	-0.338787	1.03e-08	9.84e-08
ENSG00000123268	-0.59134	1.05e-08	1e-07
ENSG00000166582	-0.402356	1.05e-08	1e-07
ENSG00000141002	-0.358515	1.07e-08	1.02e-07
ENSG00000177508	-0.256643	1.11e-08	1.06e-07
ENSG00000072210	0.601725	1.13e-08	1.08e-07
ENSG00000184489	0.39202	1.14e-08	1.09e-07
ENSG00000111605	-0.298776	1.16e-08	1.1e-07
ENSG00000129250	0.37069	1.17e-08	1.11e-07
ENSG00000160767	-0.382645	1.17e-08	1.11e-07
ENSG00000166886	-0.773771	1.19e-08	1.13e-07
ENSG00000141540	-0.80361	1.2e-08	1.14e-07
ENSG00000109475	-0.332107	1.22e-08	1.16e-07
ENSG00000148356	0.742966	1.24e-08	1.17e-07
ENSG00000111602	0.293495	1.25e-08	1.19e-07
ENSG00000047849	-0.254761	1.27e-08	1.2e-07
ENSG00000134057	-0.289275	1.28e-08	1.21e-07
ENSG00000138413	0.321862	1.33e-08	1.25e-07
ENSG00000156504	-0.409715	1.34e-08	1.26e-07
ENSG00000131143	-0.266686	1.34e-08	1.26e-07
ENSG00000169221	0.278034	1.38e-08	1.3e-07
ENSG00000087253	0.393646	1.4e-08	1.32e-07
ENSG00000267041	1.31838	1.41e-08	1.32e-07
ENSG00000074356	0.388305	1.41e-08	1.32e-07
ENSG00000136158	-0.67111	1.43e-08	1.34e-07
ENSG00000178685	0.474706	1.43e-08	1.34e-07
ENSG00000213639	-0.283494	1.45e-08	1.36e-07
ENSG00000120254	-0.286412	1.46e-08	1.37e-07
ENSG00000179859	1.41004	1.49e-08	1.39e-07
ENSG00000091483	-0.340664	1.49e-08	1.4e-07
ENSG00000011376	0.54539	1.5e-08	1.41e-07
ENSG00000158467	0.752795	1.51e-08	1.41e-07
ENSG00000197249	-0.849851	1.51e-08	1.41e-07
ENSG00000169398	-2.16443	1.51e-08	1.41e-07
ENSG00000087302	-0.410381	1.53e-08	1.43e-07
ENSG00000107331	0.246495	1.56e-08	1.45e-07
ENSG00000124107	3.37231	1.57e-08	1.47e-07
ENSG00000175970	-0.511066	1.58e-08	1.47e-07
ENSG00000168724	-0.326869	1.59e-08	1.48e-07
ENSG00000214485	-0.27476	1.6e-08	1.49e-07
ENSG00000123213	0.365178	1.6e-08	1.49e-07
ENSG00000105677	0.414181	1.65e-08	1.53e-07
ENSG00000062650	-0.287434	1.67e-08	1.55e-07
ENSG00000090339	-0.655912	1.71e-08	1.59e-07
ENSG00000108946	-0.262038	1.71e-08	1.59e-07
ENSG00000177731	0.245878	1.75e-08	1.62e-07
ENSG00000173418	-0.5599	1.77e-08	1.64e-07
ENSG00000135679	0.521676	1.78e-08	1.64e-07
ENSG00000168675	0.449118	1.78e-08	1.64e-07
ENSG00000173599	-0.653648	1.79e-08	1.65e-07
ENSG00000182095	0.210178	1.79e-08	1.65e-07
ENSG00000135624	-0.205633	1.79e-08	1.65e-07
ENSG00000038274	-0.389431	1.8e-08	1.66e-07
ENSG00000144815	0.605165	1.82e-08	1.68e-07
ENSG00000109332	-0.236513	1.83e-08	1.69e-07
ENSG00000115993	-0.404705	1.85e-08	1.71e-07
ENSG00000136536	-0.302445	1.86e-08	1.71e-07
ENSG00000100258	0.37546	1.89e-08	1.74e-07
ENSG00000144747	-0.477179	1.9e-08	1.74e-07
ENSG00000159593	-0.435505	1.91e-08	1.75e-07
ENSG00000144228	-0.54193	1.92e-08	1.76e-07
ENSG00000119778	-0.576314	1.92e-08	1.76e-07
ENSG00000198899	-0.176524	1.94e-08	1.78e-07
ENSG00000162923	-0.326179	1.94e-08	1.78e-07
ENSG00000084112	0.437625	1.98e-08	1.81e-07
ENSG00000182628	-0.429757	2.01e-08	1.84e-07
ENSG00000124279	-0.644158	2.02e-08	1.85e-07
ENSG00000001461	0.526626	2.06e-08	1.89e-07
ENSG00000134291	0.52798	2.08e-08	1.9e-07
ENSG00000166997	1.30598	2.1e-08	1.92e-07
ENSG00000089280	-0.243256	2.1e-08	1.92e-07
ENSG00000196782	-0.815246	2.12e-08	1.93e-07
ENSG00000171105	-0.267714	2.14e-08	1.95e-07
ENSG00000111906	-0.641902	2.18e-08	1.99e-07
ENSG00000067182	-0.248996	2.21e-08	2.01e-07
ENSG00000177830	0.356195	2.21e-08	2.01e-07
ENSG00000197461	-0.779608	2.26e-08	2.05e-07
ENSG00000175130	-0.397288	2.26e-08	2.05e-07
ENSG00000133835	0.4334	2.27e-08	2.06e-07
ENSG00000169442	2.20699	2.32e-08	2.1e-07
ENSG00000162654	-0.759547	2.35e-08	2.13e-07
ENSG00000157593	0.385736	2.35e-08	2.13e-07
ENSG00000077312	-0.278076	2.44e-08	2.21e-07
ENSG00000175048	0.47056	2.45e-08	2.22e-07
ENSG00000180957	-0.361041	2.49e-08	2.25e-07
ENSG00000127564	0.28481	2.51e-08	2.27e-07
ENSG00000136490	-0.332585	2.58e-08	2.33e-07
ENSG00000115073	-0.536936	2.59e-08	2.34e-07
ENSG00000182325	-0.431514	2.6e-08	2.35e-07
ENSG00000149257	-0.329423	2.64e-08	2.38e-07
ENSG00000119669	-0.550875	2.79e-08	2.51e-07
ENSG00000025770	0.400198	2.84e-08	2.56e-07
ENSG00000108669	0.603366	2.88e-08	2.59e-07
ENSG00000133935	0.692244	2.9e-08	2.61e-07
ENSG00000102893	0.434171	2.91e-08	2.62e-07
ENSG00000167543	-0.339732	2.93e-08	2.64e-07
ENSG00000168615	-0.385836	2.95e-08	2.65e-07
ENSG00000090989	-0.554382	2.98e-08	2.68e-07
ENSG00000063177	-0.203723	3.01e-08	2.7e-07
ENSG00000261485	-1.16944	3.03e-08	2.71e-07
ENSG00000154237	0.449123	3.07e-08	2.75e-07
ENSG00000176393	-0.30415	3.12e-08	2.79e-07
ENSG00000104903	0.319273	3.18e-08	2.85e-07
ENSG00000119383	0.292191	3.21e-08	2.87e-07
ENSG00000117748	-0.387198	3.23e-08	2.88e-07
ENSG00000271503	-0.442425	3.25e-08	2.9e-07
ENSG00000154359	-0.465943	3.29e-08	2.93e-07
ENSG00000099985	-0.933971	3.31e-08	2.95e-07
ENSG00000023171	0.947045	3.33e-08	2.97e-07
ENSG00000214753	-0.419891	3.39e-08	3.02e-07
ENSG00000185963	0.378896	3.43e-08	3.05e-07
ENSG00000085998	0.625242	3.45e-08	3.07e-07
ENSG00000196504	-0.244193	3.47e-08	3.09e-07
ENSG00000103260	-0.438797	3.48e-08	3.09e-07
ENSG00000175662	0.741062	3.61e-08	3.2e-07
ENSG00000188305	0.594522	3.61e-08	3.2e-07
ENSG00000037474	-0.260647	3.63e-08	3.22e-07
ENSG00000106682	-0.182241	3.64e-08	3.22e-07
ENSG00000071051	0.320114	3.64e-08	3.22e-07
ENSG00000119402	-0.400254	3.68e-08	3.26e-07
ENSG00000164663	0.763934	3.7e-08	3.27e-07
ENSG00000054267	-0.516519	3.91e-08	3.46e-07
ENSG00000171150	-0.774131	3.92e-08	3.46e-07
ENSG00000076604	-0.599471	3.94e-08	3.48e-07
ENSG00000118193	-0.401259	4e-08	3.53e-07
ENSG00000178951	0.261737	4.05e-08	3.57e-07
ENSG00000011422	0.406377	4.08e-08	3.59e-07
ENSG00000173581	-0.417944	4.09e-08	3.6e-07
ENSG00000134470	-0.668491	4.12e-08	3.63e-07
ENSG00000120158	-0.694323	4.13e-08	3.63e-07
ENSG00000234616	0.409536	4.29e-08	3.77e-07
ENSG00000169714	-0.217927	4.31e-08	3.78e-07
ENSG00000089053	-0.23053	4.33e-08	3.8e-07
ENSG00000086015	0.596258	4.44e-08	3.89e-07
ENSG00000136271	-0.378356	4.49e-08	3.94e-07
ENSG00000119714	3.13371	4.56e-08	4e-07
ENSG00000151849	0.375871	4.59e-08	4.02e-07
ENSG00000197006	0.58109	4.64e-08	4.06e-07
ENSG00000112367	0.588639	4.65e-08	4.07e-07
ENSG00000023041	-0.579629	4.69e-08	4.1e-07
ENSG00000136156	-0.25663	4.8e-08	4.19e-07
ENSG00000070610	0.58806	4.84e-08	4.22e-07
ENSG00000125733	-0.62868	4.91e-08	4.29e-07
ENSG00000160796	0.336662	5.04e-08	4.39e-07
ENSG00000153317	0.338633	5.16e-08	4.5e-07
ENSG00000173334	-0.647539	5.17e-08	4.51e-07
ENSG00000147324	0.387538	5.19e-08	4.52e-07
ENSG00000134910	0.238894	5.2e-08	4.53e-07
ENSG00000081014	-0.405436	5.21e-08	4.53e-07
ENSG00000162368	-0.223562	5.23e-08	4.54e-07
ENSG00000162851	-0.648082	5.26e-08	4.57e-07
ENSG00000152784	1.09181	5.28e-08	4.59e-07
ENSG00000104450	0.868916	5.32e-08	4.62e-07
ENSG00000188483	-0.669449	5.37e-08	4.66e-07
ENSG00000152582	1.2045	5.38e-08	4.67e-07
ENSG00000011260	-0.353566	5.44e-08	4.71e-07
ENSG00000124313	0.755254	5.57e-08	4.82e-07
ENSG00000185201	-0.281424	5.59e-08	4.83e-07
ENSG00000100055	0.30581	5.59e-08	4.83e-07
ENSG00000103197	0.349243	5.59e-08	4.83e-07
ENSG00000121864	-0.524468	5.63e-08	4.86e-07
ENSG00000210196	-1.24449	5.74e-08	4.95e-07
ENSG00000180044	0.370708	5.8e-08	5e-07
ENSG00000082781	-0.664969	5.8e-08	5e-07
ENSG00000170144	-0.191805	6.07e-08	5.23e-07
ENSG00000232653	-0.488314	6.1e-08	5.25e-07
ENSG00000175582	-0.324018	6.12e-08	5.27e-07
ENSG00000118762	0.469644	6.27e-08	5.39e-07
ENSG00000114127	-0.457899	6.39e-08	5.49e-07
ENSG00000173801	-4.33161	6.8e-08	5.84e-07
ENSG00000169397	1.06634	6.94e-08	5.96e-07
ENSG00000127603	0.298632	6.97e-08	5.98e-07
ENSG00000100505	-0.729745	7.03e-08	6.02e-07
ENSG00000169223	0.245205	7.05e-08	6.04e-07
ENSG00000140859	-1.1167	7.12e-08	6.1e-07
ENSG00000090376	-0.291964	7.19e-08	6.15e-07
ENSG00000125630	-0.367531	7.28e-08	6.23e-07
ENSG00000136813	-0.309712	7.37e-08	6.3e-07
ENSG00000143106	-0.414954	7.38e-08	6.31e-07
ENSG00000184897	-0.359051	7.45e-08	6.36e-07
ENSG00000183020	-0.28168	7.55e-08	6.44e-07
ENSG00000126803	0.7588	7.59e-08	6.47e-07
ENSG00000183856	0.415005	7.61e-08	6.49e-07
ENSG00000163932	-0.236983	7.66e-08	6.53e-07
ENSG00000206503	0.366569	7.83e-08	6.67e-07
ENSG00000138698	-0.40639	7.89e-08	6.71e-07
ENSG00000146872	-0.420519	7.92e-08	6.73e-07
ENSG00000123342	1.59587	8e-08	6.8e-07
ENSG00000124357	0.805431	8.04e-08	6.83e-07
ENSG00000148842	0.775233	8.08e-08	6.86e-07
ENSG00000116521	0.33473	8.14e-08	6.91e-07
ENSG00000158864	-0.298908	8.38e-08	7.11e-07
ENSG00000178974	-0.568445	8.52e-08	7.22e-07
ENSG00000044115	-0.295296	8.59e-08	7.28e-07
ENSG00000182557	0.319508	9.31e-08	7.88e-07
ENSG00000187994	0.672487	9.4e-08	7.94e-07
ENSG00000106701	1.04804	9.4e-08	7.94e-07
ENSG00000179344	1.03349	9.6e-08	8.11e-07
ENSG00000127445	0.441749	9.63e-08	8.13e-07
ENSG00000182944	-0.217553	9.71e-08	8.19e-07
ENSG00000139629	-0.583692	9.79e-08	8.26e-07
ENSG00000146670	0.400793	9.9e-08	8.34e-07
ENSG00000159314	0.447064	9.91e-08	8.34e-07
ENSG00000140263	-0.397227	9.96e-08	8.38e-07
ENSG00000100982	0.370132	9.97e-08	8.39e-07
ENSG00000168522	-0.412428	1e-07	8.43e-07
ENSG00000106367	0.390714	1e-07	8.44e-07
ENSG00000242802	0.362047	1.02e-07	8.53e-07
ENSG00000087263	-0.391324	1.02e-07	8.56e-07
ENSG00000141985	0.293024	1.04e-07	8.71e-07
ENSG00000137312	0.530457	1.05e-07	8.81e-07
ENSG00000204856	-0.718553	1.06e-07	8.9e-07
ENSG00000168763	0.471398	1.07e-07	8.95e-07
ENSG00000106305	-0.459483	1.07e-07	8.95e-07
ENSG00000175938	0.56858	1.08e-07	9.02e-07
ENSG00000134900	-0.320418	1.08e-07	9.05e-07
ENSG00000164691	0.584629	1.09e-07	9.11e-07
ENSG00000078304	-0.299295	1.09e-07	9.11e-07
ENSG00000078668	-0.258626	1.1e-07	9.19e-07
ENSG00000110077	-0.493773	1.12e-07	9.34e-07
ENSG00000128311	-0.489986	1.12e-07	9.34e-07
ENSG00000079308	-0.599064	1.12e-07	9.35e-07
ENSG00000087448	0.597703	1.13e-07	9.41e-07
ENSG00000092010	-0.338051	1.14e-07	9.46e-07
ENSG00000188938	-0.379646	1.14e-07	9.48e-07
ENSG00000182372	0.839153	1.15e-07	9.53e-07
ENSG00000180921	0.301348	1.18e-07	9.78e-07
ENSG00000115687	0.429476	1.18e-07	9.83e-07
ENSG00000120686	-0.413609	1.2e-07	9.93e-07
ENSG00000147130	0.337951	1.2e-07	9.98e-07
ENSG00000173540	0.689676	1.22e-07	1.01e-06
ENSG00000145022	0.540932	1.22e-07	1.01e-06
ENSG00000197451	-0.244336	1.24e-07	1.03e-06
ENSG00000171953	0.729934	1.25e-07	1.04e-06
ENSG00000171606	0.496481	1.27e-07	1.05e-06
ENSG00000197296	0.911609	1.28e-07	1.05e-06
ENSG00000133863	-0.65822	1.28e-07	1.06e-06
ENSG00000111911	0.690193	1.29e-07	1.06e-06
ENSG00000106638	-0.338131	1.31e-07	1.08e-06
ENSG00000115365	0.411391	1.32e-07	1.09e-06
ENSG00000154845	-0.531469	1.32e-07	1.09e-06
ENSG00000102181	0.337471	1.33e-07	1.1e-06
ENSG00000164362	-1.04117	1.34e-07	1.1e-06
ENSG00000149311	0.327433	1.34e-07	1.1e-06
ENSG00000184470	0.409955	1.35e-07	1.11e-06
ENSG00000161677	0.46203	1.37e-07	1.12e-06
ENSG00000081913	0.256112	1.41e-07	1.15e-06
ENSG00000239911	-1.10053	1.42e-07	1.17e-06
ENSG00000164649	-0.427837	1.43e-07	1.17e-06
ENSG00000178878	-0.573527	1.44e-07	1.18e-06
ENSG00000126391	0.400272	1.46e-07	1.2e-06
ENSG00000198727	-0.306127	1.46e-07	1.2e-06
ENSG00000109685	0.207313	1.47e-07	1.2e-06
ENSG00000133872	-0.247733	1.48e-07	1.21e-06
ENSG00000133706	-0.415687	1.51e-07	1.23e-06
ENSG00000113649	-0.297722	1.51e-07	1.23e-06
ENSG00000184481	0.668353	1.55e-07	1.26e-06
ENSG00000146232	0.615442	1.58e-07	1.29e-06
ENSG00000186918	-0.555617	1.62e-07	1.32e-06
ENSG00000065548	-0.379442	1.64e-07	1.34e-06
ENSG00000071994	-0.374364	1.67e-07	1.36e-06
ENSG00000170876	-0.381389	1.67e-07	1.36e-06
ENSG00000100316	-0.155191	1.69e-07	1.38e-06
ENSG00000169032	-0.467045	1.7e-07	1.38e-06
ENSG00000106153	-0.214372	1.72e-07	1.4e-06
ENSG00000169413	0.635803	1.73e-07	1.41e-06
ENSG00000006831	-0.256316	1.74e-07	1.42e-06
ENSG00000162144	0.37667	1.75e-07	1.42e-06
ENSG00000150457	0.419074	1.76e-07	1.43e-06
ENSG00000102786	-0.405639	1.78e-07	1.44e-06
ENSG00000184743	0.267721	1.81e-07	1.46e-06
ENSG00000130005	-0.335974	1.87e-07	1.51e-06
ENSG00000128965	-0.522748	1.88e-07	1.52e-06
ENSG00000164889	0.235905	1.94e-07	1.57e-06
ENSG00000164587	-0.202851	1.96e-07	1.58e-06
ENSG00000076108	-0.246479	1.97e-07	1.59e-06
ENSG00000185862	0.379887	1.98e-07	1.6e-06
ENSG00000213465	0.501074	1.99e-07	1.61e-06
ENSG00000140332	-0.340108	2.02e-07	1.63e-06
ENSG00000137492	-0.347044	2.05e-07	1.65e-06
ENSG00000167842	-0.8402	2.05e-07	1.66e-06
ENSG00000101189	-0.502741	2.07e-07	1.66e-06
ENSG00000116918	-0.418737	2.08e-07	1.67e-06
ENSG00000151694	0.470616	2.08e-07	1.68e-06
ENSG00000104872	-0.302847	2.09e-07	1.68e-06
ENSG00000106976	-0.619823	2.11e-07	1.7e-06
ENSG00000173065	0.589038	2.21e-07	1.77e-06
ENSG00000197971	0.275623	2.23e-07	1.79e-06
ENSG00000137076	0.143119	2.24e-07	1.8e-06
ENSG00000170909	-0.326577	2.27e-07	1.82e-06
ENSG00000198959	-1.05766	2.3e-07	1.84e-06
ENSG00000180011	-0.394557	2.31e-07	1.85e-06
ENSG00000180530	-0.302478	2.31e-07	1.85e-06
ENSG00000164466	-0.298004	2.32e-07	1.85e-06
ENSG00000157978	0.44271	2.33e-07	1.87e-06
ENSG00000205542	-0.549941	2.34e-07	1.87e-06
ENSG00000170312	-0.270729	2.36e-07	1.88e-06
ENSG00000099250	-0.345405	2.37e-07	1.9e-06
ENSG00000171862	0.21325	2.41e-07	1.92e-06
ENSG00000087077	0.271948	2.51e-07	2e-06
ENSG00000090861	-0.177314	2.57e-07	2.05e-06
ENSG00000166508	0.160668	2.58e-07	2.05e-06
ENSG00000120053	-0.627678	2.62e-07	2.08e-06
ENSG00000198492	-0.295894	2.66e-07	2.12e-06
ENSG00000140464	0.333017	2.68e-07	2.13e-06
ENSG00000163512	-0.708513	2.72e-07	2.16e-06
ENSG00000173757	-0.346984	2.74e-07	2.17e-06
ENSG00000183486	0.854473	2.81e-07	2.23e-06
ENSG00000152234	-0.176698	2.82e-07	2.24e-06
ENSG00000197283	-0.732907	2.84e-07	2.25e-06
ENSG00000105701	0.179086	2.84e-07	2.25e-06
ENSG00000101210	-0.220388	2.97e-07	2.35e-06
ENSG00000133318	-0.202194	3.03e-07	2.4e-06
ENSG00000171298	0.290283	3.03e-07	2.4e-06
ENSG00000166949	0.393488	3.04e-07	2.4e-06
ENSG00000023572	-0.55708	3.05e-07	2.41e-06
ENSG00000058804	-0.276777	3.08e-07	2.43e-06
ENSG00000134516	0.192852	3.09e-07	2.44e-06
ENSG00000099810	-0.432719	3.09e-07	2.44e-06
ENSG00000187688	0.358647	3.11e-07	2.45e-06
ENSG00000162777	0.676621	3.16e-07	2.49e-06
ENSG00000081087	0.462595	3.19e-07	2.52e-06
ENSG00000138688	0.463619	3.34e-07	2.63e-06
ENSG00000104866	0.472356	3.35e-07	2.64e-06
ENSG00000134627	-0.33766	3.36e-07	2.64e-06
ENSG00000124164	-0.520288	3.4e-07	2.67e-06
ENSG00000163812	0.307821	3.45e-07	2.71e-06
ENSG00000116786	0.303789	3.49e-07	2.74e-06
ENSG00000111785	0.870616	3.49e-07	2.74e-06
ENSG00000163497	-2.00808	3.71e-07	2.91e-06
ENSG00000090975	-0.739284	3.71e-07	2.91e-06
ENSG00000086712	-0.482886	3.79e-07	2.97e-06
ENSG00000119280	0.675135	3.79e-07	2.97e-06
ENSG00000204536	0.688284	3.82e-07	2.99e-06
ENSG00000211584	0.652273	3.88e-07	3.03e-06
ENSG00000110274	0.49022	3.89e-07	3.04e-06
ENSG00000153922	-0.339801	3.9e-07	3.05e-06
ENSG00000166025	-0.407647	3.92e-07	3.06e-06
ENSG00000055130	-0.367134	3.95e-07	3.08e-06
ENSG00000120526	-0.305743	4.02e-07	3.14e-06
ENSG00000160209	0.276207	4.03e-07	3.14e-06
ENSG00000064961	-0.261352	4.17e-07	3.25e-06
ENSG00000161016	-0.149096	4.26e-07	3.32e-06
ENSG00000166012	-0.433719	4.36e-07	3.39e-06
ENSG00000107821	-0.60004	4.42e-07	3.43e-06
ENSG00000163041	-0.225322	4.42e-07	3.44e-06
ENSG00000047056	-0.461666	4.48e-07	3.48e-06
ENSG00000233493	0.913966	4.51e-07	3.5e-06
ENSG00000143183	-0.340482	4.58e-07	3.55e-06
ENSG00000147459	0.310528	4.6e-07	3.57e-06
ENSG00000185504	0.324075	4.71e-07	3.66e-06
ENSG00000158417	-0.228186	4.73e-07	3.66e-06
ENSG00000135932	-0.260407	4.76e-07	3.68e-06
ENSG00000162889	0.242758	4.78e-07	3.7e-06
ENSG00000115956	-0.211692	4.81e-07	3.72e-06
ENSG00000114503	-0.351723	4.83e-07	3.74e-06
ENSG00000111206	0.266957	4.87e-07	3.76e-06
ENSG00000183527	-0.528194	4.88e-07	3.77e-06
ENSG00000112511	0.605334	4.91e-07	3.79e-06
ENSG00000164292	-0.488096	4.97e-07	3.83e-06
ENSG00000285492	0.9012	5.02e-07	3.87e-06
ENSG00000074054	0.321031	5.02e-07	3.87e-06
ENSG00000171793	-0.274285	5.08e-07	3.92e-06
ENSG00000114999	-0.523742	5.09e-07	3.92e-06
ENSG00000122545	-0.292907	5.09e-07	3.92e-06
ENSG00000100916	-1.11532	5.15e-07	3.96e-06
ENSG00000058866	0.818631	5.2e-07	4e-06
ENSG00000135905	0.229427	5.2e-07	4e-06
ENSG00000050767	0.568939	5.26e-07	4.04e-06
ENSG00000177542	0.40146	5.28e-07	4.05e-06
ENSG00000183929	-1.88843	5.31e-07	4.07e-06
ENSG00000081760	-0.451431	5.38e-07	4.13e-06
ENSG00000180549	0.648918	5.39e-07	4.13e-06
ENSG00000041880	-1.37974	5.46e-07	4.18e-06
ENSG00000155097	0.231874	5.5e-07	4.21e-06
ENSG00000119335	-0.175668	5.51e-07	4.21e-06
ENSG00000155849	0.436921	5.59e-07	4.27e-06
ENSG00000119547	0.464232	5.61e-07	4.29e-06
ENSG00000139842	-0.270061	5.63e-07	4.3e-06
ENSG00000074966	2.84174	5.76e-07	4.4e-06
ENSG00000111142	-0.296695	5.89e-07	4.5e-06
ENSG00000155561	0.198042	5.94e-07	4.53e-06
ENSG00000196547	0.359042	6e-07	4.57e-06
ENSG00000140367	-0.407911	6.02e-07	4.59e-06
ENSG00000188191	0.624056	6.06e-07	4.61e-06
ENSG00000185650	-0.703038	6.06e-07	4.61e-06
ENSG00000205765	0.312852	6.07e-07	4.62e-06
ENSG00000185787	-0.232822	6.16e-07	4.68e-06
ENSG00000151914	0.874979	6.2e-07	4.71e-06
ENSG00000167123	0.338996	6.22e-07	4.73e-06
ENSG00000101166	-0.368933	6.34e-07	4.81e-06
ENSG00000183696	1.32765	6.38e-07	4.84e-06
ENSG00000167395	0.414408	6.39e-07	4.84e-06
ENSG00000065970	0.479495	6.46e-07	4.9e-06
ENSG00000175352	0.502027	6.48e-07	4.91e-06
ENSG00000126107	0.415949	6.53e-07	4.95e-06
ENSG00000023734	-0.27753	6.56e-07	4.96e-06
ENSG00000068078	-1.78395	6.56e-07	4.96e-06
ENSG00000167930	0.464956	6.66e-07	5.03e-06
ENSG00000171566	-0.357678	6.69e-07	5.05e-06
ENSG00000119541	-0.379845	6.74e-07	5.09e-06
ENSG00000006282	0.509164	6.85e-07	5.17e-06
ENSG00000110042	-0.685881	6.99e-07	5.28e-06
ENSG00000197696	0.850095	7.03e-07	5.3e-06
ENSG00000187773	-4.86356	7.16e-07	5.4e-06
ENSG00000047315	-0.253613	7.28e-07	5.48e-06
ENSG00000129187	-0.343064	7.38e-07	5.55e-06
ENSG00000104361	0.363191	7.39e-07	5.56e-06
ENSG00000109079	0.617382	7.4e-07	5.56e-06
ENSG00000104043	0.26734	7.44e-07	5.59e-06
ENSG00000130943	1.43178	7.52e-07	5.65e-06
ENSG00000163453	0.657337	7.56e-07	5.67e-06
ENSG00000163376	0.522375	7.59e-07	5.69e-06
ENSG00000175220	0.25162	7.64e-07	5.73e-06
ENSG00000196642	0.224777	7.78e-07	5.83e-06
ENSG00000171658	4.85707	7.79e-07	5.84e-06
ENSG00000170385	0.324255	7.89e-07	5.91e-06
ENSG00000166927	0.606389	8e-07	5.99e-06
ENSG00000100379	0.732055	8.14e-07	6.09e-06
ENSG00000171469	0.648954	8.16e-07	6.1e-06
ENSG00000174021	-1.24494	8.16e-07	6.1e-06
ENSG00000136758	-0.222999	8.18e-07	6.11e-06
ENSG00000134453	-0.331644	8.18e-07	6.11e-06
ENSG00000070413	-0.307492	8.23e-07	6.14e-06
ENSG00000180758	-2.66202	8.24e-07	6.15e-06
ENSG00000085982	0.455506	8.29e-07	6.18e-06
ENSG00000138439	-0.630198	8.52e-07	6.35e-06
ENSG00000145743	0.556886	8.58e-07	6.39e-06
ENSG00000173218	0.637448	8.61e-07	6.41e-06
ENSG00000101558	-0.232534	8.9e-07	6.62e-06
ENSG00000247077	-0.28333	8.93e-07	6.64e-06
ENSG00000094916	0.1954	8.94e-07	6.64e-06
ENSG00000137710	-0.453674	9.11e-07	6.77e-06
ENSG00000198938	-0.50005	9.14e-07	6.79e-06
ENSG00000136710	0.511721	9.17e-07	6.81e-06
ENSG00000171148	-0.314118	9.18e-07	6.81e-06
ENSG00000121350	-0.44755	9.2e-07	6.82e-06
ENSG00000043355	-0.633504	9.24e-07	6.85e-06
ENSG00000171475	0.362723	9.28e-07	6.87e-06
ENSG00000173915	-0.646339	9.32e-07	6.9e-06
ENSG00000186603	-0.530324	9.34e-07	6.9e-06
ENSG00000068323	0.398307	9.34e-07	6.9e-06
ENSG00000103876	0.372915	9.36e-07	6.92e-06
ENSG00000140950	1.11246	9.41e-07	6.95e-06
ENSG00000107957	2.0436	9.51e-07	7.02e-06
ENSG00000173221	0.641245	9.64e-07	7.12e-06
ENSG00000100749	-0.388089	9.67e-07	7.13e-06
ENSG00000088298	0.54661	9.81e-07	7.23e-06
ENSG00000204576	-0.618903	9.9e-07	7.29e-06
ENSG00000172893	0.525537	1.01e-06	7.43e-06
ENSG00000197956	-0.682144	1.01e-06	7.46e-06
ENSG00000155876	0.479056	1.05e-06	7.69e-06
ENSG00000123562	-0.303886	1.05e-06	7.75e-06
ENSG00000113460	-0.311983	1.06e-06	7.83e-06
ENSG00000120889	-0.363341	1.08e-06	7.91e-06
ENSG00000074935	-0.676163	1.08e-06	7.94e-06
ENSG00000148773	0.153919	1.09e-06	7.99e-06
ENSG00000182446	0.24202	1.1e-06	8.03e-06
ENSG00000229619	0.94372	1.13e-06	8.31e-06
ENSG00000084207	0.208379	1.14e-06	8.34e-06
ENSG00000023892	0.379867	1.15e-06	8.41e-06
ENSG00000165527	-0.203311	1.17e-06	8.55e-06
ENSG00000197969	0.399354	1.17e-06	8.56e-06
ENSG00000185885	-0.642637	1.17e-06	8.56e-06
ENSG00000132749	0.564655	1.18e-06	8.59e-06
ENSG00000255026	-1.04988	1.19e-06	8.71e-06
ENSG00000165434	1.20923	1.2e-06	8.77e-06
ENSG00000155304	-0.33845	1.2e-06	8.79e-06
ENSG00000149187	-0.301387	1.21e-06	8.82e-06
ENSG00000138071	-0.135234	1.22e-06	8.87e-06
ENSG00000115806	-0.292017	1.25e-06	9.08e-06
ENSG00000108953	-0.176234	1.27e-06	9.27e-06
ENSG00000275066	0.401569	1.28e-06	9.3e-06
ENSG00000048162	-0.500017	1.28e-06	9.34e-06
ENSG00000197563	0.398845	1.34e-06	9.76e-06
ENSG00000269243	0.564104	1.35e-06	9.81e-06
ENSG00000065150	-0.189857	1.36e-06	9.89e-06
ENSG00000113916	1.64314	1.37e-06	9.92e-06
ENSG00000156931	0.550948	1.37e-06	9.95e-06
ENSG00000105576	0.249814	1.39e-06	1.01e-05
ENSG00000165802	0.22776	1.39e-06	1.01e-05
ENSG00000168490	2.35229	1.39e-06	1.01e-05
ENSG00000177272	1.42162	1.4e-06	1.01e-05
ENSG00000157538	0.356117	1.4e-06	1.02e-05
ENSG00000103005	0.341118	1.41e-06	1.02e-05
[truncated: 21,623 more rows]
