# Supplementary material for: IRF1 is a core transcriptional regulatory circuitry member promoting AML progression by regulating lipid metabolism
Source: Exp Hematol Oncol. 2025 Mar 1;14:25. doi: 10.1186/s40164-025-00612-z (PMC11871635; doi:10.1186/s40164-025-00612-z)
Supplement: Supplementary file 2 — Supplementary Material 2. [file 40164_2025_612_MOESM2_ESM.zip › Supplementary tables/Supplementary Table 23.xlsx]

## Sheet: RNAseq GSEA-results
NAME	SIZE	NES	qvalue
HALLMARK_MYC_TARGETS_V1	200	-2.61734	0
HALLMARK_UNFOLDED_PROTEIN_RESPONSE	112	-1.95915	0.000909
HALLMARK_MYC_TARGETS_V2	58	-1.83389	0.00306638
HALLMARK_MTORC1_SIGNALING	196	-1.66986	0.0150356
HALLMARK_ESTROGEN_RESPONSE_EARLY	161	-1.67497	0.0177093
HALLMARK_G2M_CHECKPOINT	197	-1.6364	0.0201245
HALLMARK_ALLOGRAFT_REJECTION	163	-1.68068	0.0203716
HALLMARK_IL2_STAT5_SIGNALING	176	-1.5833	0.0299392
HALLMARK_TNFA_SIGNALING_VIA_NFKB	184	-1.55883	0.0315333
