# Supplementary material for: IRF1 is a core transcriptional regulatory circuitry member promoting AML progression by regulating lipid metabolism
Source: Exp Hematol Oncol. 2025 Mar 1;14:25. doi: 10.1186/s40164-025-00612-z (PMC11871635; doi:10.1186/s40164-025-00612-z)
Supplement: Supplementary file 2 — Supplementary Material 2. [file 40164_2025_612_MOESM2_ESM.zip › Supplementary tables/Supplementary Table 3.xlsx]

## Sheet: Sheet1
The RT-qPCR primers
Gene		Sequence
GAPDH forward		TGCACCACCAACTGCTTAG
GAPDH reverse		GATGCAGGGATGATGTTC
IRF1 forward		CTGTGCGAGTGTACCGGATG
IRF1 reverse		ATCCCCACATGACTTCCTCTT
ELF1 forward		TGTGGAAGAGCCCAATGACAT
ELF1 reverse		AGCTTCAACTGTAAGGGTGATG
ETV6 forward		ATCAACCTCTCTCATCGGGAA
ETV6 reverse		CAGTCTGCTATTCTCCCAATGG
RUNX2 forward		TACCAGCCACCGAGACCAA
RUNX2 reverse		AGAGGCTGTTTGATGCCATAG
MEF2D forward		CGTGCTATGTGACTGCGAGAT
MEF2D reverse		GCGTCGGTACTTGTCCTCC
FOXP1 forward		TGGCATCTCATAAACCATCAGC
FOXP1 reverse		GGTCCACTCATCTTCGTCTCAG
c-MYC forward		TCCCTCCACTCGGAAGGAC
c-MYC reverse		CTGGTGCATTTTCGGTTGTTG
EIF3D forward		CTGGAGGAGGGCAAATACCT
EIF3D reverse		CTCGGTGGAAGGACAAACTC
HNRNPA3 forward		ATTGTGTGGTAATGAGAGACCC
HNRNPA3 reverse		GTTAGATGGGCACCAGGCTT
HSP90AB1 forward		AAAGGCGAACGTCTCAACC
HSP90AB1 reverse		GGTCCTGTGCGGTCACTTAG
MAD2L1 forward		TTGCTTGTAACTACTGATCTTGAGC
MAD2L1 reverse		TTCTGAACTGAACACTTGTATAACCA
FASN forward		CACAGGGACAACCTGGAGTT
FASN reverse		ACTCCACAGGTGGGAACAAG
SREBP1 forward		GGAGCCATGGATTGCACTTT
SREBP1 reverse		GGCCAGGGAAGTCACTGT
ACACA forward		ATGGGCGGAATGGTCTCTTTC
ACACA reverse		TGGGGACCTTGTCTTCATCAT
SCD forward		CGACGTGGCTTTTTCTTCTC
SCD reverse		CCTTCTCTTTGACAGCTGGG
