# Supplementary material for: IRF1 is a core transcriptional regulatory circuitry member promoting AML progression by regulating lipid metabolism
Source: Exp Hematol Oncol. 2025 Mar 1;14:25. doi: 10.1186/s40164-025-00612-z (PMC11871635; doi:10.1186/s40164-025-00612-z)
Supplement: Supplementary file 2 — Supplementary Material 2. [file 40164_2025_612_MOESM2_ESM.zip › Supplementary tables/Supplementary Table 4.xlsx]

## Sheet: Sheet1
Antibody	information
IRF1	11335-1-AP, Proteintech, China
ELF1	ab64937, Abcam, USA
ETV6	A1637, Abclonal, USA
RUNX2	20700-1-AP, Proteintech, China
MEF2D	14353-1-AP, Proteintech, China
IgG	ab172730, Abcam, USA
GAPDH	ab128915, Abcam, USA
PARP	9542, CST, USA
Cleaved caspase-3	9661S, CST,USA
BCL-2	12789-1-AP, Proteintech, China
Mcl-1	16225-1-AP, Proteintech, China
c-Myc	9402, CST, USA
CDK2	ab32147, Abcam, USA
CDK4	11026-1-AP, Proteintech, China
CDK6	3136, CST,USA
FASN	10624-2-AP, Proteintech, China
SREBP1	ab3259, Abcam, USA
ACC	3676S, CST,USA
SCD	28678-1-AP, Proteintech, China
HSP90α	sc-515081, Santa Cruz, USA
goat anti-rabbit IgG (H+L)	111–035-003, Iackson, USA
goat anti-mouse IgG (H+L)	115–035-003, Iackson, USA
