# Supplementary material for: IRF1 is a core transcriptional regulatory circuitry member promoting AML progression by regulating lipid metabolism
Source: Exp Hematol Oncol. 2025 Mar 1;14:25. doi: 10.1186/s40164-025-00612-z (PMC11871635; doi:10.1186/s40164-025-00612-z)
Supplement: Supplementary file 2 — Supplementary Material 2. [file 40164_2025_612_MOESM2_ESM.zip › Supplementary tables/Supplementary Table 5.xlsx]

## Sheet: Sheet1
IRF1	sequence
Control	ATGCATATGTTGGTACCATCAGTGGTATTCCACAGGCCACTTACGCTCTATTTGTTTTTCTTCATTCTTTTTTCTGTCCCTCAGACTGGGTAATCTCAATTGACCTGTCTTCAAATTCACTGATTCATTCTTTGCCTACTCACATAGCTGTTGACCCCTTCTAGTGCATTGTTCATTTCACTTATTTTACTTCTTAACTCAAAATTTCTAAGTCCTTTTTTATAATTTCTATTCTTTTACTGAAATCTGCTATTAGGCGAGACACTGTTTTCATGCTTTCCTTTAGTTCTTTGCATATGGTTTCTTTTAGCTCTTTCAGTACATTTAAAAATACTTGATTTAAAATCTTAATCTATTAAGTTCAATTCCTGAGCTTCCTCAAGGACAGTTTCTATTAAT…
E1	GCTGAACTAAACAGAAGAGAAACAGGGAAATAAACAGCATGGCAACCTACATCAACAGAAACTTAATTATTCACCCTGGATAACTGAGTGTGTGAGTGTGACTGCAAATAACAATATAGCAAAGAGAAGTTTGAGATCTTTGGCTCAGTCATTCTAGAATCCTGAGTCACAGCAAATGCACAGCCTCCATGAGGCTGAGCCACACATGAAAGCTGCTTCCACCCACAGACTGGTAGAGGCCACTGACATGCTTAACGATGATGATGATGATAAAAATAGCTACCACGGGCTACCACGTGCACACACATGTTAAGCAGTTCAAACAGGTTATTTTGTTTAATTCATACCACAAATCTTTGAGGTAAGTATTCTTGTTCCCGTTTTATAGAGGTAGAAACT…
E2	GGTGAAAGGGTGGTGTGGGGCCTGAGGTCAGCGTTGCTTCCTCAGTCCACATCTCCTCCCAGAGGATGGTCCACCAACGTCCTTCATCTGCCCTCCCCCTTTAAAAACCACTGTCAGCCCGGCACGGTGGCTCATGCCTGTAATCCCAGCACTTTGGGAGGCTGAGGTGGGTGGATCACCTGAGGTTGGGAGTTCGAGACTAGCCTGAGCAACATGGAGAAACCCCGTCTCTACTAAAAACACAAAAATTGGCTGGGTGTGATGGTGCATGCCTGCAATCCCAGCTACTCGGGAGGCTGAGGCAGGAGAATTACTTGAACCCAGGAGGCAGAGGTTGCGATGAGCCGAGATCACGCCATTGCACTCCAGCCTGGGCAACAAGAGTGAAACTCCATCTCA…
