# Supplementary material for: IRF1 is a core transcriptional regulatory circuitry member promoting AML progression by regulating lipid metabolism
Source: Exp Hematol Oncol. 2025 Mar 1;14:25. doi: 10.1186/s40164-025-00612-z (PMC11871635; doi:10.1186/s40164-025-00612-z)
Supplement: Supplementary file 2 — Supplementary Material 2. [file 40164_2025_612_MOESM2_ESM.zip › Supplementary tables/Supplementary Table 6.xlsx]

## Sheet: Sheet1
IRF1 Enhancer sgRNA sequences
sgRNA1	ATGGTAGTCACCATAAGGTC
sgRNA2	GATCACCAACCGATCACTAC
sgRNA3	ATTGACAATGGTAATCACTT
sgRNA4	GACTCTAAATCGGCAAAAAG
