# Supplementary material for: IRF1 is a core transcriptional regulatory circuitry member promoting AML progression by regulating lipid metabolism
Source: Exp Hematol Oncol. 2025 Mar 1;14:25. doi: 10.1186/s40164-025-00612-z (PMC11871635; doi:10.1186/s40164-025-00612-z)
Supplement: Supplementary file 2 — Supplementary Material 2. [file 40164_2025_612_MOESM2_ESM.zip › Supplementary tables/Supplementary Table 7.xlsx]

## Sheet: MV4_IRF1_peaks
IRF1 CUT&Tag peaks in MV4-11
chr	start	end
chr1	10004	10606
chr1	12034	12736
chr1	16853	18461
chr1	19047	19527
chr1	29121	30025
chr1	136266	136822
chr1	138894	139294
chr1	180829	182118
chr1	182492	184602
chr1	185091	186743
chr1	189417	190454
chr1	191381	192302
chr1	199315	200281
chr1	366293	366708
chr1	368851	369999
chr1	378393	378775
chr1	380879	382502
chr1	432717	434881
chr1	487079	487439
chr1	488106	488458
chr1	529086	529616
chr1	598446	598994
chr1	608921	612681
chr1	668623	669907
chr1	770352	771161
chr1	777583	779679
chr1	817505	817892
chr1	820832	821232
chr1	822474	822939
chr1	827599	828150
chr1	901357	901701
chr1	903669	904202
chr1	905198	906110
chr1	906518	907220
chr1	910663	911356
chr1	913129	914583
chr1	918924	920344
chr1	920961	922751
chr1	923226	923754
chr1	925804	926246
chr1	929726	930664
chr1	931169	931963
chr1	936920	937302
chr1	938154	938529
chr1	944401	946250
chr1	947248	947640
chr1	958879	959771
chr1	960645	960978
chr1	961557	961902
chr1	966183	968435
chr1	973406	973877
chr1	974770	975293
chr1	975676	976549
chr1	978194	979024
chr1	979548	980297
chr1	981843	982806
chr1	983994	984473
chr1	997158	998438
chr1	1004446	1004816
chr1	1006101	1006433
chr1	1012903	1014107
chr1	1015214	1015697
chr1	1016917	1017385
chr1	1018155	1018608
chr1	1019175	1023216
chr1	1024381	1024847
chr1	1025363	1025918
chr1	1026498	1026868
chr1	1027855	1028451
chr1	1030790	1032307
chr1	1037013	1037861
chr1	1038227	1041398
chr1	1042661	1043907
chr1	1044823	1045188
chr1	1046910	1047390
chr1	1051525	1051868
chr1	1056345	1056835
chr1	1058682	1059194
chr1	1059528	1060083
chr1	1062453	1062947
chr1	1063914	1064700
chr1	1067219	1067867
chr1	1069362	1070088
chr1	1072753	1073697
chr1	1074130	1075277
chr1	1079042	1080420
chr1	1080991	1083376
chr1	1083835	1084881
chr1	1085835	1086249
chr1	1087485	1087983
chr1	1088903	1089409
chr1	1107913	1108494
chr1	1115880	1116952
chr1	1117561	1117985
chr1	1121749	1123118
chr1	1123535	1125837
chr1	1142232	1144882
chr1	1145306	1147156
chr1	1147967	1148507
chr1	1149321	1149681
chr1	1150260	1150620
chr1	1151133	1151633
chr1	1162263	1162761
chr1	1167913	1168687
chr1	1169052	1170246
chr1	1170754	1172135
chr1	1181472	1182300
chr1	1182658	1183048
chr1	1197795	1198155
chr1	1199022	1199617
chr1	1200495	1201091
chr1	1201736	1202241
chr1	1202670	1203507
chr1	1204628	1205005
chr1	1207729	1209233
chr1	1210586	1211457
chr1	1212734	1214005
chr1	1222429	1223519
chr1	1228530	1229050
chr1	1231039	1233348
chr1	1233939	1234321
chr1	1235844	1237422
chr1	1241782	1242369
chr1	1242981	1243594
chr1	1243929	1244517
chr1	1248214	1249694
chr1	1250111	1251061
chr1	1252740	1253091
chr1	1255118	1255696
chr1	1259071	1259401
chr1	1260236	1260583
chr1	1267392	1268073
chr1	1272563	1273532
chr1	1273922	1274454
chr1	1284563	1285986
chr1	1291385	1291881
chr1	1293607	1294124
chr1	1295509	1297189
chr1	1297609	1298116
chr1	1299103	1299664
chr1	1302284	1302757
chr1	1303090	1303891
chr1	1305174	1307014
chr1	1307364	1309345
chr1	1310746	1312195
chr1	1312586	1312992
chr1	1314823	1315244
chr1	1319523	1320134
chr1	1320847	1321633
chr1	1324324	1325379
chr1	1326957	1327519
chr1	1327939	1328961
chr1	1331123	1331495
chr1	1332732	1333911
chr1	1335949	1336482
chr1	1340248	1340660
chr1	1343074	1343832
chr1	1344313	1345259
chr1	1345852	1346569
chr1	1347897	1349959
chr1	1351546	1354733
chr1	1358570	1360150
chr1	1370663	1376569
chr1	1377694	1378685
chr1	1384182	1384522
chr1	1396988	1397339
chr1	1399431	1400580
chr1	1400963	1402994
chr1	1406808	1407220
chr1	1419040	1419854
chr1	1420428	1421553
chr1	1432064	1435872
chr1	1437313	1438753
chr1	1439684	1440117
chr1	1440788	1441135
chr1	1444501	1445327
chr1	1455518	1455865
chr1	1456267	1456926
chr1	1458995	1459653
chr1	1467060	1467983
chr1	1470742	1472652
chr1	1475033	1475918
chr1	1478227	1480079
chr1	1481888	1482731
chr1	1491574	1492289
chr1	1494612	1495697
chr1	1504818	1505639
chr1	1508043	1509831
chr1	1510722	1511101
chr1	1511495	1514390
chr1	1517197	1517612
chr1	1519929	1520722
chr1	1521186	1521850
chr1	1522631	1523173
chr1	1524672	1525159
chr1	1526096	1526972
chr1	1529050	1530006
chr1	1533342	1534412
chr1	1535237	1535900
chr1	1537372	1537986
chr1	1538368	1539582
chr1	1554017	1555903
chr1	1557713	1558334
chr1	1559379	1559732
chr1	1568404	1568732
chr1	1574137	1575358
chr1	1583642	1584001
chr1	1593917	1594265
chr1	1596861	1597358
chr1	1600549	1601847
chr1	1602941	1604045
chr1	1604851	1606786
chr1	1614515	1617230
chr1	1618272	1618816
chr1	1619407	1619798
chr1	1621634	1622004
chr1	1625285	1625671
chr1	1627735	1628395
chr1	1632377	1632821
chr1	1634282	1634886
chr1	1638252	1638796
chr1	1644313	1645521
chr1	1647660	1648173
chr1	1658596	1659786
chr1	1665863	1666504
chr1	1673426	1673934
chr1	1674575	1675526
chr1	1678312	1678692
chr1	1683941	1684320
chr1	1691154	1693890
chr1	1697067	1698005
chr1	1698939	1699275
chr1	1702892	1703363
chr1	1704507	1704841
chr1	1707207	1708920
chr1	1712236	1712606
chr1	1723935	1725122
chr1	1726787	1727183
chr1	1729523	1731132
chr1	1737589	1738158
chr1	1743930	1744723
chr1	1745657	1747225
chr1	1749155	1749483
chr1	1749997	1750631
chr1	1753250	1753721
chr1	1755637	1756183
chr1	1759022	1759487
chr1	1762767	1763121
chr1	1763970	1765299
chr1	1777905	1781964
chr1	1782346	1783348
chr1	1788087	1788609
chr1	1789935	1790279
chr1	1890757	1892094
chr1	1893442	1894231
chr1	1899575	1900376
chr1	1901718	1902364
chr1	1906426	1909684
chr1	1914313	1915073
chr1	1919096	1919871
chr1	1920275	1920816
chr1	1922277	1923100
chr1	1925842	1926178
chr1	1928378	1928724
chr1	1938576	1939571
chr1	1942496	1943063
chr1	1965583	1966194
chr1	1968891	1969228
chr1	1974538	1974990
chr1	2025292	2025813
chr1	2049509	2049852
chr1	2068600	2069228
chr1	2093381	2094274
chr1	2103281	2103833
chr1	2110767	2111335
chr1	2112424	2113062
chr1	2115627	2116266
chr1	2124292	2124807
chr1	2126858	2127879
chr1	2128578	2128941
chr1	2133014	2134043
chr1	2135392	2136335
chr1	2142616	2142986
chr1	2144705	2145091
chr1	2146010	2146484
chr1	2149800	2150213
chr1	2151134	2151696
chr1	2160415	2160786
chr1	2178365	2179058
chr1	2186003	2186464
chr1	2189300	2189971
chr1	2190354	2192207
chr1	2194826	2195811
chr1	2198688	2199573
chr1	2203116	2204898
chr1	2205321	2206033
chr1	2206818	2208266
chr1	2208690	2209218
chr1	2209736	2210113
chr1	2212637	2213574
chr1	2214317	2214773
chr1	2215272	2215762
chr1	2224333	2225351
chr1	2226367	2226942
chr1	2227495	2228023
chr1	2228849	2229665
chr1	2230228	2230577
chr1	2230959	2231319
chr1	2231682	2232660
chr1	2233080	2235131
chr1	2236823	2237161
chr1	2237691	2238987
chr1	2246001	2247192
chr1	2247795	2248281
chr1	2249980	2250402
chr1	2254728	2255327
chr1	2255816	2256965
chr1	2267300	2268489
chr1	2269112	2269642
chr1	2270582	2271298
chr1	2273759	2274136
chr1	2277782	2278248
chr1	2287744	2288218
chr1	2289037	2291584
chr1	2292068	2293351
chr1	2299585	2302041
chr1	2305806	2306630
chr1	2312434	2314788
chr1	2315181	2315655
chr1	2316658	2317166
chr1	2317914	2318308
chr1	2324134	2324603
chr1	2333115	2333773
chr1	2336286	2336841
chr1	2342301	2342755
chr1	2355984	2357659
chr1	2373327	2373896
chr1	2378249	2378613
chr1	2381233	2382638
chr1	2385718	2386148
chr1	2391166	2392343
chr1	2409107	2409546
chr1	2411438	2414744
chr1	2415780	2416206
chr1	2420038	2420385
chr1	2453591	2454391
chr1	2499278	2500092
chr1	2506848	2507604
chr1	2527606	2528581
chr1	2543899	2544626
chr1	2545724	2549171
chr1	2552552	2553913
chr1	2554866	2556797
chr1	2558440	2558926
chr1	2568409	2568815
chr1	2585391	2586616
chr1	2603335	2603666
chr1	2605269	2605615
chr1	2652907	2654168
chr1	2654732	2655167
chr1	2689958	2690628
chr1	2692489	2692879
chr1	2748320	2748674
chr1	2813238	2813608
chr1	2883844	2884174
chr1	2895790	2896328
chr1	2902399	2902906
chr1	2907873	2908740
chr1	2926503	2927238
chr1	2933164	2933504
chr1	3001667	3002237
chr1	3027761	3028267
chr1	3030389	3030825
chr1	3036376	3036807
chr1	3038742	3039083
chr1	3105845	3106534
chr1	3152851	3153447
chr1	3160334	3160851
chr1	3170184	3171479
chr1	3180925	3181369
chr1	3197152	3197525
chr1	3206411	3207186
chr1	3211762	3212137
chr1	3242056	3242451
chr1	3245398	3246334
chr1	3250632	3251351
chr1	3259212	3259699
chr1	3263266	3263996
chr1	3269413	3270144
chr1	3281940	3282272
chr1	3309959	3310553
chr1	3311989	3313423
chr1	3360855	3361545
chr1	3382370	3382877
chr1	3408090	3409033
chr1	3426940	3427285
chr1	3437156	3437540
chr1	3452911	3453690
chr1	3454498	3454972
chr1	3455766	3456584
chr1	3466532	3467041
chr1	3468331	3469095
chr1	3469941	3470350
chr1	3473675	3474216
chr1	3476493	3477194
chr1	3482912	3483317
chr1	3490245	3493041
chr1	3495404	3495794
chr1	3496198	3496665
chr1	3498036	3499078
chr1	3510140	3512162
chr1	3515746	3516848
chr1	3519600	3519995
chr1	3520437	3520796
chr1	3522773	3524229
chr1	3525195	3525539
chr1	3529054	3529605
chr1	3530028	3531519
chr1	3531908	3532414
chr1	3538704	3539234
chr1	3542942	3543522
chr1	3544365	3544827
chr1	3549432	3550226
chr1	3554000	3554483
chr1	3560575	3561088
chr1	3585475	3586480
chr1	3599007	3599345
chr1	3612359	3612829
chr1	3613862	3614251
chr1	3615219	3615565
chr1	3618690	3619675
chr1	3623860	3625740
chr1	3649541	3650161
chr1	3663603	3664108
chr1	3676741	3677815
chr1	3681444	3682122
chr1	3683502	3684130
chr1	3697028	3697571
chr1	3707751	3708104
chr1	3714707	3715074
chr1	3741541	3741937
chr1	3772893	3773362
chr1	3774395	3775049
chr1	3775628	3776427
chr1	3778058	3778914
chr1	3779425	3779787
chr1	3796071	3796545
chr1	3807687	3808145
chr1	3811092	3811628
chr1	3815329	3817071
chr1	3856961	3857571
chr1	3866108	3866617
chr1	3869445	3870022
chr1	3891555	3892967
chr1	3900386	3902365
chr1	3903189	3903585
chr1	3905434	3906668
chr1	3910309	3910683
chr1	3919670	3920014
chr1	3923604	3923998
chr1	3973495	3973850
chr1	4007287	4007664
chr1	4077689	4078313
chr1	4118702	4119160
chr1	4395907	4396253
chr1	4482674	4483018
chr1	4633170	4633683
chr1	4941275	4941648
chr1	5379420	5379758
chr1	5429398	5429822
chr1	5526286	5527015
chr1	5571468	5571880
chr1	5726100	5726465
chr1	5741679	5742158
chr1	5798246	5798617
chr1	5810861	5811212
chr1	5811716	5812056
chr1	5840417	5840955
chr1	5855315	5855873
chr1	5858210	5858614
chr1	5859185	5859562
chr1	5874598	5874938
chr1	5907057	5907677
chr1	5962420	5962841
chr1	5975353	5976068
chr1	5976720	5977264
chr1	5980043	5980912
chr1	5991780	5992458
chr1	5995698	5996603
chr1	5998149	5999118
chr1	6000534	6002105
chr1	6008871	6009425
chr1	6014043	6014398
chr1	6025403	6028700
chr1	6035635	6035988
chr1	6036648	6037471
chr1	6041176	6041651
chr1	6049292	6050259
chr1	6053484	6054014
chr1	6056650	6057071
chr1	6068562	6069313
chr1	6076517	6076884
chr1	6082910	6083547
chr1	6085693	6086088
chr1	6087202	6087563
chr1	6090220	6090637
chr1	6094396	6095382
chr1	6100103	6100675
chr1	6103906	6104304
chr1	6112203	6112926
chr1	6129719	6130117
chr1	6141952	6142633
chr1	6155441	6156187
chr1	6166796	6167206
chr1	6169826	6172110
chr1	6183046	6183404
chr1	6199048	6200515
chr1	6204027	6204586
chr1	6207108	6207458
chr1	6212225	6213333
chr1	6234842	6236432
chr1	6242873	6243748
chr1	6245202	6245692
chr1	6247902	6248384
chr1	6262375	6263014
chr1	6264688	6265413
chr1	6280559	6281058
chr1	6304904	6305274
chr1	6336541	6337491
chr1	6338660	6339257
chr1	6349047	6349555
chr1	6354216	6354608
chr1	6355153	6355965
chr1	6358193	6358806
chr1	6393016	6394128
chr1	6395373	6395764
chr1	6398590	6399057
chr1	6445177	6445666
chr1	6467270	6468041
chr1	6488285	6490811
chr1	6502069	6502824
chr1	6506915	6508248
chr1	6512639	6513024
chr1	6526781	6527469
chr1	6531326	6531747
chr1	6579521	6581102
chr1	6586351	6587872
chr1	6589044	6589729
chr1	6591086	6592043
chr1	6592585	6592966
chr1	6593301	6593712
chr1	6600792	6601315
chr1	6602438	6604122
chr1	6612288	6613960
chr1	6620545	6620974
chr1	6624925	6625623
chr1	6632413	6632915
chr1	6634867	6635375
chr1	6701469	6702282
chr1	6720316	6720895
chr1	6743422	6744048
chr1	6745036	6745760
chr1	6784297	6785358
chr1	6785886	6786398
chr1	6924045	6924409
chr1	6961848	6962239
chr1	7000140	7000498
chr1	7061221	7061551
chr1	7069663	7070013
chr1	7107960	7108337
chr1	7110700	7111061
chr1	7113972	7115452
chr1	7548428	7549328
chr1	7550237	7550605
chr1	7557939	7558743
chr1	7564974	7565429
chr1	7611025	7611482
chr1	7647165	7647835
chr1	7661504	7662103
chr1	7667969	7668465
chr1	7669525	7669856
chr1	7676522	7677042
chr1	7681832	7682181
chr1	7683826	7684324
chr1	7685359	7685715
chr1	7702903	7703354
chr1	7704223	7705290
chr1	7771016	7771929
chr1	7783995	7784454
chr1	7859769	7860429
chr1	7885484	7886221
chr1	7901826	7902162
chr1	7942253	7942594
chr1	7952261	7952764
chr1	7953865	7954507
chr1	7961147	7961992
chr1	8026336	8027261
chr1	8211139	8212035
chr1	8217251	8217665
chr1	8220928	8221493
chr1	8313483	8314130
chr1	8314489	8315031
chr1	8338294	8339168
chr1	8345324	8345765
chr1	8349145	8349629
chr1	8357847	8358318
chr1	8364598	8365090
chr1	8365871	8366261
chr1	8374059	8374790
chr1	8424131	8424722
chr1	8501529	8502068
chr1	8703162	8703735
chr1	8817164	8817494
chr1	8848646	8849554
chr1	8859673	8860289
chr1	8862406	8862887
chr1	8869432	8869950
chr1	8877016	8877444
chr1	8877936	8879517
chr1	8890646	8891327
chr1	8921391	8921726
chr1	9004351	9004898
chr1	9010070	9010462
chr1	9037734	9039057
chr1	9041405	9041852
chr1	9066907	9067809
chr1	9069276	9069706
chr1	9070037	9070429
chr1	9071517	9072210
chr1	9078909	9079424
chr1	9119902	9120931
chr1	9128340	9129124
chr1	9129492	9129895
chr1	9135079	9135468
chr1	9143231	9143987
chr1	9233233	9233870
chr1	9234244	9235230
chr1	9235731	9236145
chr1	9239816	9240166
chr1	9242523	9243135
chr1	9247274	9248213
chr1	9250568	9250966
chr1	9265764	9266155
chr1	9266865	9267222
chr1	9275516	9276012
chr1	9281611	9282181
chr1	9294936	9295696
chr1	9323719	9324091
chr1	9333483	9333974
chr1	9338261	9338622
chr1	9350372	9350702
chr1	9384523	9385062
chr1	9385664	9386551
chr1	9397724	9398379
chr1	9412476	9413254
chr1	9413635	9413979
chr1	9416404	9417356
chr1	9473082	9473521
chr1	9495036	9495507
chr1	9539268	9539696
chr1	9540045	9540450
chr1	9565279	9565801
chr1	9588904	9589760
chr1	9590185	9592501
chr1	9593405	9594390
chr1	9612577	9613398
chr1	9625732	9627554
chr1	9629592	9630335
chr1	9630803	9631424
chr1	9644953	9645316
chr1	9649329	9649656
chr1	9650967	9653535
chr1	9654226	9655040
chr1	9657490	9657823
chr1	9674426	9674836
chr1	9676032	9676658
chr1	9689563	9690173
chr1	9716371	9717747
chr1	9718840	9719527
chr1	9720776	9721111
chr1	9721741	9722161
chr1	9723986	9725376
chr1	9730713	9731464
chr1	9733581	9734329
chr1	9806763	9807118
chr1	9824071	9824578
chr1	9825314	9825767
chr1	9835888	9836256
chr1	9843829	9844176
chr1	9848415	9849687
chr1	9850589	9850964
chr1	9859075	9859483
chr1	9867397	9868339
chr1	9871190	9871789
chr1	9874990	9875420
chr1	9877860	9878246
chr1	9884775	9885211
chr1	9894457	9895140
chr1	9900254	9900862
chr1	9901532	9902089
chr1	9910001	9911114
chr1	9943014	9943788
chr1	9950466	9951031
chr1	10032841	10033537
chr1	10035598	10035943
chr1	10058561	10058933
chr1	10152942	10153323
chr1	10210049	10210730
chr1	10377317	10377686
chr1	10396138	10396554
chr1	10397989	10401007
chr1	10425934	10426535
chr1	10429996	10431216
chr1	10466284	10466936
chr1	10472009	10472721
chr1	10475002	10475559
chr1	10618100	10618767
chr1	10624448	10624886
chr1	10631151	10631857
chr1	10662720	10663656
chr1	10667622	10669055
chr1	10674353	10674724
chr1	10687413	10687802
chr1	10700177	10700654
chr1	10702224	10703225
chr1	10710448	10711013
chr1	10715001	10715390
chr1	10736456	10736824
chr1	10744108	10744885
chr1	10755689	10756270
chr1	10849344	10849881
chr1	10888406	10888920
chr1	10897950	10899386
chr1	10899997	10900423
chr1	10903713	10904676
chr1	10910125	10910935
chr1	10911370	10911965
chr1	10934744	10935407
chr1	10945905	10946725
chr1	10965049	10966308
chr1	10973765	10974492
chr1	10976060	10976550
chr1	11012007	11013075
chr1	11045325	11045761
chr1	11052097	11052447
chr1	11053349	11054022
chr1	11055640	11056279
chr1	11059664	11060515
chr1	11063439	11064352
chr1	11068273	11068678
chr1	11099404	11099818
chr1	11249782	11250151
chr1	11262591	11263082
chr1	11272726	11273816
chr1	11282800	11283306
chr1	11373205	11373536
chr1	11375144	11375726
chr1	11395748	11396219
chr1	11434472	11435095
chr1	11450953	11451305
chr1	11501882	11502329
chr1	11528656	11529087
chr1	11530323	11530937
chr1	11617403	11617735
chr1	11634176	11634604
chr1	11642201	11642889
chr1	11646080	11646557
chr1	11647610	11648110
chr1	11661132	11662548
chr1	11663718	11664957
chr1	11670587	11672217
chr1	11672593	11673902
chr1	11674781	11675452
chr1	11676974	11677807
chr1	11680572	11681882
chr1	11692569	11692910
chr1	11693490	11694067
chr1	11704601	11704949
chr1	11707431	11708107
chr1	11713922	11714429
chr1	11719440	11720382
chr1	11724122	11724531
chr1	11730215	11731208
chr1	11735786	11736525
chr1	11737800	11738990
chr1	11747270	11748250
chr1	11748749	11751487
chr1	11778534	11778892
chr1	11779496	11780101
chr1	11784243	11785371
chr1	11787558	11788618
chr1	11790205	11791469
chr1	11791811	11792213
chr1	11800279	11800824
chr1	11803137	11803709
chr1	11805171	11806564
chr1	11833862	11834266
chr1	11835808	11836201
chr1	11837109	11837851
chr1	11838212	11838689
chr1	11847026	11847822
chr1	11851277	11851920
chr1	11854656	11855141
chr1	11881561	11881925
chr1	11898292	11898695
chr1	11906656	11907810
chr1	11908384	11909796
chr1	11912082	11912602
chr1	11922762	11923160
chr1	11925192	11925883
chr1	11926588	11927012
chr1	11933131	11933469
chr1	11934330	11935077
chr1	11936519	11936879
chr1	11937238	11937581
chr1	11952673	11953201
chr1	11960471	11960863
chr1	11965422	11966241
chr1	11967090	11967505
chr1	11978169	11978555
chr1	11979865	11980821
chr1	11991246	11991578
chr1	12019276	12020701
chr1	12021808	12022977
chr1	12029825	12030223
chr1	12031044	12031628
chr1	12054194	12054535
chr1	12072523	12072894
chr1	12123385	12123777
chr1	12125422	12125754
chr1	12126858	12127484
chr1	12140635	12141751
chr1	12142326	12144062
chr1	12150437	12151144
chr1	12153106	12153693
chr1	12161161	12162418
chr1	12166420	12167833
chr1	12168461	12168927
chr1	12170081	12170715
chr1	12173576	12173912
chr1	12177918	12178574
chr1	12180239	12181245
chr1	12184073	12185129
chr1	12185666	12186396
chr1	12187849	12188195
chr1	12191407	12192125
chr1	12196529	12197466
chr1	12210006	12210334
chr1	12229898	12230522
chr1	12508150	12508729
chr1	12515842	12516284
chr1	12528379	12528740
chr1	12531499	12532109
chr1	12541241	12542033
chr1	12547619	12548183
chr1	12550222	12550621
chr1	12552428	12552773
chr1	12585476	12586096
chr1	12591881	12592253
chr1	12595841	12597063
chr1	12601045	12601426
chr1	12616966	12617309
chr1	12618101	12619970
chr1	12630947	12631294
chr1	12797030	12797422
chr1	13392694	13393066
chr1	13467946	13468304
chr1	13657591	13658516
chr1	13748889	13749972
chr1	14420342	14420787
chr1	14598552	14598940
chr1	14765775	14766228
chr1	14784023	14784641
chr1	14791566	14791913
chr1	14810457	14810948
chr1	14923855	14924249
chr1	14924734	14925192
chr1	15001694	15002090
chr1	15015594	15016484
chr1	15030833	15031295
chr1	15039098	15039431
chr1	15063378	15064326
chr1	15080147	15080531
chr1	15114613	15114999
chr1	15247031	15247542
chr1	15261370	15261876
chr1	15345761	15346207
chr1	15350226	15350646
chr1	15362485	15363202
chr1	15409150	15412311
chr1	15413837	15414707
chr1	15415835	15416843
chr1	15417397	15417882
chr1	15421310	15421815
chr1	15422795	15423309
chr1	15444478	15444893
chr1	15505654	15506002
chr1	15520761	15521150
chr1	15523932	15525535
chr1	15526677	15527382
chr1	15584653	15585031
chr1	15603238	15603921
chr1	15617344	15618093
chr1	15683072	15683517
chr1	15684672	15685034
chr1	15724501	15724938
chr1	15738429	15739408
chr1	15740459	15740887
chr1	15747428	15747859
chr1	15757803	15758154
chr1	15763775	15764302
chr1	15786682	15787501
chr1	15800206	15800671
chr1	15832489	15832835
chr1	15833181	15833528
chr1	15834419	15837620
chr1	15847092	15848816
chr1	15853400	15853862
chr1	15943496	15943831
chr1	15944649	15945390
chr1	15945869	15946830
chr1	15952406	15952744
chr1	15989257	15989598
chr1	15991456	15992005
chr1	15992897	15994245
chr1	16012680	16013524
chr1	16013857	16014270
chr1	16022453	16022797
chr1	16032754	16033231
chr1	16036698	16037136
chr1	16041657	16042308
chr1	16044296	16044775
chr1	16046587	16047054
chr1	16049227	16049722
chr1	16058318	16058976
chr1	16062048	16062653
chr1	16064348	16064718
chr1	16068035	16068513
chr1	16082693	16083116
chr1	16110813	16111496
chr1	16130213	16130843
chr1	16133160	16134064
chr1	16138553	16139389
chr1	16149833	16150373
chr1	16171432	16172173
chr1	16175455	16175824
chr1	16182963	16183474
chr1	16206151	16207531
chr1	16207945	16208900
chr1	16209935	16210467
chr1	16215984	16216369
chr1	16225556	16227092
chr1	16227691	16228034
chr1	16231858	16232265
chr1	16244170	16244556
chr1	16351946	16352631
chr1	16367013	16367993
chr1	16409261	16409697
chr1	16440334	16440942
chr1	16476022	16476771
chr1	16497427	16498044
chr1	16498720	16499048
chr1	16513504	16514573
chr1	16534784	16535846
chr1	16538755	16539205
chr1	16612885	16613465
chr1	16619697	16620039
chr1	16623911	16624556
chr1	16626292	16627370
chr1	16631834	16632372
chr1	16638156	16638677
chr1	16642760	16649875
chr1	16656850	16657338
chr1	16657981	16658521
chr1	16666073	16667353
chr1	16672648	16673875
chr1	16691516	16692076
chr1	16693236	16693620
chr1	16696471	16697341
chr1	16699415	16699789
chr1	16702954	16703389
chr1	16703796	16704826
chr1	16706346	16706686
chr1	16709501	16709892
chr1	16718415	16719079
chr1	16740037	16741425
chr1	16749932	16750972
chr1	16757476	16757980
chr1	16758910	16759287
chr1	16759842	16760598
chr1	16774808	16775931
chr1	16886865	16887193
chr1	16895651	16896907
chr1	16904720	16905283
chr1	16913701	16914650
chr1	16915041	16915678
chr1	16916043	16917015
chr1	16920788	16922461
chr1	16929557	16930044
chr1	16947981	16948411
chr1	16952431	16953071
chr1	16953523	16954735
chr1	16955414	16955821
chr1	16966061	16966470
chr1	16971634	16971978
chr1	16978052	16978830
chr1	17009964	17010349
chr1	17010822	17012379
chr1	17053498	17054895
chr1	17059742	17060147
chr1	17067368	17067695
chr1	17093499	17094194
chr1	17107330	17107733
chr1	17120116	17120490
chr1	17208026	17208552
chr1	17238193	17239097
chr1	17240190	17240556
chr1	17256897	17257289
chr1	17274179	17274609
chr1	17279209	17280262
chr1	17335720	17336283
chr1	17396828	17397297
chr1	17401999	17402366
chr1	17405132	17406384
chr1	17419940	17420281
chr1	17426080	17426542
chr1	17431746	17432880
chr1	17437470	17438811
chr1	17508187	17508515
chr1	17509644	17510164
chr1	17540604	17541048
chr1	17569313	17570388
chr1	17585529	17585883
chr1	17586665	17587005
chr1	17588110	17588738
chr1	17624603	17625233
chr1	17625869	17626336
chr1	17629609	17630720
chr1	17635118	17636253
chr1	17637891	17638385
chr1	17639873	17640284
chr1	17646635	17647294
chr1	17660022	17660349
chr1	17667591	17668471
chr1	17674091	17674505
chr1	17674911	17676821
chr1	17688867	17689236
chr1	17692482	17692934
chr1	17762377	17763078
chr1	17774708	17775174
chr1	17852243	17852603
chr1	18066458	18066833
chr1	18308920	18309326
chr1	18820505	18820975
chr1	18826689	18827017
chr1	18838036	18838427
chr1	18872158	18872609
chr1	18881724	18882222
chr1	18912998	18913367
chr1	18914033	18914503
chr1	18916681	18917260
chr1	18920943	18921489
chr1	18926412	18927794
chr1	18944507	18945029
chr1	19007481	19008498
chr1	19062963	19063391
chr1	19064843	19065470
chr1	19071106	19071551
chr1	19072408	19072803
chr1	19074386	19074838
chr1	19086486	19087035
chr1	19210033	19210656
chr1	19251543	19252954
chr1	19257693	19258061
chr1	19274304	19274685
chr1	19310872	19313104
chr1	19313642	19314332
chr1	19314722	19316701
chr1	19325839	19327511
chr1	19331282	19331612
chr1	19337158	19337619
chr1	19341405	19342245
chr1	19343188	19344236
chr1	19374946	19375645
chr1	19393129	19394103
chr1	19448767	19449227
chr1	19469567	19470094
chr1	19475324	19475673
chr1	19477072	19477666
chr1	19479539	19480078
chr1	19484218	19486559
chr1	19596936	19597627
chr1	19645178	19645630
chr1	19646228	19646781
chr1	19667114	19667536
chr1	19798757	19800395
chr1	19800807	19801196
chr1	19882277	19882615
chr1	19920396	19920786
chr1	19922278	19922675
chr1	20080996	20081373
chr1	20119230	20119581
chr1	20152081	20152768
chr1	20153656	20154638
chr1	20164163	20166413
chr1	20168677	20169099
chr1	20170483	20172225
chr1	20178814	20179234
chr1	20183667	20184439
chr1	20185562	20186445
chr1	20276503	20276907
chr1	20348175	20348669
chr1	20400242	20400731
chr1	20492682	20493125
chr1	20499721	20500163
chr1	20542684	20543062
chr1	20551946	20553062
chr1	20553695	20554084
chr1	20554434	20554794
chr1	20566174	20566718
chr1	20575473	20576061
chr1	20589198	20590077
chr1	20611696	20612305
chr1	20633092	20634093
chr1	20636454	20637257
chr1	20637798	20638142
chr1	20661035	20662029
chr1	20662664	20663217
chr1	20664162	20664912
chr1	20681579	20682734
chr1	20685616	20686046
chr1	20696286	20697256
chr1	20723365	20724258
chr1	20726206	20726661
chr1	20786469	20787736
chr1	21052904	21053947
chr1	21176450	21178013
chr1	21242488	21242829
chr1	21260169	21260567
chr1	21261683	21262348
chr1	21294158	21294870
chr1	21305550	21306005
chr1	21317305	21317721
chr1	21324186	21325788
chr1	21326875	21327749
chr1	21334288	21335089
chr1	21344404	21344757
chr1	21345344	21345962
chr1	21371747	21372246
chr1	21439822	21440356
chr1	21523747	21524217
chr1	21558342	21558720
chr1	21564248	21564605
chr1	21593102	21593647
chr1	21594008	21594948
chr1	21597742	21598460
chr1	21607957	21608301
chr1	21619629	21620298
chr1	21621323	21622400
chr1	21622761	21623637
chr1	21631495	21632255
chr1	21651203	21651552
chr1	21652007	21652369
chr1	21663439	21664062
chr1	21668694	21670034
chr1	21674045	21674403
chr1	21697204	21697581
chr1	21778810	21779204
chr1	21782504	21783616
chr1	21791870	21792231
chr1	21794893	21795236
chr1	21815841	21816242
chr1	21818675	21819019
chr1	21821935	21822513
chr1	21828911	21829454
chr1	21829954	21830500
chr1	21831226	21831579
chr1	21841786	21842180
chr1	21845946	21846333
chr1	21849815	21850642
chr1	21852905	21853319
chr1	21854684	21855155
chr1	21858304	21858999
chr1	21866189	21866737
chr1	21880596	21881177
chr1	21884473	21885354
chr1	21887131	21888170
chr1	21894858	21895277
chr1	21898397	21898826
chr1	21901381	21902060
chr1	21909689	21910509
chr1	21921268	21921653
chr1	21927144	21927689
chr1	21931351	21931978
chr1	21935698	21936173
chr1	21937550	21937919
chr1	21950744	21951250
chr1	21956802	21957142
chr1	21966555	21966956
chr1	21980773	21981152
chr1	22005132	22005689
chr1	22024266	22025909
chr1	22042306	22042640
chr1	22052737	22053431
chr1	22122388	22122733
chr1	22197273	22197614
chr1	22262754	22264642
chr1	22267429	22267966
chr1	22281680	22282069
chr1	22325443	22325815
chr1	22451519	22452541
chr1	22544745	22545451
chr1	22592920	22593328
chr1	22597940	22598840
chr1	22643566	22644340
chr1	22663237	22663565
chr1	22711473	22711822
chr1	22716376	22717537
chr1	22730174	22730906
chr1	22782876	22783252
chr1	22831826	22832225
chr1	23019508	23019960
chr1	23140970	23141515
chr1	23168745	23169968
chr1	23177323	23177950
chr1	23241032	23241448
chr1	23343597	23344784
chr1	23367988	23369878
chr1	23378099	23378667
chr1	23401187	23403116
chr1	23430739	23431540
chr1	23521678	23522028
chr1	23526717	23527591
chr1	23528093	23528737
chr1	23529654	23530152
chr1	23530514	23531728
chr1	23554711	23555272
chr1	23566920	23568011
chr1	23691225	23692152
chr1	23790552	23792029
chr1	23794259	23794752
chr1	23795791	23796396
chr1	23797117	23798453
chr1	23799021	23799860
chr1	23800514	23801473
chr1	23814939	23815350
chr1	23837938	23838728
chr1	23908874	23909265
chr1	23916515	23917401
chr1	23958576	23960286
chr1	23979832	23981467
chr1	24059833	24060220
chr1	24108279	24108855
chr1	24112232	24112671
chr1	24122773	24123413
chr1	24140973	24141545
chr1	24189361	24189706
chr1	24190513	24191043
chr1	24192162	24192583
chr1	24199020	24199511
chr1	24211999	24212504
chr1	24222081	24222408
chr1	24321889	24322219
chr1	24343394	24345447
chr1	24415321	24415675
chr1	24490024	24490476
chr1	24502324	24503362
chr1	24583776	24584125
chr1	24591325	24592130
chr1	24641761	24644260
chr1	24724279	24725208
chr1	24726624	24727754
chr1	24733162	24733769
chr1	24744782	24746194
chr1	24746784	24747146
chr1	24832617	24833099
chr1	24834186	24834544
chr1	24847823	24848824
chr1	24872402	24872737
chr1	24897509	24897960
chr1	24900443	24900783
chr1	24904336	24904841
chr1	24913112	24913990
chr1	24917800	24918287
chr1	24930015	24930829
chr1	24941620	24942047
chr1	24948315	24948659
chr1	24950341	24951000
chr1	24955961	24956711
chr1	24957705	24958182
chr1	24958626	24959777
chr1	24963170	24964369
chr1	24964904	24967364
chr1	24969769	24970216
chr1	24970564	24971418
chr1	24997613	24998127
chr1	25000793	25001557
chr1	25003196	25003961
chr1	25006234	25006600
chr1	25008852	25009364
chr1	25013591	25014127
chr1	25015666	25016344
chr1	25019362	25020050
chr1	25020818	25021555
chr1	25022228	25023264
chr1	25025682	25026360
chr1	25030667	25031156
chr1	25031541	25032189
chr1	25033499	25035223
chr1	25037566	25038120
chr1	25053631	25053975
chr1	25056140	25056658
chr1	25071095	25071431
chr1	25072628	25073284
chr1	25088258	25088636
chr1	25091474	25091886
chr1	25095043	25096122
chr1	25098314	25098901
chr1	25104331	25105072
chr1	25167518	25168021
chr1	25199089	25199442
chr1	25231992	25232820
chr1	25239731	25240195
chr1	25246576	25248076
chr1	25259371	25259934
chr1	25338301	25338894
chr1	25417881	25418292
chr1	25429993	25431301
chr1	25517307	25518028
chr1	25522751	25523200
chr1	25543209	25543881
chr1	25547434	25547861
chr1	25549263	25550224
chr1	25556935	25557434
chr1	25559433	25559822
chr1	25561606	25562014
chr1	25568997	25569450
chr1	25581731	25582262
chr1	25586412	25586891
chr1	25616023	25616947
chr1	25689916	25690869
chr1	25730762	25731193
chr1	25733031	25733457
chr1	25746760	25747169
chr1	25800640	25801028
chr1	25805731	25806122
chr1	25808774	25809175
chr1	25809559	25812260
chr1	25813816	25814494
chr1	25815556	25816882
chr1	25819323	25821088
chr1	25859172	25859842
chr1	25860205	25860635
chr1	25875421	25876196
chr1	25895197	25895818
chr1	25905482	25907004
chr1	25922514	25923213
chr1	25998184	25998706
chr1	26021736	26022089
chr1	26022967	26023419
chr1	26031161	26031564
chr1	26034481	26036545
chr1	26036994	26037351
chr1	26037902	26038307
chr1	26110888	26112508
chr1	26156042	26156726
chr1	26170584	26172060
chr1	26177164	26177803
chr1	26182279	26182758
chr1	26188344	26188778
chr1	26201748	26202211
chr1	26233722	26234918
chr1	26276434	26276780
chr1	26279103	26283057
chr1	26283466	26286022
chr1	26286819	26287627
chr1	26288406	26291432
chr1	26294436	26294772
chr1	26296786	26298091
chr1	26305929	26306781
chr1	26315855	26316313
chr1	26321236	26321634
chr1	26343670	26344462
chr1	26360082	26360509
chr1	26360978	26361439
chr1	26367545	26368040
chr1	26378235	26378689
chr1	26401032	26401396
chr1	26431742	26432500
chr1	26469740	26470232
chr1	26471405	26473422
chr1	26487652	26488075
chr1	26491991	26492322
chr1	26500084	26501259
chr1	26507552	26508031
chr1	26529721	26531397
chr1	26536368	26536805
chr1	26537216	26538068
chr1	26538755	26539158
chr1	26539917	26541075
chr1	26541471	26543496
chr1	26545534	26547362
chr1	26554101	26556002
chr1	26558259	26558945
chr1	26560594	26561513
chr1	26569326	26569886
chr1	26571831	26572183
chr1	26573027	26573535
chr1	26574271	26575127
chr1	26580654	26581493
chr1	26596553	26597150
chr1	26620135	26621554
chr1	26622881	26623245
chr1	26648208	26649017
chr1	26692478	26693510
chr1	26695150	26698280
chr1	26774487	26775003
chr1	26787430	26788547
chr1	26817383	26818886
chr1	26833574	26834272
chr1	26853544	26854272
chr1	26863461	26865725
chr1	26890648	26891096
chr1	26921523	26922328
chr1	26938042	26938854
chr1	26959983	26960491
chr1	26972051	26972440
chr1	26991309	26992065
chr1	26997849	26998254
chr1	26998636	26999352
chr1	27001529	27002421
chr1	27004806	27005425
chr1	27012877	27013534
chr1	27063843	27065029
chr1	27067014	27067633
chr1	27067980	27068324
chr1	27098451	27100237
chr1	27100768	27103078
chr1	27106291	27107120
chr1	27109030	27109995
chr1	27110767	27111255
chr1	27111878	27112489
chr1	27117127	27118094
chr1	27119097	27119502
chr1	27121869	27122839
chr1	27132860	27133319
chr1	27137102	27138267
chr1	27138766	27139187
chr1	27153693	27154216
chr1	27154728	27155446
chr1	27192317	27192657
chr1	27233803	27234759
chr1	27300381	27301243
chr1	27306226	27307458
chr1	27321798	27322530
chr1	27330662	27331058
chr1	27332554	27332947
chr1	27336561	27336992
chr1	27341392	27342091
chr1	27343080	27343626
chr1	27344811	27345140
chr1	27347235	27348168
chr1	27350629	27351682
chr1	27353001	27353820
chr1	27356238	27357864
chr1	27358383	27358871
chr1	27359839	27362044
chr1	27365087	27367491
chr1	27367944	27368289
chr1	27369344	27369813
chr1	27377873	27378302
chr1	27379982	27380542
chr1	27383661	27384023
chr1	27391159	27392455
chr1	27393909	27394728
chr1	27395557	27396421
chr1	27398317	27398846
chr1	27399294	27400031
chr1	27403144	27404140
chr1	27441493	27441823
chr1	27471917	27472254
chr1	27478774	27479102
chr1	27489220	27490959
chr1	27525651	27526396
chr1	27527091	27527713
chr1	27529202	27529677
chr1	27533314	27533761
chr1	27542449	27543066
chr1	27547237	27547847
chr1	27550805	27551156
chr1	27557055	27558190
chr1	27562261	27562676
chr1	27563294	27563688
chr1	27568105	27569186
chr1	27570498	27571030
chr1	27572488	27572959
chr1	27586835	27587366
chr1	27593046	27593385
chr1	27596152	27596662
chr1	27597184	27597768
chr1	27599119	27599756
chr1	27600255	27600585
chr1	27601832	27602439
chr1	27603962	27604579
chr1	27607182	27607728
chr1	27616277	27617131
chr1	27618504	27618921
chr1	27631200	27633386
chr1	27645205	27646155
chr1	27658840	27659427
chr1	27662335	27663253
chr1	27671405	27672490
chr1	27725326	27726168
chr1	27773096	27773878
chr1	27779409	27779873
chr1	27858100	27858794
chr1	27862119	27863265
chr1	27864687	27865401
chr1	27868809	27869555
chr1	27871567	27874220
chr1	27875838	27876377
chr1	27879605	27880193
chr1	27882206	27882579
chr1	27884326	27884774
chr1	27885279	27886369
chr1	27887280	27888173
chr1	27914126	27915277
chr1	27931372	27931744
chr1	27943377	27943885
chr1	27945142	27945863
chr1	27946283	27946687
chr1	27959462	27960307
chr1	28087998	28088651
chr1	28109241	28109580
chr1	28153173	28153630
chr1	28155111	28155521
chr1	28169672	28170039
chr1	28171780	28172573
chr1	28175203	28175592
chr1	28191001	28191429
chr1	28193912	28194416
chr1	28196953	28197807
chr1	28232675	28233406
chr1	28246971	28247389
chr1	28258848	28260513
chr1	28327475	28327852
chr1	28328442	28329414
chr1	28369491	28370224
chr1	28505463	28506910
chr1	28509919	28510594
chr1	28512870	28513426
chr1	28513970	28514745
chr1	28515157	28516283
chr1	28517933	28519039
chr1	28520864	28521294
chr1	28551978	28553537
chr1	28558357	28558708
chr1	28581618	28582433
chr1	28591234	28591724
chr1	28597658	28598033
chr1	28642600	28643550
chr1	28645505	28646067
chr1	28647640	28648717
chr1	28667021	28667698
chr1	28668726	28669434
chr1	28736484	28737517
chr1	28749238	28749646
chr1	28856163	28856854
chr1	28863981	28864506
chr1	28877168	28877530
chr1	28886816	28888227
chr1	28914208	28915205
chr1	28935004	28935452
chr1	29027564	29027964
chr1	29120764	29121585
chr1	29124326	29124664
chr1	29181168	29182799
chr1	29230618	29231340
chr1	29236209	29236816
chr1	29280045	29280378
chr1	29394807	29395166
chr1	29460268	29460606
chr1	29698524	29698908
chr1	29767070	29767565
chr1	29800066	29800457
chr1	30065192	30065545
chr1	30090330	30090675
chr1	30257771	30258274
chr1	30275023	30275382
chr1	30378907	30380388
chr1	30462649	30463005
chr1	30490395	30490782
chr1	30492235	30492598
chr1	30512608	30513022
chr1	30692126	30692574
chr1	30706596	30707214
chr1	30716637	30717011
chr1	30717931	30719838
chr1	30722652	30724032
chr1	30730372	30730840
chr1	30737586	30737914
chr1	30741103	30742027
chr1	30745313	30748733
chr1	30749590	30749938
chr1	30750903	30751441
chr1	30756439	30758093
chr1	30761939	30762582
chr1	30763676	30764477
chr1	30801671	30802150
chr1	30807300	30807771
chr1	30823427	30824717
chr1	30852040	30852478
chr1	30870200	30870560
chr1	30871806	30872401
chr1	30875293	30875951
chr1	30882166	30882759
chr1	30884188	30884611
chr1	30888155	30888611
chr1	30891096	30892106
chr1	30911490	30911905
chr1	30912781	30914650
chr1	30936603	30937168
chr1	31065403	31066134
chr1	31109348	31109728
chr1	31111064	31111845
chr1	31155071	31155823
chr1	31176554	31176964
chr1	31181169	31181702
chr1	31219323	31219734
chr1	31222177	31222568
chr1	31238301	31238796
chr1	31253478	31253823
chr1	31296532	31297255
chr1	31304388	31304820
chr1	31394722	31395258
chr1	31423523	31423978
chr1	31431798	31432166
chr1	31432958	31433465
chr1	31436924	31437278
chr1	31477109	31477680
chr1	31501608	31501984
chr1	31504011	31504466
chr1	31505179	31506537
chr1	31507128	31507946
chr1	31509113	31509555
chr1	31523506	31524944
chr1	31572897	31573442
chr1	31580297	31580717
chr1	31619543	31620120
chr1	31624694	31625845
chr1	31627389	31628301
chr1	31644425	31645419
chr1	31660793	31661126
chr1	31664722	31665495
chr1	31667239	31667955
chr1	31683024	31683397
chr1	31691151	31691529
chr1	31706497	31706877
chr1	31727853	31728753
chr1	31731599	31731947
chr1	31736752	31737182
chr1	31739018	31739353
chr1	31788258	31789758
chr1	31797750	31798250
chr1	31814029	31814893
chr1	31923217	31923751
chr1	31937488	31937908
chr1	31938256	31938839
chr1	31939728	31940265
chr1	31944089	31945217
chr1	31954759	31955233
chr1	31957509	31958023
chr1	32013348	32014963
chr1	32066157	32066517
chr1	32067207	32067782
chr1	32072485	32073558
chr1	32077142	32077477
chr1	32108058	32108736
chr1	32109112	32109511
chr1	32132886	32133305
chr1	32179425	32180643
chr1	32205122	32205652
chr1	32211521	32212139
chr1	32214532	32214966
chr1	32215367	32216013
chr1	32221936	32222311
chr1	32234790	32235153
chr1	32239684	32240156
chr1	32247409	32247815
chr1	32291756	32292661
chr1	32334368	32335389
chr1	32335820	32338577
chr1	32350741	32352452
chr1	32362078	32362454
chr1	32394061	32394817
chr1	32520691	32521351
chr1	32650547	32651619
chr1	32695007	32695647
chr1	32711578	32712364
chr1	32729632	32729968
chr1	32740335	32740884
chr1	32742792	32743130
chr1	32770103	32770492
chr1	32771689	32772364
chr1	32772715	32774501
chr1	32816977	32818363
chr1	32847994	32848347
chr1	32871324	32871712
chr1	32876382	32877023
chr1	32878282	32878698
chr1	32892983	32893628
chr1	32906584	32906915
chr1	32964578	32964987
chr1	32974063	32975203
chr1	32987505	32987871
chr1	32990221	32990592
chr1	32991737	32994106
chr1	33036411	33037132
chr1	33051619	33052975
chr1	33058067	33058844
chr1	33080906	33081548
chr1	33097459	33097843
chr1	33098790	33100274
chr1	33118354	33118993
chr1	33120037	33120543
chr1	33127241	33127691
chr1	33135665	33136023
chr1	33150798	33151659
chr1	33180671	33181229
chr1	33255590	33256088
chr1	33256493	33257561
chr1	33258166	33258709
chr1	33298628	33299072
chr1	33308078	33308456
chr1	33349241	33350555
chr1	33368775	33369648
chr1	33430442	33431457
chr1	34163360	34163720
chr1	34572518	34572951
chr1	34651050	34651434
chr1	34781863	34782216
chr1	34808024	34808437
chr1	34859361	34859853
chr1	34865099	34865619
chr1	34918293	34919270
chr1	34967656	34968063
chr1	34985056	34985658
chr1	35079116	35079662
chr1	35176662	35177481
chr1	35191884	35193268
chr1	35194600	35195214
chr1	35268588	35268976
chr1	35345501	35345894
chr1	35434299	35434695
chr1	35557155	35557979
chr1	35558726	35559358
chr1	35561327	35562474
chr1	35576538	35578058
chr1	35588495	35588860
chr1	35641176	35642129
chr1	35718470	35719284
chr1	35769247	35770210
chr1	35799992	35800328
chr1	35800752	35801093
chr1	35807282	35808236
chr1	35882841	35883290
chr1	35893551	35894217
chr1	35930642	35931607
chr1	36083437	36083769
chr1	36087617	36088102
chr1	36088444	36089640
chr1	36091939	36092422
chr1	36097004	36100118
chr1	36106758	36107839
chr1	36113229	36113581
chr1	36119761	36120243
chr1	36123164	36124236
chr1	36125411	36125872
chr1	36149111	36149937
chr1	36150461	36151250
chr1	36155149	36156528
chr1	36156903	36157343
chr1	36157904	36158450
chr1	36160601	36161460
chr1	36161930	36162436
chr1	36184969	36185314
chr1	36185975	36186393
chr1	36187996	36188402
chr1	36223935	36224903
chr1	36305998	36307336
chr1	36319224	36319604
chr1	36321731	36322441
chr1	36322833	36323169
chr1	36323769	36324275
chr1	36348981	36350158
chr1	36350660	36351707
chr1	36353390	36353762
chr1	36367419	36367962
chr1	36369023	36369847
chr1	36373991	36375238
chr1	36385476	36387111
chr1	36397413	36397913
chr1	36400635	36402154
chr1	36463661	36464704
chr1	36467174	36467977
chr1	36473555	36474075
chr1	36482455	36483270
chr1	36486632	36487156
chr1	36514652	36515846
chr1	36516733	36517147
chr1	36571095	36571566
chr1	36666089	36666442
chr1	36703993	36704371
chr1	37034679	37035040
chr1	37258019	37258619
chr1	37266612	37266945
chr1	37302188	37302911
chr1	37310396	37311426
chr1	37449819	37450401
chr1	37451740	37452113
chr1	37454709	37455407
chr1	37471238	37471878
chr1	37474258	37475021
chr1	37476164	37477644
chr1	37478626	37480345
chr1	37486150	37486851
chr1	37487186	37487595
chr1	37518151	37518675
chr1	37532916	37533283
chr1	37553982	37554591
chr1	37630785	37631327
chr1	37633239	37634716
chr1	37650929	37651373
chr1	37656136	37657386
chr1	37666959	37667700
chr1	37673776	37674766
chr1	37676032	37676396
chr1	37689587	37692792
chr1	37718249	37719843
chr1	37723236	37724038
chr1	37725715	37726095
chr1	37807830	37809183
chr1	37859683	37860251
chr1	37896309	37896757
chr1	37930510	37932164
chr1	37945889	37947108
chr1	37989436	37990015
chr1	37995938	37997139
chr1	37997861	37998243
chr1	37999735	38001730
chr1	38005902	38006264
chr1	38012132	38013159
chr1	38027156	38027537
chr1	38034720	38035126
chr1	38111753	38112191
chr1	38126152	38126589
chr1	38859149	38860151
chr1	38872945	38873314
chr1	38990840	38991949
chr1	39026731	39027133
chr1	39064850	39065323
chr1	39094032	39094434
chr1	39408314	39409593
chr1	39413291	39414279
chr1	39489333	39489782
chr1	39491173	39491782
chr1	39492225	39492942
chr1	39509117	39509612
chr1	39511541	39512040
chr1	39518215	39518661
chr1	39522784	39523377
chr1	39524524	39525820
chr1	39559363	39560483
chr1	39609782	39610266
chr1	39633370	39633713
chr1	39701549	39701952
chr1	39738853	39739357
chr1	39761765	39762113
chr1	39764052	39764882
chr1	39770498	39771833
chr1	39775388	39776081
chr1	39777806	39778186
chr1	39786519	39789478
chr1	39798942	39799921
chr1	39807935	39808276
chr1	39816504	39818560
chr1	39845544	39845936
chr1	39868768	39869262
chr1	39901395	39902615
chr1	39913035	39913362
chr1	39934322	39935051
chr1	39936327	39937475
chr1	39940383	39940768
chr1	39954529	39955637
chr1	39960589	39961086
chr1	39968093	39968694
chr1	39969265	39969613
chr1	39999677	40000099
chr1	40039619	40041243
chr1	40161305	40161949
chr1	40257698	40258651
chr1	40310672	40311257
chr1	40313233	40314430
chr1	40314991	40315553
chr1	40316625	40317080
chr1	40338515	40338849
chr1	40373646	40374835
chr1	40387697	40388316
chr1	40449850	40451083
chr1	40624840	40625475
chr1	40649278	40649858
chr1	40663579	40663949
chr1	40691542	40692586
chr1	40785017	40785391
chr1	40816104	40816647
chr1	40818402	40818798
chr1	40820476	40820819
chr1	40859608	40861472
chr1	40862036	40862999
chr1	40902074	40902643
chr1	40979313	40980883
chr1	41019755	41022187
chr1	41241151	41242857
chr1	41320145	41320495
chr1	41322746	41323157
chr1	41358082	41358659
chr1	41359366	41359841
chr1	41370660	41371314
chr1	41372116	41372922
chr1	41380867	41381395
chr1	41394876	41395299
chr1	41412835	41413198
chr1	41415984	41417263
chr1	41423097	41424220
chr1	41426677	41427454
chr1	41432620	41433294
chr1	41457704	41458080
chr1	41487306	41487687
chr1	41490776	41491283
chr1	41495476	41495863
chr1	41507536	41507961
chr1	41516303	41516750
chr1	41522084	41522510
chr1	41526166	41526574
chr1	41527429	41528091
chr1	41533612	41534499
chr1	41612827	41613212
chr1	41641775	41642105
chr1	41646260	41646602
chr1	41661498	41662165
chr1	41662988	41663339
chr1	41674415	41674747
chr1	41698828	41699223
chr1	41726844	41728018
chr1	41728353	41729304
chr1	41732258	41732916
chr1	41738092	41739747
chr1	41740140	41740896
chr1	41750688	41751055
chr1	41751574	41752590
chr1	41801943	41802294
chr1	41803163	41803696
chr1	42059412	42059883
chr1	42081614	42082118
chr1	42146280	42146829
chr1	42157231	42157712
chr1	42162026	42162812
chr1	42164986	42166124
chr1	42166509	42166928
chr1	42167342	42168833
chr1	42172618	42173577
chr1	42334508	42335239
chr1	42455943	42456480
chr1	42658392	42659172
chr1	42681794	42683183
chr1	42735910	42736515
chr1	42766647	42767555
chr1	42786004	42786716
chr1	42930931	42932402
chr1	42934811	42935328
chr1	42936238	42937361
chr1	42941200	42941944
chr1	42944305	42945082
chr1	42952527	42953894
chr1	42958043	42959530
chr1	43062581	43062912
chr1	43067351	43067723
chr1	43234140	43234498
chr1	43239081	43239610
chr1	43270880	43271519
chr1	43272164	43272512
chr1	43279230	43280247
chr1	43358417	43359204
chr1	43363519	43363890
chr1	43366188	43367007
chr1	43367387	43368544
chr1	43389751	43390158
chr1	43423274	43423609
[truncated: 49,541 more rows]
