# Supplementary material for: IRF1 is a core transcriptional regulatory circuitry member promoting AML progression by regulating lipid metabolism
Source: Exp Hematol Oncol. 2025 Mar 1;14:25. doi: 10.1186/s40164-025-00612-z (PMC11871635; doi:10.1186/s40164-025-00612-z)
Supplement: Supplementary file 2 — Supplementary Material 2. [file 40164_2025_612_MOESM2_ESM.zip › Supplementary tables/Supplementary Table 8.xlsx]

## Sheet: MV4-ELF1_peaks
ELF1 CUT&Tag peaks in MV4-11
chr	start	end
chr1	11974	12738
chr1	13122	15727
chr1	16829	18651
chr1	21095	22868
chr1	23480	23873
chr1	24597	25401
chr1	28784	30018
chr1	31488	31870
chr1	96016	96489
chr1	131796	132232
chr1	133321	133880
chr1	135251	135711
chr1	138041	138379
chr1	171960	172363
chr1	181486	181947
chr1	182888	184832
chr1	185158	186732
chr1	187445	187808
chr1	188203	188980
chr1	189394	189850
chr1	190352	190738
chr1	191315	191869
chr1	195143	195488
chr1	199270	200351
chr1	267565	268005
chr1	375423	375780
chr1	376877	378787
chr1	381825	382218
chr1	487339	488206
chr1	492687	493428
chr1	529367	530390
chr1	530828	531322
chr1	595436	596014
chr1	597405	597942
chr1	605190	607440
chr1	608440	609559
chr1	611099	612612
chr1	722462	723609
chr1	724682	725206
chr1	726284	727038
chr1	772980	773414
chr1	778198	779290
chr1	802428	802792
chr1	817381	818104
chr1	819933	821694
chr1	822065	823497
chr1	826850	828101
chr1	832433	832851
chr1	837745	838153
chr1	841304	843181
chr1	854832	855186
chr1	863941	864414
chr1	869705	870074
chr1	873537	873951
chr1	874584	874922
chr1	875289	875877
chr1	876494	877438
chr1	899071	899467
chr1	902102	902573
chr1	903172	904755
chr1	905201	907329
chr1	910374	916341
chr1	917923	918650
chr1	919492	924166
chr1	926197	929162
chr1	929592	933960
chr1	934935	935609
chr1	936557	937215
chr1	937584	941880
chr1	943972	945470
chr1	946086	946757
chr1	947451	948183
chr1	948855	953269
chr1	953616	954351
chr1	954974	955373
chr1	955739	956331
chr1	957140	957596
chr1	958711	960165
chr1	960590	960940
chr1	961656	963537
chr1	965955	969153
chr1	970796	971981
chr1	972897	973987
chr1	974384	976566
chr1	978184	980996
chr1	981557	983381
chr1	985003	985352
chr1	993383	993961
chr1	995622	996297
chr1	996882	998587
chr1	1001809	1002152
chr1	1002764	1006346
chr1	1006979	1007294
chr1	1012808	1015823
chr1	1016562	1017627
chr1	1018143	1020493
chr1	1020946	1025465
chr1	1026252	1028248
chr1	1028771	1033087
chr1	1035812	1041275
chr1	1043616	1044723
chr1	1045037	1047761
chr1	1048262	1048578
chr1	1049358	1049905
chr1	1051219	1057286
chr1	1058003	1060083
chr1	1061587	1064748
chr1	1066502	1067963
chr1	1069208	1070616
chr1	1071962	1075540
chr1	1079400	1080481
chr1	1080912	1087061
chr1	1087406	1088061
chr1	1088487	1089519
chr1	1089953	1091664
chr1	1092377	1092737
chr1	1103679	1104292
chr1	1106651	1107256
chr1	1108002	1109050
chr1	1109715	1110076
chr1	1111651	1112275
chr1	1114191	1114812
chr1	1115874	1116995
chr1	1117336	1118694
chr1	1119670	1120265
chr1	1121984	1126365
chr1	1127094	1128190
chr1	1128602	1128976
chr1	1132188	1132529
chr1	1132870	1133981
chr1	1135682	1136920
chr1	1137383	1138746
chr1	1141903	1148905
chr1	1150020	1150785
chr1	1151133	1151595
chr1	1156003	1156623
chr1	1157481	1159608
chr1	1159957	1161164
chr1	1162038	1162446
chr1	1163465	1164046
chr1	1165262	1172269
chr1	1173074	1174101
chr1	1175412	1176409
chr1	1177700	1179005
chr1	1179761	1180249
chr1	1181316	1182059
chr1	1182492	1184239
chr1	1184866	1185880
chr1	1196644	1197292
chr1	1197707	1201162
chr1	1201728	1216595
chr1	1217728	1220792
chr1	1222462	1223600
chr1	1224781	1225323
chr1	1225712	1226943
chr1	1227688	1230848
chr1	1231195	1232499
chr1	1232910	1239114
chr1	1239529	1240497
chr1	1240852	1244696
chr1	1245370	1248590
chr1	1250016	1251081
chr1	1252443	1253527
chr1	1254061	1255793
chr1	1257437	1261900
chr1	1265583	1266192
chr1	1267269	1268014
chr1	1268378	1269078
chr1	1270431	1271178
chr1	1272779	1273095
chr1	1273467	1275713
chr1	1280184	1281746
chr1	1282072	1283975
chr1	1284371	1285802
chr1	1286289	1288311
chr1	1289984	1292941
chr1	1293754	1294534
chr1	1295015	1298459
chr1	1298933	1300879
chr1	1301781	1302704
chr1	1303098	1304182
chr1	1304540	1315515
chr1	1316956	1317361
chr1	1318809	1321480
chr1	1321828	1322180
chr1	1324255	1325878
chr1	1326390	1331545
chr1	1332440	1336522
chr1	1337358	1338979
chr1	1339429	1339751
chr1	1340189	1348976
chr1	1349524	1349883
chr1	1351397	1355665
chr1	1356902	1357677
chr1	1357994	1360174
chr1	1360511	1361928
chr1	1363750	1364524
chr1	1370162	1373531
chr1	1373977	1378546
chr1	1380419	1381130
chr1	1381793	1382489
chr1	1383085	1384884
chr1	1385805	1386140
chr1	1386811	1387287
chr1	1389682	1390272
chr1	1397737	1398417
chr1	1399064	1402580
chr1	1402922	1403498
chr1	1403953	1404264
chr1	1404724	1405321
chr1	1406378	1407786
chr1	1411246	1412632
chr1	1418157	1419699
chr1	1420461	1421388
chr1	1424070	1425101
chr1	1425432	1427132
chr1	1429936	1435805
chr1	1436213	1438866
chr1	1440492	1442154
chr1	1443820	1445140
chr1	1446892	1447591
chr1	1451583	1452669
chr1	1453072	1453433
chr1	1453863	1454986
chr1	1455626	1457395
chr1	1458017	1458377
chr1	1458749	1460030
chr1	1460490	1460807
chr1	1461849	1462313
chr1	1462868	1463328
chr1	1464190	1464547
chr1	1467101	1468545
chr1	1470850	1472973
chr1	1474860	1475630
chr1	1477049	1477443
chr1	1478645	1480142
chr1	1480573	1481107
chr1	1481461	1482266
chr1	1483676	1484014
chr1	1484444	1484815
chr1	1485183	1486101
chr1	1486894	1487921
chr1	1489277	1489984
chr1	1490800	1492932
chr1	1494196	1495059
chr1	1495889	1497147
chr1	1501238	1501652
chr1	1503462	1503786
chr1	1504389	1506050
chr1	1508054	1509714
chr1	1510457	1510787
chr1	1511695	1513524
chr1	1513874	1514200
chr1	1515982	1516327
chr1	1516805	1518360
chr1	1519598	1521048
chr1	1521553	1521874
chr1	1522911	1524405
chr1	1524780	1525179
chr1	1526059	1527194
chr1	1530198	1530562
chr1	1532609	1534935
chr1	1535266	1539760
chr1	1540582	1541738
chr1	1542174	1546064
chr1	1546763	1547157
chr1	1548657	1548980
chr1	1550657	1552963
chr1	1553680	1556720
chr1	1557599	1558192
chr1	1558791	1559718
chr1	1562491	1562803
chr1	1563492	1563870
chr1	1574171	1575205
chr1	1577349	1578927
chr1	1579949	1580779
chr1	1582983	1583702
chr1	1587033	1587511
chr1	1592250	1592639
chr1	1593417	1594819
chr1	1596850	1599903
chr1	1600534	1607557
chr1	1610719	1611062
chr1	1614191	1617180
chr1	1617529	1618785
chr1	1619181	1622507
chr1	1624601	1626449
chr1	1627038	1629666
chr1	1631216	1631856
chr1	1632478	1632865
chr1	1633201	1633806
chr1	1634631	1634971
chr1	1635838	1640868
chr1	1642355	1643124
chr1	1645404	1645807
chr1	1648130	1649152
chr1	1649769	1650137
chr1	1658562	1659789
chr1	1660490	1660891
chr1	1664896	1666870
chr1	1667904	1668624
chr1	1672319	1672643
chr1	1673557	1675809
chr1	1676146	1676713
chr1	1677698	1680100
chr1	1680888	1681203
chr1	1683254	1685335
chr1	1688408	1688983
chr1	1690978	1696103
chr1	1696812	1698286
chr1	1698677	1699862
chr1	1700293	1700613
chr1	1701021	1701543
chr1	1702184	1704851
chr1	1706446	1707304
chr1	1707739	1708964
chr1	1714736	1715080
chr1	1718318	1718981
chr1	1723569	1724961
chr1	1726007	1726796
chr1	1728787	1731137
chr1	1735138	1736744
chr1	1737165	1738646
chr1	1739317	1739669
chr1	1740205	1740586
chr1	1744272	1744796
chr1	1745159	1747891
chr1	1748772	1751003
chr1	1752837	1756289
chr1	1757446	1760685
chr1	1761863	1762267
chr1	1762616	1763272
chr1	1763833	1765349
chr1	1766861	1767222
chr1	1775751	1776076
chr1	1777716	1783739
chr1	1784711	1785206
chr1	1787931	1788563
chr1	1789048	1789966
chr1	1790896	1791738
chr1	1793154	1794096
chr1	1795113	1795736
chr1	1796751	1797136
chr1	1797639	1799116
chr1	1804821	1805427
chr1	1807801	1808147
chr1	1815744	1816168
chr1	1819266	1819637
chr1	1852744	1853102
chr1	1855305	1855658
chr1	1857367	1857686
chr1	1860516	1861184
chr1	1861536	1862526
chr1	1866731	1867221
chr1	1873100	1873895
chr1	1874680	1875610
chr1	1878713	1879522
chr1	1881024	1881753
chr1	1888445	1888805
chr1	1889945	1898170
chr1	1898899	1902224
chr1	1902793	1903743
chr1	1905791	1911015
chr1	1912226	1912639
chr1	1913961	1916712
chr1	1917108	1923180
chr1	1925332	1927418
chr1	1929463	1930122
chr1	1935936	1936621
chr1	1938310	1938654
chr1	1939074	1940212
chr1	1941234	1941566
chr1	1942290	1943419
chr1	1943908	1944538
chr1	1945161	1945980
chr1	1954203	1955415
chr1	1957426	1957910
chr1	1959656	1960381
chr1	1963742	1964418
chr1	1964942	1966600
chr1	1967186	1967744
chr1	1968261	1970190
chr1	1970601	1971869
chr1	1972289	1972600
chr1	1973056	1974990
chr1	1977928	1978257
chr1	1982247	1982721
chr1	1985286	1985978
chr1	1986773	1987480
chr1	1991298	1991985
chr1	1994800	1995140
chr1	2000784	2001238
chr1	2009193	2010136
chr1	2013616	2013929
chr1	2017618	2018221
chr1	2020192	2020538
chr1	2021236	2021951
chr1	2023203	2023787
chr1	2024377	2026385
chr1	2029735	2031111
chr1	2031815	2032261
chr1	2037726	2038356
chr1	2040256	2040642
chr1	2041693	2042058
chr1	2043122	2044014
chr1	2045048	2048598
chr1	2049522	2049880
chr1	2052673	2054322
chr1	2055817	2056513
chr1	2060230	2060560
chr1	2061592	2062100
chr1	2069718	2070599
chr1	2070932	2071406
chr1	2072855	2073419
chr1	2074054	2075398
chr1	2075716	2076140
chr1	2078968	2080338
chr1	2081627	2082893
chr1	2087904	2088469
chr1	2092832	2094282
chr1	2094889	2095388
chr1	2097164	2097952
chr1	2103402	2105598
chr1	2107903	2108306
chr1	2110513	2113281
chr1	2115205	2116289
chr1	2118267	2118745
chr1	2124214	2125085
chr1	2125773	2126280
chr1	2126700	2128481
chr1	2130672	2131053
chr1	2132106	2134093
chr1	2135246	2136817
chr1	2137435	2138516
chr1	2139572	2140480
chr1	2142431	2143019
chr1	2144625	2145096
chr1	2146133	2147116
chr1	2148568	2149024
chr1	2150600	2152794
chr1	2153671	2154136
chr1	2160388	2160905
chr1	2163126	2163638
chr1	2165641	2167002
chr1	2169115	2169430
chr1	2170033	2170942
chr1	2174261	2174810
chr1	2175631	2177447
chr1	2178439	2179428
chr1	2181284	2181687
chr1	2182528	2183969
chr1	2184891	2185237
chr1	2185789	2186573
chr1	2187519	2187876
chr1	2189147	2191286
chr1	2193916	2194302
chr1	2194825	2195952
chr1	2196893	2197919
chr1	2198347	2199895
chr1	2201021	2202435
chr1	2203230	2211058
chr1	2212434	2213547
chr1	2214055	2214468
chr1	2214884	2216436
chr1	2224268	2225612
chr1	2226154	2226878
chr1	2227439	2228017
chr1	2229051	2230352
chr1	2230764	2237332
chr1	2237739	2238925
chr1	2239457	2239980
chr1	2240712	2241256
chr1	2241605	2242448
chr1	2243168	2243805
chr1	2245841	2246953
chr1	2252079	2252857
chr1	2253275	2254221
chr1	2254736	2257050
chr1	2259762	2260211
chr1	2264318	2265110
chr1	2267552	2268838
chr1	2269312	2271520
chr1	2271842	2276648
chr1	2277621	2279413
chr1	2282952	2283766
chr1	2284221	2284730
chr1	2286704	2287031
chr1	2288613	2291572
chr1	2292162	2293463
chr1	2295248	2296155
chr1	2296983	2298726
chr1	2299102	2303044
chr1	2303400	2303764
chr1	2310217	2310755
chr1	2311258	2314490
chr1	2315433	2317197
chr1	2319329	2319693
chr1	2320390	2321388
chr1	2324253	2324616
chr1	2327867	2328494
chr1	2328907	2329724
chr1	2331283	2331733
chr1	2332107	2332518
chr1	2333283	2333869
chr1	2336757	2338168
chr1	2340527	2341222
chr1	2342125	2342529
chr1	2343270	2343651
chr1	2344230	2346076
chr1	2347542	2348173
chr1	2352384	2353622
chr1	2354613	2355059
chr1	2355547	2356628
chr1	2357205	2357544
chr1	2358958	2359498
chr1	2359858	2360798
chr1	2372816	2374175
chr1	2375893	2376226
chr1	2381023	2382779
chr1	2383929	2384261
chr1	2385018	2385979
chr1	2387003	2388185
chr1	2390082	2390500
chr1	2391387	2392224
chr1	2395062	2395575
chr1	2399841	2400193
chr1	2405864	2409510
chr1	2410196	2410574
chr1	2411876	2419091
chr1	2427941	2428365
chr1	2429744	2430062
chr1	2430754	2431356
chr1	2432063	2432753
chr1	2434796	2435839
chr1	2437358	2437729
chr1	2442683	2443041
chr1	2445138	2445571
chr1	2468526	2469213
chr1	2473251	2473581
chr1	2495597	2496257
chr1	2499673	2500044
chr1	2505586	2506189
chr1	2525996	2528853
chr1	2532105	2532473
chr1	2536781	2538773
chr1	2539630	2540581
chr1	2543424	2544789
chr1	2545372	2549648
chr1	2554839	2557713
chr1	2558175	2558526
chr1	2564147	2564507
chr1	2566395	2567959
chr1	2585328	2587327
chr1	2608946	2609437
chr1	2630059	2630549
chr1	2630865	2631468
chr1	2642764	2643546
chr1	2663828	2664432
chr1	2748345	2748669
chr1	2786368	2786779
chr1	2811154	2811574
chr1	2876515	2877173
chr1	2877931	2878535
chr1	2880449	2881075
chr1	2882171	2882908
chr1	2887558	2889431
chr1	2902401	2903290
chr1	2915385	2915914
chr1	2926273	2927404
chr1	2999941	3000412
chr1	3000919	3001416
chr1	3003974	3004369
chr1	3027707	3028144
chr1	3036256	3037135
chr1	3091454	3091887
chr1	3095234	3095682
chr1	3114271	3114923
chr1	3128901	3129218
chr1	3133096	3133512
chr1	3146121	3147285
chr1	3166588	3166975
chr1	3170239	3171253
chr1	3175274	3175901
chr1	3197311	3198415
chr1	3199878	3200291
chr1	3205998	3207841
chr1	3211915	3212324
chr1	3216484	3217001
chr1	3220158	3220627
chr1	3221151	3221595
chr1	3222006	3222943
chr1	3233150	3233597
chr1	3236209	3236874
chr1	3237557	3238211
chr1	3238693	3239120
chr1	3241812	3242506
chr1	3243138	3243929
chr1	3244657	3246462
chr1	3248807	3249327
chr1	3250420	3252166
chr1	3261639	3261958
chr1	3262577	3263086
chr1	3269390	3269721
chr1	3270072	3270640
chr1	3277907	3278230
chr1	3287995	3288323
chr1	3297156	3298149
chr1	3301546	3301910
chr1	3304498	3305641
chr1	3309617	3311345
chr1	3311980	3314317
chr1	3319718	3322751
chr1	3323075	3323440
chr1	3324398	3325861
chr1	3328094	3328978
chr1	3329658	3329980
chr1	3331826	3332175
chr1	3354727	3355142
chr1	3360077	3360977
chr1	3408146	3409109
chr1	3418891	3419807
chr1	3424507	3424817
chr1	3426651	3428328
chr1	3431050	3431779
chr1	3439577	3439937
chr1	3452946	3453569
chr1	3455417	3457240
chr1	3460414	3460731
chr1	3467577	3467887
chr1	3469666	3470946
chr1	3471813	3472649
chr1	3473417	3474870
chr1	3475949	3476876
chr1	3477474	3479189
chr1	3483439	3484226
chr1	3489226	3489618
chr1	3490493	3490912
chr1	3491300	3492888
chr1	3494312	3495878
chr1	3496282	3496876
chr1	3497966	3498306
chr1	3500345	3501102
chr1	3501477	3501940
chr1	3502969	3504107
chr1	3510169	3512340
chr1	3515737	3517873
chr1	3519597	3521400
chr1	3523085	3524192
chr1	3526208	3527020
chr1	3527723	3528172
chr1	3530182	3534084
chr1	3534752	3535811
chr1	3537749	3539221
chr1	3540332	3540980
chr1	3542159	3543917
chr1	3544353	3544907
chr1	3546023	3546526
chr1	3549127	3549632
chr1	3549950	3551114
chr1	3551614	3552175
chr1	3560810	3561248
chr1	3568399	3569048
chr1	3570400	3571964
chr1	3572977	3573961
chr1	3576427	3577951
chr1	3578415	3578869
chr1	3584894	3586552
chr1	3591848	3592243
chr1	3594640	3595420
chr1	3597680	3598010
chr1	3600260	3600703
chr1	3608890	3609498
chr1	3612604	3613334
chr1	3613915	3614271
chr1	3615339	3615815
chr1	3616489	3617155
chr1	3618694	3619685
chr1	3620429	3621334
chr1	3623632	3625750
chr1	3627711	3628147
chr1	3629775	3630507
chr1	3631966	3632600
chr1	3633492	3633929
chr1	3641183	3641522
chr1	3643197	3643529
chr1	3649543	3650239
chr1	3651065	3651400
chr1	3651752	3652114
chr1	3652901	3653430
chr1	3662780	3663230
chr1	3664202	3664741
chr1	3666082	3667169
chr1	3668765	3669369
chr1	3669893	3670272
chr1	3671140	3674778
chr1	3675786	3676136
chr1	3676495	3677990
chr1	3678491	3679473
chr1	3680447	3682956
chr1	3683682	3684518
chr1	3685848	3687607
chr1	3692123	3693154
chr1	3695205	3696056
chr1	3705081	3705473
chr1	3710852	3711661
chr1	3714091	3714981
chr1	3715700	3716642
chr1	3717101	3718445
chr1	3719216	3720493
chr1	3721113	3721781
chr1	3723703	3724618
chr1	3730165	3731345
chr1	3741659	3742214
chr1	3745703	3746144
chr1	3762505	3763153
chr1	3769895	3771162
chr1	3772160	3774474
chr1	3775438	3776562
chr1	3777913	3778423
chr1	3786702	3787119
chr1	3788706	3789834
chr1	3793980	3794484
chr1	3795703	3796871
chr1	3810553	3811792
chr1	3814945	3816869
chr1	3817288	3818460
chr1	3827652	3828575
chr1	3842824	3843411
chr1	3857004	3857916
chr1	3859354	3859684
chr1	3868336	3869141
chr1	3869519	3870397
chr1	3871763	3872220
chr1	3872616	3872952
chr1	3880826	3881302
chr1	3886840	3887174
chr1	3890561	3890925
chr1	3891478	3892022
chr1	3894415	3895135
chr1	3895930	3896589
chr1	3899898	3901700
chr1	3903241	3903893
chr1	3904283	3904608
chr1	3905383	3907636
chr1	3914447	3914825
chr1	3915293	3915646
chr1	3924539	3925990
chr1	3939992	3940916
chr1	3982154	3983160
chr1	3984451	3985230
chr1	3995378	3995733
chr1	4000925	4001294
chr1	4004761	4005111
chr1	4006701	4007639
chr1	4018810	4019253
chr1	4061158	4061580
chr1	4105399	4105711
chr1	4160102	4160697
chr1	4454324	4454649
chr1	4734699	4735141
chr1	4736163	4736508
chr1	4747209	4747530
chr1	5222423	5222989
chr1	5527175	5527509
chr1	5621206	5621724
chr1	5720061	5720418
chr1	5741617	5742010
chr1	5770851	5771438
chr1	5780652	5781177
chr1	5814135	5814696
chr1	5821948	5822848
chr1	5840176	5840703
chr1	5854420	5854802
chr1	5864478	5864817
chr1	5868917	5869292
chr1	5873143	5874028
chr1	5877978	5878392
chr1	5898080	5898548
chr1	5908921	5909566
chr1	5914740	5915063
chr1	5920069	5920419
chr1	5926989	5927743
chr1	5974846	5976461
chr1	5978152	5978811
chr1	5980183	5980930
chr1	5991013	5993785
chr1	5994107	5994788
chr1	5996042	5996717
chr1	5998728	5999231
chr1	6000909	6002316
chr1	6008830	6009509
chr1	6011150	6011530
chr1	6014055	6015261
chr1	6019620	6020025
chr1	6025236	6028763
chr1	6033857	6035016
chr1	6035444	6035868
chr1	6036794	6037667
chr1	6039801	6040118
chr1	6041370	6041840
chr1	6047623	6047992
chr1	6055604	6057228
chr1	6058635	6059964
chr1	6064654	6064980
chr1	6065380	6065719
chr1	6068326	6069067
chr1	6076267	6076720
chr1	6078554	6079135
chr1	6082870	6083484
chr1	6086870	6087587
chr1	6097087	6097585
chr1	6099773	6101546
chr1	6102435	6103999
chr1	6108807	6109449
chr1	6121622	6122150
chr1	6123197	6124911
chr1	6125467	6126788
chr1	6127310	6130038
chr1	6130549	6131167
chr1	6136823	6137248
chr1	6142112	6142606
chr1	6145547	6145889
chr1	6146965	6147384
chr1	6147790	6148246
chr1	6154198	6154660
chr1	6155694	6156219
chr1	6163283	6163867
chr1	6166583	6167901
chr1	6169649	6172992
chr1	6177732	6178208
chr1	6180649	6180966
chr1	6182752	6183953
chr1	6192444	6193279
chr1	6199159	6200083
chr1	6204130	6204761
chr1	6205091	6205424
chr1	6206867	6208062
chr1	6210130	6211063
chr1	6211788	6212763
chr1	6213573	6214035
chr1	6217908	6218842
chr1	6221340	6221797
chr1	6225053	6225727
chr1	6235367	6236750
chr1	6237961	6238571
chr1	6242487	6243649
chr1	6244446	6245624
chr1	6246176	6247181
chr1	6247902	6248387
chr1	6250065	6250551
chr1	6251000	6251690
chr1	6259557	6260090
chr1	6261305	6265534
chr1	6268745	6269455
chr1	6276681	6277034
chr1	6278212	6278812
chr1	6280524	6281257
chr1	6288193	6289298
chr1	6290067	6290438
chr1	6325761	6326353
chr1	6326883	6327346
chr1	6334413	6334947
chr1	6336614	6337974
chr1	6339032	6339600
chr1	6343186	6344015
chr1	6347991	6349588
chr1	6355362	6356724
chr1	6357111	6357549
chr1	6358319	6358928
chr1	6359328	6360817
chr1	6364794	6365195
chr1	6374213	6374595
chr1	6378307	6379356
chr1	6382278	6382731
chr1	6385206	6385969
chr1	6391950	6392316
chr1	6392821	6394435
chr1	6395292	6395902
chr1	6398495	6399012
chr1	6416376	6417164
chr1	6420364	6420947
chr1	6431998	6432990
chr1	6435687	6436122
chr1	6439807	6440429
chr1	6445263	6445606
chr1	6445958	6446682
chr1	6449299	6450292
chr1	6455192	6455687
chr1	6456349	6456944
chr1	6468132	6469625
chr1	6474500	6475091
chr1	6486755	6487082
chr1	6487912	6490701
chr1	6491029	6491551
chr1	6494793	6495162
chr1	6495728	6496533
chr1	6498771	6500451
chr1	6501898	6502950
chr1	6503716	6506117
chr1	6506653	6510363
chr1	6511392	6513444
chr1	6518827	6520419
chr1	6526541	6527583
chr1	6530589	6530929
chr1	6552580	6552962
chr1	6555338	6555733
chr1	6569864	6570280
chr1	6571890	6572206
chr1	6574376	6574833
chr1	6576724	6577039
chr1	6578542	6578921
chr1	6579496	6582657
chr1	6585470	6587814
chr1	6588578	6590028
chr1	6591039	6592055
chr1	6592579	6594487
chr1	6595461	6596069
chr1	6597698	6598017
chr1	6599311	6601810
chr1	6602415	6604122
chr1	6612515	6614113
chr1	6621848	6622312
chr1	6624705	6626301
chr1	6629256	6630772
chr1	6632162	6632577
chr1	6634860	6635377
chr1	6636928	6637983
chr1	6701072	6702621
chr1	6732624	6733311
chr1	6741257	6742167
chr1	6742979	6744588
chr1	6744960	6746347
chr1	6747218	6747656
chr1	6760460	6760858
chr1	6784135	6785441
chr1	6786011	6786518
chr1	6810199	6810671
chr1	6834372	6835035
chr1	6924045	6924419
chr1	6939689	6939999
chr1	6953685	6954325
chr1	6956793	6957344
chr1	6959359	6959832
chr1	6962157	6963232
chr1	6967270	6967653
chr1	6968645	6969001
chr1	6999508	7000413
chr1	7013520	7013842
chr1	7040796	7041167
chr1	7098278	7098892
chr1	7102328	7103266
chr1	7106886	7108274
chr1	7108632	7109112
chr1	7110670	7111143
chr1	7112504	7113459
chr1	7113904	7114344
chr1	7117639	7118211
chr1	7122440	7122987
chr1	7123417	7123956
chr1	7127489	7128261
chr1	7301493	7301924
chr1	7368417	7368747
chr1	7428144	7428476
chr1	7479761	7480226
chr1	7489836	7490298
chr1	7505078	7505471
chr1	7548248	7549428
chr1	7549927	7550670
chr1	7554385	7555845
chr1	7556524	7556886
chr1	7558284	7559234
chr1	7560471	7560922
chr1	7565140	7565563
chr1	7579994	7580766
chr1	7583207	7584343
chr1	7588285	7588836
chr1	7590086	7590484
chr1	7596293	7596722
chr1	7631590	7631929
chr1	7642570	7642940
chr1	7647493	7647848
chr1	7648637	7650260
chr1	7651461	7651917
chr1	7659143	7659601
chr1	7660676	7661521
chr1	7667285	7667962
chr1	7669412	7670140
chr1	7672743	7673379
chr1	7676115	7676542
chr1	7677226	7677871
chr1	7678485	7679424
chr1	7679891	7680332
chr1	7682652	7683086
chr1	7683544	7684612
chr1	7687167	7687895
chr1	7690240	7690813
chr1	7704359	7705421
chr1	7770906	7771910
chr1	7783088	7784280
chr1	7848491	7848816
chr1	7854039	7854412
chr1	7860264	7860658
chr1	7865445	7865818
chr1	7876023	7876527
chr1	7885457	7886473
chr1	7942245	7942888
chr1	7952104	7952667
chr1	7953920	7954577
chr1	7961147	7961969
chr1	7974232	7975357
chr1	7981510	7981883
chr1	7990396	7990742
chr1	8004731	8005267
chr1	8026132	8027360
chr1	8079168	8079853
chr1	8104854	8105208
chr1	8115618	8116681
chr1	8118085	8118926
chr1	8121561	8122367
chr1	8131312	8131629
chr1	8134679	8134996
chr1	8145380	8145811
chr1	8183033	8183410
chr1	8197744	8198309
chr1	8203172	8204261
chr1	8209347	8209671
chr1	8210836	8212225
chr1	8212726	8213286
chr1	8216530	8217866
chr1	8218287	8219194
chr1	8220394	8221752
chr1	8222956	8223436
chr1	8224727	8225512
chr1	8226811	8227448
chr1	8230891	8231448
chr1	8238752	8239883
chr1	8267383	8267790
chr1	8270524	8271585
chr1	8281973	8282321
chr1	8282965	8283505
chr1	8292590	8292905
chr1	8299650	8299995
chr1	8313569	8314915
chr1	8316145	8316816
chr1	8317699	8318490
chr1	8320492	8320972
chr1	8323456	8324001
chr1	8330465	8330956
chr1	8333342	8334024
chr1	8335160	8335781
chr1	8338394	8339038
chr1	8345329	8345959
chr1	8348958	8349642
chr1	8350088	8350545
chr1	8350921	8351435
chr1	8355340	8355858
chr1	8359272	8360273
chr1	8363839	8364596
chr1	8365761	8366261
chr1	8371580	8371904
chr1	8378779	8379435
chr1	8423454	8425110
chr1	8443728	8444107
chr1	8661253	8661568
chr1	8703126	8703702
chr1	8720639	8721027
chr1	8746854	8747247
chr1	8817037	8818206
chr1	8840749	8841264
chr1	8848076	8849839
chr1	8854470	8855086
chr1	8857785	8858338
chr1	8859042	8860110
chr1	8861050	8861364
chr1	8862443	8863101
chr1	8863656	8863986
chr1	8876667	8877334
chr1	8878095	8879500
chr1	8881074	8881497
chr1	8908506	8909035
chr1	8909691	8910380
chr1	8910768	8911207
chr1	8913096	8913901
chr1	8949091	8949474
chr1	8956638	8957103
chr1	8967487	8968012
chr1	8973974	8974505
chr1	8986254	8987410
chr1	8988174	8988641
chr1	8989963	8990355
chr1	9004262	9006086
chr1	9006792	9008359
chr1	9010586	9012113
chr1	9013392	9013867
chr1	9014518	9016123
chr1	9016961	9017293
chr1	9019383	9019915
chr1	9022277	9022770
chr1	9024681	9025277
chr1	9026762	9027191
chr1	9028559	9028951
chr1	9031867	9032228
chr1	9037570	9039077
chr1	9039674	9041852
chr1	9057859	9058273
chr1	9059255	9059794
chr1	9061480	9062469
chr1	9064259	9065045
chr1	9065464	9065935
chr1	9066280	9067917
chr1	9069253	9072564
chr1	9073440	9074046
chr1	9075551	9076305
chr1	9078914	9079465
chr1	9083452	9085104
chr1	9100707	9101500
chr1	9105144	9105805
chr1	9110972	9112422
chr1	9112736	9113548
chr1	9118770	9119084
chr1	9119402	9121140
chr1	9123951	9124479
chr1	9128037	9129280
chr1	9129617	9129982
chr1	9135103	9135536
chr1	9142408	9146041
chr1	9154368	9154980
chr1	9157241	9158206
chr1	9163244	9164544
chr1	9165134	9165835
chr1	9183958	9184342
chr1	9195644	9196863
chr1	9197536	9199774
chr1	9200636	9201754
chr1	9217988	9218593
chr1	9222697	9223092
chr1	9232760	9233758
chr1	9234228	9235209
chr1	9239809	9240561
chr1	9242504	9243183
chr1	9244467	9246142
chr1	9247046	9249100
chr1	9249521	9250032
chr1	9257786	9258121
chr1	9260859	9262200
chr1	9263304	9265031
chr1	9266849	9267637
chr1	9269734	9270061
chr1	9273180	9273565
chr1	9274942	9276209
chr1	9279436	9280179
chr1	9280553	9282239
chr1	9290264	9292271
chr1	9293027	9294012
chr1	9295105	9296280
chr1	9296958	9297404
chr1	9300278	9300755
chr1	9305031	9305403
chr1	9316320	9316986
chr1	9319310	9319754
chr1	9320233	9320764
chr1	9324977	9325371
chr1	9337762	9338735
chr1	9340584	9341432
chr1	9347888	9348326
chr1	9350209	9350888
chr1	9353352	9353896
chr1	9356205	9356545
chr1	9357771	9358396
chr1	9360193	9361002
chr1	9361560	9362182
chr1	9362647	9363052
chr1	9363432	9363784
chr1	9372273	9373466
chr1	9381635	9383190
chr1	9385459	9387149
chr1	9388399	9388743
chr1	9397594	9398486
chr1	9399646	9400312
chr1	9401778	9402157
chr1	9412976	9414034
chr1	9416212	9417856
chr1	9425338	9425679
chr1	9426116	9426889
chr1	9428618	9429347
chr1	9438624	9439233
chr1	9440726	9441067
chr1	9465731	9466145
chr1	9475128	9475656
chr1	9478318	9478910
chr1	9480048	9480378
chr1	9484934	9485350
chr1	9488717	9489158
chr1	9490744	9491391
chr1	9520228	9520876
chr1	9522469	9523121
chr1	9525758	9526193
chr1	9529037	9529686
chr1	9538831	9540302
chr1	9547947	9548415
chr1	9568179	9569213
chr1	9570762	9571562
chr1	9588086	9596724
chr1	9597095	9599025
chr1	9600307	9602631
chr1	9603063	9604096
chr1	9605323	9605920
chr1	9607005	9608206
chr1	9608818	9609353
chr1	9610551	9610946
chr1	9612831	9614126
chr1	9615167	9615777
chr1	9617810	9618751
chr1	9619253	9619767
chr1	9620433	9621044
chr1	9625731	9631641
chr1	9633138	9633637
chr1	9638299	9639052
chr1	9639426	9639888
chr1	9640469	9641372
chr1	9643782	9644172
chr1	9644936	9645297
chr1	9648480	9649028
chr1	9649456	9650034
chr1	9650958	9655975
chr1	9656589	9657120
chr1	9657490	9658064
chr1	9661055	9661911
chr1	9662824	9663302
chr1	9665307	9666055
chr1	9667588	9667996
chr1	9669371	9669909
chr1	9671151	9671933
chr1	9674419	9675808
chr1	9676200	9677301
chr1	9678199	9678515
chr1	9680684	9681141
chr1	9688025	9689282
chr1	9699058	9699674
chr1	9700189	9700785
chr1	9702070	9702427
chr1	9704539	9705196
chr1	9707843	9708236
chr1	9711478	9712040
chr1	9714629	9720036
chr1	9720669	9722324
chr1	9722787	9723163
chr1	9723994	9725528
chr1	9728074	9728598
chr1	9729126	9731783
chr1	9733232	9734390
chr1	9738096	9738430
chr1	9741386	9741849
chr1	9744343	9744705
chr1	9759320	9759692
chr1	9760277	9760920
chr1	9761765	9762845
chr1	9763442	9764530
chr1	9768076	9768431
chr1	9775914	9776245
chr1	9786569	9787125
chr1	9787453	9788783
chr1	9798897	9799639
chr1	9804649	9805005
chr1	9807614	9808043
chr1	9809124	9809774
chr1	9823012	9825831
chr1	9827673	9827998
chr1	9829638	9829965
chr1	9832164	9832486
chr1	9835295	9837078
chr1	9841046	9841384
chr1	9841704	9843359
chr1	9848317	9849754
chr1	9850665	9851567
chr1	9852362	9853028
chr1	9858081	9858469
chr1	9858933	9860837
chr1	9862484	9864056
chr1	9865869	9868191
chr1	9871039	9871721
chr1	9872233	9873574
chr1	9874978	9875663
chr1	9877028	9877426
chr1	9877883	9878215
chr1	9882091	9883348
chr1	9884421	9885049
chr1	9886459	9886899
chr1	9892162	9892570
chr1	9894934	9895790
chr1	9896889	9897280
chr1	9899315	9900889
chr1	9901634	9902250
chr1	9909176	9911125
chr1	9919141	9919459
chr1	9927728	9928208
chr1	9936955	9937664
chr1	9942900	9943438
chr1	9950110	9951067
chr1	9954892	9955287
chr1	9956963	9957307
chr1	9973950	9974608
chr1	9977970	9978470
chr1	9993048	9993384
chr1	9997008	9998205
chr1	10015153	10015618
chr1	10018030	10018512
chr1	10028479	10029365
chr1	10032439	10033757
chr1	10058629	10059663
chr1	10064822	10065658
chr1	10124167	10124492
chr1	10152877	10153394
chr1	10173549	10173867
chr1	10184207	10184576
chr1	10187121	10187520
chr1	10189364	10190006
chr1	10192467	10193576
chr1	10209883	10210855
chr1	10252066	10252661
chr1	10374576	10374904
chr1	10377316	10378823
chr1	10379291	10380028
chr1	10388979	10389305
chr1	10391057	10391635
chr1	10398109	10400590
chr1	10412883	10413229
chr1	10419702	10420024
chr1	10425585	10427093
chr1	10429996	10431181
chr1	10450169	10450620
chr1	10460017	10460584
chr1	10463122	10463994
chr1	10471790	10472676
chr1	10474565	10475693
chr1	10483204	10483674
chr1	10484087	10485036
chr1	10488357	10488703
chr1	10493982	10495122
chr1	10516725	10517323
chr1	10525812	10526362
chr1	10556135	10556622
chr1	10597445	10597787
chr1	10616398	10616926
chr1	10618476	10618794
chr1	10623891	10624896
chr1	10629369	10630177
chr1	10630744	10631732
chr1	10633357	10633775
chr1	10634902	10635897
chr1	10641339	10641914
chr1	10642797	10643794
chr1	10644764	10646963
chr1	10652685	10653331
chr1	10666939	10667357
chr1	10668452	10669103
chr1	10670329	10670699
chr1	10671760	10672135
chr1	10679246	10680001
chr1	10680391	10682356
chr1	10683421	10683927
chr1	10684348	10684908
chr1	10685812	10686178
chr1	10687483	10688418
chr1	10691943	10692566
chr1	10696247	10697205
chr1	10698742	10699232
chr1	10701492	10702517
chr1	10703194	10703661
chr1	10706140	10706508
chr1	10709840	10711054
chr1	10714959	10715508
chr1	10721729	10722511
chr1	10723223	10723982
chr1	10729153	10729733
chr1	10735576	10736387
chr1	10746651	10747977
chr1	10749768	10750424
chr1	10753021	10753722
chr1	10755351	10756529
chr1	10758565	10759194
chr1	10762935	10763897
chr1	10773481	10774094
chr1	10795130	10795603
chr1	10812390	10812919
chr1	10813987	10815232
chr1	10815570	10816220
chr1	10818592	10819164
chr1	10820328	10820795
chr1	10830024	10830522
chr1	10831215	10831912
chr1	10836763	10837801
chr1	10839634	10840139
chr1	10849138	10850572
chr1	10860377	10860910
chr1	10861738	10862122
chr1	10866304	10867566
chr1	10868304	10868666
chr1	10874540	10874942
chr1	10876940	10878127
chr1	10889289	10891021
chr1	10896914	10897381
chr1	10897760	10899314
chr1	10899726	10901737
chr1	10903600	10905307
chr1	10905973	10906729
chr1	10908070	10908380
chr1	10909107	10911522
chr1	10914286	10914649
chr1	10915566	10915878
chr1	10918125	10919025
chr1	10919558	10920276
chr1	10931848	10932224
chr1	10933728	10935849
chr1	10937240	10938961
chr1	10939307	10941356
chr1	10941791	10942347
chr1	10945573	10946142
chr1	10946529	10946858
chr1	10947303	10948984
chr1	10957016	10958366
chr1	10960436	10963360
chr1	10964340	10966430
chr1	10966800	10967142
chr1	10969544	10969965
chr1	10973464	10976054
chr1	10978418	10978960
chr1	10979687	10981062
chr1	10982292	10982630
chr1	10983136	10983525
chr1	10985709	10986668
chr1	10991467	10992246
chr1	11009330	11009713
chr1	11010160	11010520
chr1	11011867	11013048
chr1	11021432	11021743
chr1	11033364	11034022
chr1	11038519	11038895
chr1	11042562	11043679
chr1	11044083	11046069
chr1	11046428	11047401
chr1	11051583	11057366
chr1	11058521	11060500
chr1	11061201	11062635
chr1	11063235	11064648
chr1	11068845	11069975
chr1	11071243	11071734
chr1	11081684	11082076
chr1	11099404	11100550
chr1	11100997	11101518
chr1	11241093	11241590
chr1	11262204	11262863
chr1	11272064	11273968
chr1	11275430	11275750
chr1	11314373	11314773
chr1	11321900	11322471
chr1	11335172	11335545
chr1	11336288	11336760
chr1	11350214	11350533
chr1	11352661	11352973
chr1	11361823	11362614
chr1	11373200	11373544
chr1	11374364	11375877
chr1	11383536	11384306
chr1	11384719	11385320
chr1	11445008	11445344
chr1	11458987	11459483
chr1	11478459	11479172
chr1	11479749	11480665
chr1	11501698	11502319
chr1	11522671	11523056
chr1	11528473	11529459
chr1	11530530	11532419
chr1	11536835	11537156
chr1	11550480	11550849
chr1	11558458	11558830
chr1	11563153	11564499
chr1	11565195	11565611
chr1	11567931	11568793
chr1	11569502	11569965
chr1	11593071	11593448
chr1	11636027	11636369
chr1	11641368	11641762
chr1	11642386	11642981
chr1	11645949	11646972
chr1	11647450	11648278
chr1	11649731	11650994
chr1	11652719	11653330
chr1	11653722	11654109
chr1	11654678	11655078
chr1	11661224	11661985
chr1	11662357	11665363
chr1	11666901	11667556
chr1	11668548	11669051
chr1	11670088	11674052
chr1	11674526	11675799
chr1	11676633	11677824
chr1	11679502	11681903
chr1	11688122	11688552
chr1	11688979	11689480
chr1	11692572	11695242
chr1	11697408	11697894
chr1	11701257	11702215
chr1	11703427	11705641
chr1	11706412	11708478
chr1	11709057	11709390
chr1	11712939	11714255
chr1	11714700	11715369
chr1	11718966	11719973
chr1	11720355	11720751
chr1	11723751	11725098
chr1	11725541	11727686
chr1	11728942	11731127
chr1	11731701	11732249
chr1	11735662	11736879
chr1	11737785	11740254
chr1	11742964	11743388
chr1	11745551	11746080
chr1	11747015	11750637
chr1	11750957	11751640
chr1	11752334	11753174
chr1	11754853	11755216
chr1	11761490	11762130
chr1	11762847	11763160
chr1	11763704	11764525
chr1	11765807	11766369
chr1	11772013	11772651
chr1	11775415	11775953
chr1	11778502	11780138
chr1	11782149	11782892
chr1	11784101	11785964
chr1	11787230	11789385
chr1	11789888	11792625
chr1	11793917	11794309
chr1	11794819	11795496
chr1	11799215	11800653
chr1	11802840	11803857
chr1	11805029	11806569
chr1	11814345	11815742
chr1	11829525	11830276
chr1	11833791	11834106
chr1	11835602	11837440
chr1	11838270	11838799
chr1	11842497	11842924
chr1	11850882	11851920
chr1	11854759	11855416
chr1	11859124	11859526
chr1	11862919	11863527
chr1	11878943	11879502
chr1	11881462	11881797
chr1	11886810	11887239
chr1	11895078	11895437
chr1	11901460	11901811
chr1	11902790	11903126
chr1	11906364	11907779
chr1	11908428	11909696
chr1	11910277	11910696
chr1	11916836	11917168
chr1	11922634	11923094
chr1	11925083	11925493
chr1	11925859	11927558
chr1	11930279	11931190
chr1	11932713	11933345
chr1	11933823	11935394
chr1	11937167	11937705
chr1	11938355	11939873
chr1	11943641	11944049
chr1	11952112	11953265
chr1	11954845	11955285
chr1	11956354	11958786
chr1	11960372	11960937
chr1	11963273	11963679
chr1	11965460	11967366
chr1	11970012	11970328
chr1	11972340	11973025
chr1	11977970	11980892
chr1	11983136	11983601
chr1	11985610	11986470
chr1	11990988	11991665
chr1	12006367	12007541
chr1	12008633	12010317
chr1	12011597	12012173
chr1	12013910	12014279
chr1	12018520	12020238
chr1	12020552	12020895
chr1	12021796	12023217
chr1	12027902	12028481
chr1	12029335	12031797
chr1	12034824	12035522
chr1	12036934	12038795
chr1	12045144	12045552
chr1	12046554	12047998
chr1	12049940	12050294
chr1	12053333	12054289
chr1	12056579	12056973
chr1	12063837	12064570
chr1	12068414	12068999
chr1	12087415	12088391
chr1	12109815	12110379
chr1	12111302	12111670
chr1	12116730	12117306
chr1	12123384	12123778
chr1	12124681	12127565
chr1	12133234	12135678
chr1	12140963	12147298
chr1	12148067	12148621
chr1	12150251	12151537
chr1	12153010	12153773
chr1	12158255	12158875
chr1	12160646	12163654
chr1	12164009	12169036
chr1	12169722	12170787
chr1	12172265	12173002
chr1	12173513	12174024
chr1	12174708	12175503
chr1	12176761	12179095
chr1	12179498	12183246
chr1	12184019	12187118
chr1	12187509	12189079
chr1	12190899	12193605
chr1	12194138	12195132
chr1	12196353	12197831
chr1	12199385	12199727
chr1	12206808	12207162
chr1	12207696	12209019
chr1	12215976	12216687
chr1	12229685	12230820
chr1	12449713	12450082
chr1	12478209	12478890
chr1	12485113	12485455
chr1	12510533	12510875
chr1	12525423	12526421
chr1	12527629	12528794
chr1	12541007	12541673
chr1	12546782	12548274
chr1	12552557	12553285
chr1	12559642	12560668
chr1	12563319	12563665
chr1	12567212	12567796
chr1	12570279	12571092
chr1	12580344	12580684
chr1	12585359	12586304
chr1	12591165	12591551
chr1	12593808	12594122
chr1	12595793	12597413
chr1	12600226	12600663
chr1	12601039	12601666
chr1	12602037	12603078
chr1	12604611	12605016
chr1	12615803	12616323
chr1	12616950	12617299
chr1	12618189	12620420
chr1	12620734	12621139
chr1	12622451	12622956
chr1	12630846	12631784
chr1	12635579	12636196
chr1	13327923	13328330
chr1	13467931	13468513
chr1	13748788	13750059
chr1	14553381	14553886
chr1	14715161	14715497
chr1	14733501	14733913
chr1	14755718	14756142
chr1	14765575	14766574
chr1	14777052	14777580
chr1	14778807	14779329
chr1	14780083	14780473
chr1	14809259	14809758
chr1	14810558	14810946
chr1	14826436	14827037
chr1	14911028	14911615
chr1	14913617	14914563
chr1	14924734	14925324
chr1	14958540	14959609
chr1	14968925	14969235
chr1	14972210	14972813
chr1	14995165	14997137
chr1	14997510	14997827
chr1	15015498	15016537
chr1	15020562	15021105
chr1	15030741	15031099
chr1	15036105	15038215
chr1	15046263	15046613
chr1	15063245	15063938
chr1	15095160	15095511
chr1	15114876	15115347
chr1	15154280	15154617
chr1	15171471	15171867
chr1	15186810	15187150
chr1	15261193	15262030
chr1	15323305	15323691
chr1	15337435	15337829
chr1	15344898	15347148
chr1	15349516	15351132
chr1	15352401	15352797
chr1	15358652	15359203
chr1	15361877	15363368
chr1	15364736	15365051
chr1	15382795	15383281
chr1	15383830	15384145
chr1	15409188	15412334
chr1	15412839	15413523
chr1	15414031	15414635
chr1	15415690	15418133
chr1	15418880	15419945
chr1	15421263	15422049
chr1	15422745	15423493
chr1	15425052	15425390
chr1	15426394	15427543
chr1	15427921	15429746
chr1	15430691	15431732
chr1	15432347	15433728
chr1	15434523	15435607
chr1	15439824	15440507
chr1	15442450	15442811
chr1	15443320	15443706
chr1	15444436	15444892
chr1	15447072	15447951
chr1	15454839	15456185
chr1	15461222	15461647
chr1	15463410	15464278
chr1	15465963	15466442
chr1	15473176	15473491
chr1	15482989	15483401
chr1	15493335	15493806
chr1	15501823	15502228
chr1	15502546	15503072
chr1	15519145	15519820
chr1	15520668	15521451
chr1	15523877	15525539
chr1	15526462	15527221
chr1	15563315	15564030
chr1	15577512	15577863
chr1	15584683	15585106
chr1	15592534	15592942
chr1	15602871	15603978
chr1	15612912	15613224
chr1	15617293	15618225
chr1	15680044	15680473
chr1	15681891	15684276
chr1	15686534	15686875
chr1	15693979	15694322
chr1	15696584	15697453
chr1	15702085	15702484
chr1	15718233	15718572
chr1	15724212	15724735
chr1	15726494	15726818
chr1	15731036	15731359
chr1	15732816	15734040
chr1	15735858	15736358
chr1	15737066	15737401
chr1	15737907	15740087
chr1	15740734	15741047
chr1	15746516	15746829
chr1	15747381	15748686
chr1	15751177	15752131
chr1	15763867	15764622
chr1	15766057	15766455
chr1	15770147	15770498
chr1	15775109	15775518
chr1	15784390	15785006
chr1	15785871	15786261
chr1	15788352	15789460
chr1	15798455	15800671
chr1	15829329	15829943
chr1	15830783	15831107
chr1	15833200	15833523
chr1	15834377	15837662
chr1	15846900	15848880
chr1	15849486	15850101
chr1	15859975	15861219
chr1	15886313	15886672
chr1	15934929	15936102
chr1	15937464	15938160
chr1	15938717	15939553
chr1	15943286	15944209
chr1	15945061	15946766
chr1	15947638	15948284
chr1	15949290	15949725
chr1	15952369	15952791
chr1	15953394	15953844
chr1	15975659	15976084
chr1	15989320	15994487
chr1	15997101	15997566
chr1	16012601	16013746
chr1	16014710	16015204
chr1	16016342	16016743
chr1	16017615	16018584
chr1	16019098	16019481
chr1	16021057	16023234
chr1	16023809	16024713
chr1	16026202	16026614
chr1	16028491	16029208
chr1	16030441	16031109
chr1	16036538	16036910
chr1	16040106	16040429
chr1	16041012	16041457
chr1	16043347	16045245
chr1	16045596	16046206
chr1	16046595	16046989
chr1	16048790	16049408
chr1	16055424	16056524
chr1	16058266	16059504
chr1	16063346	16063726
chr1	16064413	16065013
chr1	16067988	16068892
chr1	16074959	16075395
chr1	16076295	16077029
chr1	16079060	16080050
chr1	16082477	16083116
chr1	16087894	16088375
chr1	16092635	16092988
chr1	16111710	16113806
chr1	16115052	16115443
chr1	16118351	16118676
chr1	16122805	16123473
chr1	16123919	16124248
chr1	16124863	16125193
chr1	16127765	16128393
chr1	16128842	16129389
chr1	16130254	16132191
chr1	16133223	16133558
chr1	16137720	16139999
chr1	16149884	16151629
chr1	16152060	16152944
chr1	16154047	16155129
chr1	16159582	16160973
chr1	16162653	16163716
chr1	16168108	16168833
chr1	16170974	16172544
chr1	16173160	16173703
chr1	16175188	16175517
chr1	16176789	16177296
chr1	16183391	16184016
chr1	16204936	16209067
chr1	16215668	16216369
chr1	16217140	16217825
chr1	16226110	16228073
chr1	16230170	16233015
chr1	16236280	16237359
chr1	16242815	16243631
chr1	16244106	16245093
chr1	16250867	16251318
chr1	16272058	16272497
chr1	16296524	16296882
chr1	16297591	16298192
chr1	16302499	16303327
chr1	16352044	16352996
chr1	16359019	16359357
chr1	16364817	16366526
chr1	16367021	16368051
chr1	16381175	16381516
chr1	16382222	16382687
chr1	16386039	16386356
chr1	16389423	16390394
chr1	16392339	16393750
chr1	16397691	16398571
chr1	16402792	16403189
chr1	16403690	16404055
chr1	16408546	16410269
chr1	16415980	16416644
chr1	16420413	16421943
chr1	16433147	16433494
chr1	16440208	16441444
chr1	16442023	16442343
chr1	16475460	16477175
chr1	16490352	16490714
chr1	16497961	16498320
chr1	16498834	16499542
chr1	16500791	16501785
chr1	16513524	16514679
chr1	16534491	16535344
chr1	16612795	16613899
chr1	16620202	16621317
chr1	16621865	16622184
chr1	16623568	16627860
chr1	16629897	16630846
chr1	16631616	16632438
chr1	16638073	16638912
chr1	16642660	16647701
chr1	16648039	16650237
chr1	16657069	16657521
chr1	16657882	16658532
chr1	16666116	16667459
chr1	16672813	16673896
chr1	16677703	16678186
chr1	16687334	16687728
chr1	16691007	16692307
chr1	16692879	16693472
chr1	16696644	16697425
chr1	16698303	16698643
chr1	16699379	16699697
chr1	16700499	16700886
chr1	16702229	16702572
chr1	16702928	16704697
chr1	16705649	16706022
chr1	16709457	16709941
chr1	16711989	16712442
chr1	16715181	16716053
chr1	16716655	16717045
chr1	16719211	16719624
chr1	16725079	16725414
chr1	16727261	16727877
chr1	16734115	16734811
chr1	16740122	16741357
chr1	16748701	16749269
chr1	16750480	16751064
chr1	16757369	16758600
chr1	16759026	16759944
chr1	16765591	16766027
chr1	16774852	16775880
chr1	16796335	16797016
chr1	16859504	16859905
chr1	16870997	16871791
chr1	16872729	16873097
chr1	16875020	16875370
chr1	16895632	16896833
chr1	16899070	16899450
chr1	16904633	16905267
chr1	16912055	16912896
chr1	16913209	16917077
chr1	16920651	16921287
chr1	16921773	16922641
chr1	16923086	16923481
chr1	16924856	16926078
chr1	16929515	16930595
chr1	16939695	16940070
chr1	16952561	16953213
chr1	16953785	16955902
chr1	16960910	16961386
chr1	16963359	16964087
chr1	16964718	16965735
chr1	16966309	16966651
chr1	16970234	16970976
chr1	16971431	16972174
chr1	16975996	16976514
chr1	16977067	16977920
chr1	16978342	16978742
chr1	16980782	16981108
chr1	16983543	16983869
chr1	16984623	16984956
chr1	16985937	16987445
chr1	16989395	16989752
chr1	16996782	16997169
chr1	17004185	17004765
chr1	17007071	17007410
chr1	17008529	17009177
chr1	17009931	17014598
chr1	17047646	17047984
chr1	17053412	17055370
chr1	17055929	17056495
chr1	17059587	17060275
chr1	17065892	17067640
chr1	17068800	17069388
chr1	17070025	17070716
chr1	17071303	17071921
chr1	17075654	17076138
chr1	17085324	17086705
chr1	17089473	17089801
chr1	17093455	17094118
chr1	17096341	17097750
chr1	17107398	17108622
chr1	17112236	17112625
chr1	17113511	17114087
chr1	17117582	17118096
chr1	17118614	17120764
chr1	17121208	17121759
chr1	17125633	17126267
chr1	17133069	17134097
chr1	17136154	17137223
chr1	17163060	17163753
chr1	17181914	17182249
chr1	17183426	17185880
chr1	17190238	17190846
chr1	17191294	17191701
chr1	17192960	17193509
chr1	17204929	17205377
chr1	17206811	17208522
chr1	17212280	17213325
chr1	17214629	17215080
chr1	17221681	17222081
chr1	17224134	17224605
chr1	17228966	17229930
chr1	17233626	17234044
chr1	17238478	17238816
chr1	17239676	17241238
chr1	17242527	17243079
chr1	17248886	17249203
chr1	17252674	17253344
chr1	17254964	17255546
chr1	17256456	17256835
chr1	17259369	17259687
chr1	17266618	17268023
chr1	17270987	17271603
chr1	17274221	17274839
chr1	17276547	17278093
chr1	17281480	17282220
chr1	17284473	17285051
[truncated: 98,825 more rows]
