# Supplementary material for: IRF1 is a core transcriptional regulatory circuitry member promoting AML progression by regulating lipid metabolism
Source: Exp Hematol Oncol. 2025 Mar 1;14:25. doi: 10.1186/s40164-025-00612-z (PMC11871635; doi:10.1186/s40164-025-00612-z)
Supplement: Supplementary file 2 — Supplementary Material 2. [file 40164_2025_612_MOESM2_ESM.zip › Supplementary tables/Supplementary Table 9.xlsx]

## Sheet: MV4_ETV6_peaks
ETV6 CUT&Tag peaks in MV4-11
chr	start	end
chr1	21730	22109
chr1	28885	30023
chr1	181574	182225
chr1	199255	200539
chr1	377672	377994
chr1	827406	827979
chr1	838051	838766
chr1	905496	905823
chr1	906476	907210
chr1	1012958	1013967
chr1	1019361	1020315
chr1	1038442	1039344
chr1	1058993	1059892
chr1	1064150	1064528
chr1	1115903	1116674
chr1	1121859	1125680
chr1	1157672	1158289
chr1	1175505	1175824
chr1	1207769	1208613
chr1	1208996	1209350
chr1	1212768	1213394
chr1	1231451	1231764
chr1	1248254	1248651
chr1	1260062	1260825
chr1	1308119	1308849
chr1	1324413	1325150
chr1	1349568	1349901
chr1	1358621	1359061
chr1	1370841	1372502
chr1	1374744	1377115
chr1	1399584	1400292
chr1	1406748	1407311
chr1	1433284	1434002
chr1	1504856	1505574
chr1	1512562	1513121
chr1	1550682	1551162
chr1	1574586	1574959
chr1	1605414	1606786
chr1	1614554	1615790
chr1	1644413	1644782
chr1	1658622	1659754
chr1	1674506	1675081
chr1	1692528	1693791
chr1	1724281	1724835
chr1	1746066	1746697
chr1	1764022	1765344
chr1	1778100	1779453
chr1	1780012	1780884
chr1	1781214	1781645
chr1	1782603	1783430
chr1	1848117	1848448
chr1	1860829	1861385
chr1	1889977	1890319
chr1	1890927	1891744
chr1	1893711	1894140
chr1	1919139	1919532
chr1	1948516	1948856
chr1	1996043	1996624
chr1	2126890	2127770
chr1	2133005	2133916
chr1	2146062	2146858
chr1	2148050	2149261
chr1	2151023	2151878
chr1	2194833	2195588
chr1	2199005	2199909
chr1	2204555	2204939
chr1	2205308	2205684
chr1	2212421	2213378
chr1	2224415	2224828
chr1	2227492	2228023
chr1	2229035	2230533
chr1	2231697	2232299
chr1	2233483	2235380
chr1	2238394	2238915
chr1	2246173	2247038
chr1	2254829	2256841
chr1	2259836	2260211
chr1	2260678	2261001
chr1	2289681	2291612
chr1	2293146	2293473
chr1	2299986	2301712
chr1	2311582	2312080
chr1	2315305	2315655
chr1	2316210	2317216
chr1	2318306	2318855
chr1	2322876	2327009
chr1	2327547	2328407
chr1	2329821	2330920
chr1	2381732	2382689
chr1	2391231	2392046
chr1	2411831	2412971
chr1	2414044	2414840
chr1	2543892	2544372
chr1	2546161	2549324
chr1	2554997	2556584
chr1	2585381	2586412
chr1	2642993	2643324
chr1	2788674	2789394
chr1	2851770	2852123
chr1	2852592	2852957
chr1	2858171	2860953
chr1	2926595	2927044
chr1	3170355	3171186
chr1	3243240	3243623
chr1	3244688	3246733
chr1	3249966	3250340
chr1	3306972	3307401
chr1	3312895	3313283
chr1	3316433	3317159
chr1	3453110	3453541
chr1	3454255	3454601
chr1	3455095	3455403
chr1	3473886	3474292
chr1	3516255	3516664
chr1	3530783	3531247
chr1	3578503	3578833
chr1	3619130	3619854
chr1	3624097	3624679
chr1	3649570	3650279
chr1	3666183	3666751
chr1	3676434	3679363
chr1	3796071	3796947
chr1	3815329	3816195
chr1	3890800	3891965
chr1	3900496	3901627
chr1	3984189	3984708
chr1	4735131	4737648
chr1	5814071	5814664
chr1	5820632	5821009
chr1	5821346	5822476
chr1	5975066	5976083
chr1	5992032	5992460
chr1	6025679	6029048
chr1	6170969	6171920
chr1	6182916	6183230
chr1	6199472	6200044
chr1	6553936	6554317
chr1	6582075	6582517
chr1	6589359	6589706
chr1	6599679	6600282
chr1	6602653	6603838
chr1	6612893	6613822
chr1	6624925	6625623
chr1	6743263	6744075
chr1	6784647	6785384
chr1	6788679	6789151
chr1	6962491	6963110
chr1	7108146	7108804
chr1	7127581	7128171
chr1	7648908	7649237
chr1	7667859	7668186
chr1	7702256	7702619
chr1	7728835	7729267
chr1	7783537	7784207
chr1	7856400	7857500
chr1	7941095	7943141
chr1	7953969	7954525
chr1	7961158	7961879
chr1	8057598	8058041
chr1	8104521	8104990
chr1	8106972	8107337
chr1	8121060	8122144
chr1	8126824	8127850
chr1	8155654	8156003
chr1	8211351	8212207
chr1	8218491	8219336
chr1	8224669	8225649
chr1	8283138	8283517
chr1	8378686	8380038
chr1	8382852	8383474
chr1	8395199	8396104
chr1	8397406	8398377
chr1	8423121	8425819
chr1	8426773	8428239
chr1	8430721	8431425
chr1	8443692	8444155
chr1	8457558	8457953
chr1	8475974	8476487
chr1	8525605	8526259
chr1	8603760	8605543
chr1	8629703	8630312
chr1	8701150	8701653
chr1	8878765	8879517
chr1	8908360	8908858
chr1	8938452	8938973
chr1	9016422	9016843
chr1	9067115	9067668
chr1	9069270	9070234
chr1	9074985	9075329
chr1	9077888	9078931
chr1	9093331	9094498
chr1	9119538	9120728
chr1	9142377	9143677
chr1	9232822	9235214
chr1	9238099	9238791
chr1	9239379	9240370
chr1	9242537	9243786
chr1	9244373	9245005
chr1	9275321	9276007
chr1	9373458	9374267
chr1	9380023	9381252
chr1	9410767	9411233
chr1	9413240	9414014
chr1	9425902	9426763
chr1	9570835	9571346
chr1	9590475	9592546
chr1	9593201	9594087
chr1	9625981	9627494
chr1	9629587	9630262
chr1	9644371	9645566
chr1	9649585	9650057
chr1	9651267	9655050
chr1	9676927	9677301
chr1	9704564	9705290
chr1	9718962	9719651
chr1	9724696	9725196
chr1	9730142	9731035
chr1	9787521	9787995
chr1	9825434	9825957
chr1	9893052	9893506
chr1	9910335	9911251
chr1	9942653	9943803
chr1	9950301	9951191
chr1	10032871	10033357
chr1	10064870	10065507
chr1	10377317	10377919
chr1	10398467	10398897
chr1	10399330	10399879
chr1	10400235	10400687
chr1	10415198	10415640
chr1	10426495	10426900
chr1	10430084	10430602
chr1	10484373	10485077
chr1	10889690	10890162
chr1	10897845	10900247
chr1	10904449	10905343
chr1	10910504	10910858
chr1	10917298	10918712
chr1	10931833	10932442
chr1	10939718	10940689
chr1	10961170	10961568
chr1	10964817	10966786
chr1	10969089	10970422
chr1	10980954	10981274
chr1	10985841	10986569
chr1	10987766	10988350
chr1	10991185	10993004
chr1	11011891	11013070
chr1	11051538	11052477
chr1	11053499	11053837
chr1	11059980	11060675
chr1	11061511	11062514
chr1	11063139	11063507
chr1	11099410	11099828
chr1	11272612	11273437
chr1	11383554	11384629
chr1	11631378	11631690
chr1	11632178	11632807
chr1	11642391	11642797
chr1	11645899	11646265
chr1	11649885	11650752
chr1	11662290	11662758
chr1	11663368	11665465
chr1	11670297	11671316
chr1	11680399	11681827
chr1	11702026	11702438
chr1	11707511	11707819
chr1	11718927	11720587
chr1	11722318	11722910
chr1	11724012	11732778
chr1	11733244	11734269
chr1	11735073	11737197
chr1	11737676	11742137
chr1	11742717	11743159
chr1	11745689	11746178
chr1	11747613	11748027
chr1	11748394	11749931
chr1	11790289	11792356
chr1	11803343	11803866
chr1	11804683	11805042
chr1	11805600	11806471
chr1	11814464	11815683
chr1	11851104	11851920
chr1	11907487	11908954
chr1	11909419	11910194
chr1	11926536	11927012
chr1	11934330	11935035
chr1	11960486	11961160
chr1	11966903	11967232
chr1	11977861	11978772
chr1	11979648	11980691
chr1	11981771	11982183
chr1	11985596	11986429
chr1	12019255	12020750
chr1	12046944	12047422
chr1	12064406	12064836
chr1	12079361	12082653
chr1	12083259	12083678
chr1	12086737	12088315
chr1	12126198	12126686
chr1	12142961	12144298
chr1	12150405	12151383
chr1	12153103	12153685
chr1	12161537	12162603
chr1	12167386	12168616
chr1	12173477	12174007
chr1	12177986	12178574
chr1	12180317	12181255
chr1	12184025	12184852
chr1	12191767	12192572
chr1	12194272	12194956
chr1	12196271	12197389
chr1	12344298	12345593
chr1	12433930	12434389
chr1	12435711	12436323
chr1	12448983	12449942
chr1	12510063	12511368
chr1	12525423	12526267
chr1	12528436	12528985
chr1	12595931	12597129
chr1	12604123	12604843
chr1	12615497	12616198
chr1	12619540	12620920
chr1	12630918	12631665
chr1	12658394	12658736
chr1	13749005	13749858
chr1	14777526	14778439
chr1	14810457	14811109
chr1	14826160	14826619
chr1	15016059	15016849
chr1	15222723	15223039
chr1	15261124	15261509
chr1	15345852	15347081
chr1	15362631	15362953
chr1	15410146	15410748
chr1	15411480	15412752
chr1	15415637	15418146
chr1	15434683	15435279
chr1	15455440	15456014
chr1	15523905	15525377
chr1	15526653	15527198
chr1	15603297	15603953
chr1	15616932	15618598
chr1	15696606	15698080
chr1	15829694	15830057
chr1	15834635	15836547
chr1	15836871	15837523
chr1	15847343	15848210
chr1	15849558	15850223
chr1	15986107	15986490
chr1	16089862	16090460
chr1	16133095	16133428
chr1	16206313	16207110
chr1	16302743	16303126
chr1	16352247	16352833
chr1	16367021	16367917
chr1	16420962	16421299
chr1	16440231	16441488
chr1	16512981	16514557
chr1	16613318	16613861
chr1	16665664	16667336
chr1	16728382	16728721
chr1	16740234	16741471
chr1	16781636	16782093
chr1	16895386	16897671
chr1	16904897	16906137
chr1	16912110	16912454
chr1	16913776	16914518
chr1	17008886	17014827
chr1	17015593	17015967
chr1	17022776	17024053
chr1	17053848	17054576
chr1	17059214	17060573
chr1	17066432	17067651
chr1	17075350	17075679
chr1	17120001	17120396
chr1	17140945	17142105
chr1	17161307	17161626
chr1	17181719	17182295
chr1	17190582	17193201
chr1	17206873	17208582
chr1	17209740	17210058
chr1	17235299	17235669
chr1	17276750	17277170
chr1	17280897	17282550
chr1	17287345	17287669
chr1	17388427	17388836
chr1	17393454	17393834
chr1	17431490	17432537
chr1	17540998	17541414
chr1	17569159	17569922
chr1	17581295	17581756
chr1	17586061	17586623
chr1	17588305	17589067
chr1	17603306	17603843
chr1	17618184	17618647
chr1	17629776	17631081
chr1	17635358	17636531
chr1	17640334	17640719
chr1	17673505	17674126
chr1	17674488	17677112
chr1	18359491	18359830
chr1	18539759	18540672
chr1	18902528	18902896
chr1	18926239	18927790
chr1	19011169	19011553
chr1	19047833	19048848
chr1	19081392	19082122
chr1	19251505	19251927
chr1	19311090	19313455
chr1	19313964	19314882
chr1	19315272	19316289
chr1	19318540	19319525
chr1	19435127	19435665
chr1	19447817	19449762
chr1	19468401	19470032
chr1	19476510	19478476
chr1	19485132	19486405
chr1	19487661	19488592
chr1	19505626	19506474
chr1	19509037	19509682
chr1	19510907	19511419
chr1	19557272	19558952
chr1	19579674	19580436
chr1	19580944	19581575
chr1	19581993	19582437
chr1	19596541	19597478
chr1	19799247	19800497
chr1	20059238	20060710
chr1	20080924	20081572
chr1	20119245	20119623
chr1	20123992	20124622
chr1	20152285	20152713
chr1	20153083	20154229
chr1	20154599	20154980
chr1	20163977	20166393
chr1	20171286	20172187
chr1	20174823	20175563
chr1	20183752	20185671
chr1	20186765	20187367
chr1	20194976	20195331
chr1	20212611	20213248
chr1	20223013	20223775
chr1	20255482	20255997
chr1	20380032	20381473
chr1	20433780	20434115
chr1	20446550	20446959
chr1	20492123	20494810
chr1	20507751	20508196
chr1	20589447	20590465
chr1	20625564	20625929
chr1	20633506	20634838
chr1	20660726	20661953
chr1	20678363	20679453
chr1	20681606	20683141
chr1	20696584	20697048
chr1	20786989	20787644
chr1	21051397	21051837
chr1	21156874	21157492
chr1	21166079	21166519
chr1	21174727	21178173
chr1	21183897	21184701
chr1	21261706	21262170
chr1	21294166	21295082
chr1	21322598	21323343
chr1	21323867	21325732
chr1	21331948	21332542
chr1	21332965	21336421
chr1	21337780	21338880
chr1	21345349	21345926
chr1	21384325	21385614
chr1	21453890	21454503
chr1	21629025	21629669
chr1	21652443	21653997
chr1	21669766	21670494
chr1	21673151	21673470
chr1	21696900	21697469
chr1	21768082	21768950
chr1	21782522	21783562
chr1	21815408	21816242
chr1	21857246	21858329
chr1	21865766	21866751
chr1	21882418	21883190
chr1	21909687	21910322
chr1	21939829	21940161
chr1	21980773	21981152
chr1	22019246	22019753
chr1	22024904	22026263
chr1	22031360	22031986
chr1	22039658	22040196
chr1	22052667	22053670
chr1	22074600	22074931
chr1	22075617	22076489
chr1	22151831	22152247
chr1	22451849	22452742
chr1	22600205	22600879
chr1	22636155	22636840
chr1	22976567	22977757
chr1	22990387	22990867
chr1	23010923	23011460
chr1	23099917	23100688
chr1	23111842	23112280
chr1	23168598	23169192
chr1	23169522	23170313
chr1	23343879	23344765
chr1	23368087	23369905
chr1	23378336	23378912
chr1	23402432	23403246
chr1	23422045	23422958
chr1	23528321	23528939
chr1	23529455	23530030
chr1	23530932	23531841
chr1	23532942	23533952
chr1	23539715	23540053
chr1	23554359	23555231
chr1	23556453	23556966
chr1	23566853	23568001
chr1	23691663	23692152
chr1	23727202	23727723
chr1	23728256	23728616
chr1	23742819	23743652
chr1	23744654	23745024
chr1	23790270	23791897
chr1	23797777	23798455
chr1	23799489	23799829
chr1	23800550	23801196
chr1	23804376	23804689
chr1	23807271	23807987
chr1	23811044	23811465
chr1	23817016	23817395
chr1	23838158	23838712
chr1	23865692	23866224
chr1	23868111	23870163
chr1	23893984	23894629
chr1	23896175	23898137
chr1	23898939	23899697
chr1	23900336	23900729
chr1	23901474	23901878
chr1	23904751	23905323
chr1	23908636	23909608
chr1	23913245	23913738
chr1	23915292	23915674
chr1	23916133	23917393
chr1	23958477	23960236
chr1	23980026	23980846
chr1	24067140	24068610
chr1	24173711	24174418
chr1	24188730	24192397
chr1	24197834	24198252
chr1	24199245	24199648
chr1	24321531	24322371
chr1	24343688	24345753
chr1	24365162	24365874
chr1	24465764	24467154
chr1	24470816	24471168
chr1	24480850	24482002
chr1	24502295	24503060
chr1	24535129	24535580
chr1	24642561	24643680
chr1	24705439	24705946
chr1	24708791	24709451
chr1	24727196	24728052
chr1	24731104	24731578
chr1	24733095	24733441
chr1	24744961	24745711
chr1	24762096	24763139
chr1	24847755	24850104
chr1	24863926	24864534
chr1	24866116	24866717
chr1	24868007	24868368
chr1	24872292	24873122
chr1	24929530	24930232
chr1	24947248	24947641
chr1	24948315	24948790
chr1	24954822	24955700
chr1	24956062	24956669
chr1	24958167	24958878
chr1	24962198	24962517
chr1	24963243	24964110
chr1	24964863	24965637
chr1	24966590	24967058
chr1	24970765	24971344
chr1	24971660	24972269
chr1	24978483	24979122
chr1	25012062	25012380
chr1	25020999	25021336
chr1	25022161	25023264
chr1	25028720	25029264
chr1	25030538	25031367
chr1	25033216	25035620
chr1	25036920	25038369
chr1	25041071	25041436
chr1	25044070	25048092
chr1	25050573	25051167
chr1	25053209	25054915
chr1	25070889	25071276
chr1	25073296	25074875
chr1	25080182	25081210
chr1	25081849	25082846
chr1	25083164	25083684
chr1	25095245	25097231
chr1	25099053	25099761
chr1	25100778	25102596
chr1	25104225	25104659
chr1	25131142	25132501
chr1	25137253	25137922
chr1	25140090	25140632
chr1	25148432	25149140
chr1	25166440	25168111
chr1	25198138	25198513
chr1	25226816	25227188
chr1	25232088	25233605
chr1	25239694	25240377
chr1	25246568	25248049
chr1	25338019	25338600
chr1	25430233	25431301
chr1	25549248	25550641
chr1	25556336	25557294
chr1	25568992	25569340
chr1	25615896	25616848
chr1	25689792	25690140
chr1	25711521	25712036
chr1	25809580	25810007
chr1	25810405	25811012
chr1	25819633	25821694
chr1	25859162	25860542
chr1	25905143	25907014
chr1	25922863	25923885
chr1	25927447	25928176
chr1	25929301	25929894
chr1	25931314	25931985
chr1	25954847	25955592
chr1	25971191	25971774
chr1	25996913	25998214
chr1	26016204	26017160
chr1	26019641	26020592
chr1	26035187	26036043
chr1	26111351	26112216
chr1	26233750	26234476
chr1	26259257	26259823
chr1	26275240	26276872
chr1	26278495	26280926
chr1	26281485	26282011
chr1	26284454	26285266
chr1	26287077	26287687
chr1	26288298	26291071
chr1	26297185	26297550
chr1	26299445	26299794
chr1	26305846	26307262
chr1	26315277	26315607
chr1	26321184	26321634
chr1	26346093	26346440
chr1	26373536	26374120
chr1	26378233	26378760
chr1	26385417	26386177
chr1	26471409	26473264
chr1	26500106	26501626
chr1	26502108	26502595
chr1	26529976	26530501
chr1	26530943	26531266
chr1	26535346	26535787
chr1	26537199	26539503
chr1	26539992	26543687
chr1	26545551	26546748
chr1	26554060	26554682
chr1	26555386	26556012
chr1	26558353	26558673
chr1	26574640	26575182
chr1	26582541	26583210
chr1	26598690	26599384
chr1	26620067	26621965
chr1	26636522	26636983
chr1	26639540	26640129
chr1	26647726	26649174
chr1	26676625	26677754
chr1	26689992	26690826
chr1	26692413	26693274
chr1	26695165	26696256
chr1	26696727	26697406
chr1	26697880	26698484
chr1	26742943	26744688
chr1	26778292	26778810
chr1	26779157	26779659
chr1	26784030	26788696
chr1	26789023	26789552
chr1	26791247	26791979
chr1	26820434	26821382
chr1	26828584	26829277
chr1	26864767	26865552
chr1	26889943	26890700
chr1	26921368	26921985
chr1	26932292	26932621
chr1	26961682	26962032
chr1	26963902	26964800
chr1	26989249	26989839
chr1	26991101	26991790
chr1	27001429	27002554
chr1	27027698	27028301
chr1	27067423	27068016
chr1	27099151	27099996
chr1	27106518	27107114
chr1	27111768	27112922
chr1	27116348	27117254
chr1	27119086	27119992
chr1	27135818	27136226
chr1	27137155	27137741
chr1	27154895	27155741
chr1	27234091	27234701
chr1	27235420	27235900
chr1	27300050	27301214
chr1	27321192	27322848
chr1	27341294	27342011
chr1	27343234	27343929
chr1	27365249	27367733
chr1	27369448	27370059
chr1	27392216	27392628
chr1	27403121	27404119
chr1	27418475	27418846
chr1	27435601	27436744
chr1	27488191	27490974
chr1	27513633	27514377
chr1	27525700	27526477
chr1	27527161	27527499
chr1	27538085	27538567
chr1	27542228	27543287
chr1	27556897	27558093
chr1	27572431	27572957
chr1	27596431	27596868
chr1	27599196	27599552
chr1	27599989	27600419
chr1	27603779	27604447
chr1	27607118	27607808
chr1	27618283	27618907
chr1	27622926	27623716
chr1	27624265	27625082
chr1	27626291	27626794
chr1	27631197	27633270
chr1	27635646	27636727
chr1	27655903	27656267
chr1	27658471	27660419
chr1	27662599	27663601
chr1	27671179	27673784
chr1	27725277	27726225
chr1	27772798	27774183
chr1	27830455	27831071
chr1	27857866	27858674
chr1	27862114	27864863
chr1	27866785	27867123
chr1	27868900	27870179
chr1	27872440	27874103
chr1	27874886	27876002
chr1	27879038	27879862
chr1	27884015	27888595
chr1	27891432	27892214
chr1	27892675	27893434
chr1	27904740	27905111
chr1	27907961	27908278
chr1	27914186	27916025
chr1	27916498	27917911
chr1	27931295	27932475
chr1	27943326	27944050
chr1	27959552	27960167
chr1	28087984	28088896
chr1	28110986	28111779
chr1	28112645	28113443
chr1	28115349	28115823
chr1	28118637	28119134
chr1	28123024	28124088
chr1	28126532	28127225
chr1	28127692	28128153
chr1	28135331	28135941
chr1	28154954	28155354
chr1	28169447	28169875
chr1	28172386	28173211
chr1	28176800	28177503
chr1	28196853	28197403
chr1	28232630	28233023
chr1	28235452	28236278
chr1	28248190	28248608
chr1	28282139	28283728
chr1	28326242	28327813
chr1	28328685	28329706
chr1	28369680	28370258
chr1	28437969	28438310
chr1	28505678	28506718
chr1	28510282	28511069
chr1	28515692	28516152
chr1	28518869	28519373
chr1	28520231	28520558
chr1	28552478	28553204
chr1	28581965	28582455
chr1	28642590	28644318
chr1	28648057	28649544
chr1	28669149	28669919
chr1	28736485	28737569
chr1	28779670	28780285
chr1	28781531	28782089
chr1	28914228	28914630
chr1	29181090	29182596
chr1	29711867	29712481
chr1	29732375	29732890
chr1	30130384	30130998
chr1	30692360	30693169
chr1	30718150	30719931
chr1	30723442	30724047
chr1	30732564	30732949
chr1	30741565	30741932
chr1	30743490	30743972
chr1	30747296	30749527
chr1	30754728	30755327
chr1	30755837	30758522
chr1	30758853	30759213
chr1	30760473	30761161
chr1	30790710	30791490
chr1	30823093	30824654
chr1	30868733	30869131
chr1	30911331	30911951
chr1	30913088	30913420
chr1	30919333	30919897
chr1	31065553	31066079
chr1	31108944	31109762
chr1	31154786	31155629
chr1	31222029	31222857
chr1	31239990	31241986
chr1	31296531	31297021
chr1	31297614	31298204
chr1	31394778	31395115
chr1	31396763	31397782
chr1	31399607	31399924
chr1	31400286	31400766
chr1	31423523	31424103
chr1	31442543	31442904
chr1	31445783	31446547
chr1	31482595	31484206
chr1	31505472	31506670
chr1	31523655	31524961
chr1	31548793	31549361
chr1	31593908	31594413
chr1	31605464	31606414
chr1	31624221	31624834
chr1	31625393	31627533
chr1	31644599	31645609
chr1	31769244	31769586
chr1	31788265	31789671
chr1	31827174	31827513
chr1	31889107	31889703
chr1	31904258	31905323
chr1	31937221	31937718
chr1	31938111	31938839
chr1	31939761	31940443
chr1	31943710	31945027
chr1	31954555	31955058
chr1	31955841	31956764
chr1	31957385	31958091
chr1	31961304	31961721
chr1	31981945	31982358
chr1	32013288	32013709
chr1	32014076	32015067
chr1	32062282	32062638
chr1	32063141	32063577
chr1	32065246	32067572
chr1	32068646	32069409
chr1	32072505	32073698
chr1	32096981	32097697
chr1	32100332	32101022
chr1	32107696	32108453
chr1	32128720	32129216
chr1	32133017	32133824
chr1	32179410	32179925
chr1	32215543	32216233
chr1	32221886	32222817
chr1	32239326	32240523
chr1	32241180	32242895
chr1	32246756	32247086
chr1	32251587	32252532
chr1	32291539	32292154
chr1	32335024	32335351
chr1	32337233	32338396
chr1	32339474	32339795
chr1	32348880	32349778
chr1	32350632	32352259
chr1	32372122	32373027
chr1	32394068	32395073
chr1	32413702	32414092
chr1	32536075	32536498
chr1	32650291	32651478
chr1	32694849	32695613
chr1	32711242	32712167
chr1	32725010	32725756
chr1	32816739	32818345
chr1	32939096	32940394
chr1	32941269	32942393
chr1	32964616	32965195
chr1	32980126	32982263
chr1	32988982	32989521
chr1	32991626	32994215
chr1	32997104	32998561
chr1	33000313	33000774
chr1	33032131	33032854
chr1	33036202	33037093
chr1	33039326	33040288
chr1	33044927	33045283
chr1	33045881	33046212
chr1	33048392	33050931
chr1	33055266	33055878
chr1	33056487	33058914
chr1	33059884	33062295
chr1	33070007	33071255
chr1	33072460	33072957
chr1	33080640	33081743
chr1	33088328	33089120
chr1	33092254	33092647
chr1	33093000	33093441
chr1	33094861	33095185
chr1	33097681	33100243
chr1	33120925	33121849
chr1	33126665	33127928
chr1	33135746	33136081
chr1	33143470	33144086
chr1	33256554	33257014
chr1	33298603	33299048
chr1	33328104	33328447
chr1	33338824	33339213
chr1	33346791	33347282
chr1	33349866	33350575
chr1	33367681	33368237
chr1	33430655	33431404
chr1	33433652	33434084
chr1	33441259	33441902
chr1	33455649	33456037
chr1	33460832	33461474
chr1	34918979	34919596
chr1	35073483	35073934
chr1	35191777	35193279
chr1	35264964	35265406
chr1	35268345	35269046
chr1	35345566	35345892
chr1	35441975	35442397
chr1	35451996	35452433
chr1	35454006	35454883
chr1	35557053	35557794
chr1	35577467	35578153
chr1	35717818	35718673
chr1	35769505	35770179
chr1	35798128	35798461
chr1	35811185	35811762
chr1	35893928	35894493
chr1	35930655	35931586
chr1	36088409	36090204
chr1	36099518	36100114
chr1	36115819	36116329
chr1	36119447	36121206
chr1	36122649	36124212
chr1	36148833	36151037
chr1	36155634	36156747
chr1	36160669	36162473
chr1	36187900	36188302
chr1	36224019	36224898
chr1	36306227	36307344
chr1	36323174	36323869
chr1	36348643	36350536
chr1	36350848	36351883
chr1	36365267	36366635
chr1	36373607	36375186
chr1	36384794	36388082
chr1	36397452	36397916
chr1	36400648	36402179
chr1	36405849	36407174
chr1	36446525	36446977
chr1	36457607	36458011
chr1	36458581	36458892
chr1	36463625	36464805
chr1	36465729	36466362
chr1	36482633	36483265
chr1	36485076	36485464
chr1	36485826	36487121
chr1	36516848	36517394
chr1	36699907	36700336
chr1	36759541	36760094
chr1	37130827	37132862
chr1	37449782	37450409
chr1	37454922	37455258
chr1	37471436	37472127
chr1	37475781	37476782
chr1	37478802	37479342
chr1	37486521	37487613
chr1	37509080	37509811
chr1	37514580	37515155
chr1	37562021	37562445
chr1	37595669	37596284
chr1	37669297	37669817
chr1	37673744	37675127
chr1	37675568	37676822
chr1	37677273	37678752
chr1	37690248	37691369
chr1	37692048	37692710
chr1	37723237	37724016
chr1	37807877	37808870
chr1	37851472	37852227
chr1	37859235	37860201
chr1	37922869	37923342
chr1	37925922	37926385
chr1	37931174	37932124
chr1	37946261	37947065
chr1	37994940	37995297
chr1	37996704	37997078
chr1	37999421	38000905
chr1	38012191	38013471
chr1	38173886	38174341
chr1	38334665	38335513
chr1	38559282	38559619
chr1	38859776	38860150
chr1	38990429	38991404
chr1	38991829	38992358
chr1	39026026	39026751
chr1	39042791	39045316
chr1	39086511	39086957
chr1	39092306	39092836
chr1	39102288	39103262
chr1	39192289	39192702
chr1	39204490	39205623
chr1	39214746	39215789
chr1	39408494	39408962
chr1	39487868	39488603
chr1	39508774	39510174
chr1	39561761	39562104
chr1	39775806	39776467
chr1	39788866	39789937
chr1	39793400	39794018
chr1	39798916	39800116
chr1	39816546	39818031
chr1	39825167	39825798
chr1	39833904	39834416
chr1	39845385	39846516
chr1	39892793	39893398
chr1	39933801	39935515
chr1	39936565	39937206
chr1	39940309	39940729
chr1	39954637	39955609
chr1	40005721	40006122
chr1	40034791	40035180
chr1	40038517	40041725
chr1	40042164	40043130
chr1	40050623	40051944
chr1	40053185	40053522
chr1	40057429	40057897
chr1	40058601	40060693
chr1	40064391	40065469
chr1	40067181	40067842
chr1	40078471	40078938
chr1	40080020	40080477
chr1	40094392	40095381
chr1	40096721	40097685
chr1	40257447	40258406
chr1	40315248	40315700
chr1	40338891	40339513
chr1	40373354	40374905
chr1	40381358	40381711
chr1	40385480	40386513
chr1	40421873	40422486
chr1	40423158	40423467
chr1	40450085	40450611
chr1	40477002	40477366
chr1	40531325	40532111
chr1	40691628	40692501
chr1	40849870	40850185
chr1	40860234	40861414
chr1	40862035	40863023
chr1	40875323	40875992
chr1	40877428	40878052
chr1	40979387	40980490
chr1	41003468	41004105
chr1	41053160	41054040
chr1	41241018	41241347
chr1	41274584	41275345
chr1	41319908	41320278
chr1	41341651	41342143
chr1	41344074	41345003
chr1	41361048	41361410
chr1	41428203	41428645
chr1	41432771	41433139
chr1	41573923	41574234
chr1	41655990	41656857
chr1	41658440	41658985
chr1	41660247	41660984
chr1	41661389	41662195
chr1	41663677	41664090
chr1	41673236	41674386
chr1	41678164	41679061
chr1	41681754	41686104
chr1	41719161	41719892
chr1	41721879	41723085
chr1	41723410	41725218
chr1	41726248	41731419
chr1	41734911	41735689
chr1	41738049	41741923
chr1	41742619	41742939
chr1	41750984	41752761
chr1	41764731	41765839
chr1	41766577	41767329
chr1	41767808	41769256
chr1	41792169	41792691
chr1	41802775	41803866
chr1	41813676	41814071
chr1	42035705	42036322
chr1	42157394	42158083
chr1	42161807	42162962
chr1	42168169	42168791
chr1	42214535	42214856
chr1	42259525	42259875
chr1	42260519	42260991
chr1	42312770	42313124
chr1	42334594	42335171
chr1	42456135	42456811
chr1	42658088	42658811
chr1	42681816	42682737
chr1	42737110	42737750
chr1	42766708	42767715
chr1	42833762	42834934
chr1	42838404	42839027
chr1	42930741	42933141
chr1	42935059	42935713
chr1	42936399	42939245
chr1	42941175	42942160
chr1	42944304	42944881
chr1	42955500	42956142
chr1	42957875	42959280
chr1	43172045	43172578
chr1	43206900	43207392
chr1	43221326	43221637
chr1	43274204	43274913
chr1	43358236	43358826
chr1	43367735	43368729
chr1	43389761	43390168
chr1	43522614	43522978
chr1	43649831	43650444
chr1	43706743	43707765
chr1	43763561	43763937
chr1	43766636	43767339
chr1	43781147	43782372
chr1	43783188	43784149
chr1	43813689	43814975
chr1	43831909	43835902
chr1	43836386	43838556
chr1	43839048	43839402
chr1	43839738	43840112
chr1	43843857	43844627
chr1	43850728	43851376
chr1	43851846	43852192
chr1	43853174	43854219
chr1	43856287	43859853
chr1	43860272	43860733
chr1	43863236	43863753
chr1	43903324	43905213
chr1	43919682	43920194
chr1	43929645	43930044
chr1	43930628	43931831
chr1	43933939	43934855
chr1	43939318	43940036
chr1	43942683	43943020
chr1	43946322	43947182
chr1	43970000	43970328
chr1	43979932	43980274
chr1	44029835	44030677
chr1	44048070	44048390
chr1	44068349	44068748
chr1	44073266	44073993
chr1	44275989	44276460
chr1	44631513	44632398
chr1	44671977	44673377
chr1	44673699	44674910
chr1	44676243	44677616
chr1	44682814	44683301
chr1	44684528	44685018
chr1	44692887	44693734
chr1	44696711	44697670
chr1	44698052	44698680
chr1	44714873	44715428
chr1	44720142	44724393
chr1	44729795	44731692
chr1	44775091	44775850
chr1	44781047	44781678
chr1	44799793	44800535
chr1	44801758	44802381
chr1	44806812	44810791
chr1	44813462	44814276
chr1	44818926	44821134
chr1	44986357	44987076
chr1	45011127	45011585
chr1	45303312	45304134
chr1	45326651	45327265
chr1	45334329	45334739
chr1	45339672	45340710
chr1	45394207	45394531
chr1	45398404	45399075
chr1	45491007	45491624
chr1	45500074	45500475
chr1	45521759	45522564
chr1	45541462	45546037
chr1	45550015	45551394
chr1	45570086	45570671
chr1	45583389	45584447
chr1	45607547	45607985
chr1	45621441	45621926
chr1	45647414	45647973
chr1	45686277	45687534
chr1	45687888	45688425
chr1	45749925	45751051
chr1	45787673	45788556
chr1	46002665	46003752
chr1	46017623	46018765
chr1	46132679	46133415
chr1	46198202	46198846
chr1	46246789	46247381
chr1	46302797	46303688
chr1	46340120	46341234
chr1	46370005	46370479
chr1	46373473	46374357
chr1	46402219	46402671
chr1	46404782	46405279
chr1	46437664	46438274
chr1	46521957	46522877
chr1	46545981	46546392
chr1	46580499	46582872
chr1	46586223	46587896
chr1	46594741	46595917
chr1	46603622	46604672
chr1	46667476	46668051
chr1	46687408	46687855
chr1	46719081	46719454
chr1	47212043	47212352
chr1	47231513	47232184
chr1	47313612	47314809
chr1	47333776	47334701
chr1	47432179	47432748
chr1	48196296	48196696
chr1	48227744	48228080
chr1	48245132	48245764
chr1	48611762	48612225
chr1	48616499	48617813
chr1	48624573	48624942
chr1	49044461	49044784
chr1	50109577	50110841
chr1	50378407	50379373
chr1	50490179	50491345
chr1	50518317	50518650
chr1	50724452	50725080
chr1	50779812	50780669
chr1	50959669	50960705
chr1	50968253	50968600
chr1	50968981	50969317
chr1	51264834	51265206
chr1	51303792	51304169
chr1	51850653	51851312
chr1	51878316	51879602
chr1	51906350	51908877
chr1	52032591	52032944
chr1	52033448	52033809
chr1	52054978	52055675
chr1	52056224	52057359
chr1	52403806	52404920
chr1	52544919	52545348
chr1	52569242	52570107
chr1	52588302	52589074
chr1	52636671	52637828
chr1	52703130	52703610
chr1	52707119	52708073
chr1	53196509	53197084
chr1	53220370	53220903
chr1	53326092	53327167
chr1	53328103	53328464
chr1	53330456	53330994
chr1	53390073	53390402
chr1	53554305	53557664
chr1	53637958	53638289
chr1	53838211	53838581
chr1	53892798	53893378
chr1	53945487	53946557
chr1	54052118	54053940
chr1	54095956	54096646
chr1	54121521	54121973
chr1	54137406	54138340
chr1	54220520	54220926
chr1	54227279	54227633
chr1	54330526	54331796
chr1	54335400	54335970
chr1	54409452	54409811
chr1	54458054	54458498
chr1	54459163	54459891
chr1	54476404	54477642
chr1	54481093	54481836
chr1	54487841	54488326
chr1	54489114	54489762
chr1	54541856	54544444
chr1	54546737	54547301
chr1	54764326	54765069
chr1	54799121	54799472
chr1	54859532	54860263
chr1	54861078	54862005
chr1	54883459	54883930
chr1	54887139	54887951
chr1	54965714	54966371
chr1	55151443	55151871
chr1	55194689	55195282
chr1	55215097	55215846
chr1	55217559	55217907
chr1	55244608	55245153
chr1	55257947	55258492
chr1	55260104	55260676
chr1	55277433	55278268
chr1	55317932	55318524
chr1	56424883	56425472
chr1	56472716	56473275
chr1	56506298	56506669
chr1	56516350	56517105
chr1	56525591	56526014
chr1	56565116	56565457
chr1	58293606	58293918
chr1	58300355	58300860
chr1	58365325	58365638
chr1	58546204	58546700
chr1	58597768	58598366
chr1	58618381	58618817
chr1	58738938	58739342
chr1	58782241	58782587
chr1	58782955	58785828
chr1	58815361	58816875
chr1	58883173	58883808
chr1	58895094	58896080
chr1	58903509	58904175
chr1	58979032	58979847
chr1	59057378	59057702
chr1	59071191	59071901
chr1	59138266	59138861
chr1	59220139	59220730
chr1	59229393	59229707
chr1	59266325	59267034
chr1	59283039	59283612
chr1	59290080	59290694
chr1	59292046	59293215
chr1	59296310	59297305
chr1	59412860	59413197
chr1	59477235	59478057
chr1	59498513	59498936
chr1	59507112	59508030
chr1	59564328	59564667
chr1	59569842	59571173
chr1	59580059	59580810
chr1	59670848	59671257
chr1	59673365	59674282
chr1	59674659	59675205
chr1	59688840	59689337
chr1	59693246	59694000
chr1	59696528	59697986
chr1	60132964	60133440
chr1	60575318	60575917
chr1	61453179	61453584
chr1	61641467	61642150
chr1	61724929	61725640
chr1	62209968	62210476
chr1	62295902	62296317
chr1	62436020	62437006
chr1	62783779	62784765
chr1	64171598	64171957
chr1	64320568	64321117
chr1	64512371	64512703
chr1	64864027	64864625
chr1	64865129	64865464
chr1	64895736	64896053
chr1	64913779	64914199
chr1	64917278	64917837
chr1	64956663	64957280
chr1	64966330	64966850
chr1	65165490	65166040
chr1	65419807	65421268
chr1	65691389	65692140
chr1	65696830	65697196
chr1	65812080	65812498
chr1	66251482	66251890
chr1	66252556	66252908
chr1	66335945	66336531
chr1	66372436	66374193
chr1	66374965	66375275
chr1	66393496	66394142
chr1	66395223	66396958
chr1	66402156	66402779
chr1	66425280	66425657
chr1	66439192	66439535
chr1	66751827	66752502
chr1	66890392	66890906
chr1	66924962	66925657
chr1	66929720	66930839
chr1	67367069	67367388
chr1	67430605	67431057
chr1	68337974	68338816
chr1	70354499	70355049
chr1	70866757	70867076
chr1	71080776	71081396
chr1	71705685	71706508
chr1	72280849	72281794
chr1	72282121	72283411
chr1	72283772	72284229
chr1	75724457	75724940
chr1	75836436	75837192
chr1	76075613	76076316
chr1	77048178	77048615
chr1	77279733	77280184
chr1	77328846	77329190
chr1	77413464	77414163
chr1	77415645	77416036
chr1	77504895	77505669
chr1	77620450	77620820
chr1	77682423	77684018
chr1	77926851	77927266
chr1	77978986	77979504
chr1	78168342	78169092
chr1	79629190	79629689
chr1	82160045	82162202
chr1	82225318	82226148
chr1	82358965	82359411
chr1	82395712	82396113
chr1	82740991	82741432
chr1	84225513	84225844
chr1	84298745	84299320
chr1	84437045	84437494
chr1	84478997	84479776
chr1	84505761	84506899
chr1	84574027	84574418
chr1	84779942	84780703
chr1	84847377	84847764
chr1	84853858	84855029
chr1	84944833	84945377
chr1	85259432	85259959
chr1	85276151	85277035
chr1	85279047	85279401
chr1	85298031	85298491
chr1	85321729	85322068
chr1	85330657	85331228
chr1	85428188	85429182
chr1	85708180	85708523
chr1	86429977	86430475
chr1	86704109	86705119
chr1	86788504	86788814
chr1	86914148	86914893
chr1	87129176	87129693
chr1	87148608	87149263
chr1	87151332	87152350
chr1	87176168	87176708
chr1	87179816	87180211
chr1	87225623	87226592
chr1	87231869	87232239
chr1	87328383	87328817
chr1	87334748	87335712
chr1	87595288	87595600
chr1	88730080	88730463
chr1	88890590	88892065
chr1	88992609	88992992
chr1	89125738	89126150
chr1	89260015	89260331
chr1	89461085	89461418
chr1	89465239	89466727
chr1	89488884	89489937
chr1	89524173	89524782
chr1	89538126	89538445
chr1	89592563	89593346
chr1	89632452	89634150
chr1	89671087	89671495
chr1	89680200	89680620
chr1	89692717	89693458
chr1	89723928	89725406
chr1	89754119	89755140
chr1	89756483	89758712
chr1	89760366	89762070
chr1	89799593	89800080
chr1	89815181	89816330
chr1	89822391	89822768
chr1	89835177	89835497
chr1	89842558	89843505
chr1	89906588	89907117
chr1	89908612	89909123
chr1	89941146	89941728
chr1	89975238	89975663
chr1	89994817	89995585
chr1	90000741	90001113
chr1	90569811	90570254
chr1	91021515	91022413
chr1	91044713	91045139
chr1	91054565	91055003
chr1	91500172	91501115
chr1	91569418	91570560
chr1	91571849	91572509
chr1	91585513	91586132
chr1	91713006	91713740
chr1	92096030	92096891
chr1	92201878	92202609
chr1	92459554	92460845
chr1	92464647	92465133
chr1	92478467	92478824
chr1	92480993	92481491
chr1	92483206	92484815
chr1	92485865	92486558
chr1	92487013	92487452
chr1	92515767	92516080
chr1	92784395	92785534
chr1	92822642	92823218
chr1	92831741	92832368
chr1	92960601	92961468
chr1	92973083	92973449
chr1	92975304	92975823
chr1	93076563	93077349
chr1	93078654	93079636
chr1	93179636	93181352
chr1	93317344	93317664
chr1	93345430	93346900
chr1	93358013	93358751
chr1	93695570	93695986
chr1	93704008	93704717
chr1	93705780	93706340
chr1	93707814	93708546
chr1	93708861	93709651
chr1	93750249	93751326
chr1	93758646	93759621
chr1	93816590	93817774
chr1	93845700	93846597
chr1	93847147	93848254
chr1	93850514	93851019
chr1	93878769	93879298
chr1	93908782	93910055
chr1	94017407	94017981
chr1	94042922	94043312
chr1	94043919	94044758
chr1	94105895	94106768
chr1	94339302	94339999
chr1	94418058	94418605
chr1	94540883	94541409
chr1	94541738	94542224
chr1	94602089	94602973
chr1	94614439	94615479
chr1	94708364	94708711
chr1	94712092	94714546
chr1	94720321	94721739
chr1	94735009	94735910
chr1	94737536	94737934
chr1	94739547	94740001
chr1	94741759	94742135
chr1	94747046	94747433
chr1	94768164	94768567
chr1	94802130	94802680
chr1	96360540	96360886
chr1	96362176	96363168
chr1	96722022	96722497
chr1	97920718	97921482
chr1	98323571	98324544
chr1	99374128	99374631
chr1	99969878	99970399
chr1	100037977	100038378
chr1	100047195	100047543
chr1	100132398	100133554
chr1	100265801	100266620
chr1	100351018	100353494
chr1	100400513	100400953
chr1	100463971	100464404
chr1	100510469	100511746
chr1	100522949	100523572
chr1	100530439	100531579
chr1	100535139	100536429
chr1	100627236	100627696
chr1	100895199	100896900
chr1	101262769	101263120
chr1	101291213	101292210
chr1	101293491	101293918
chr1	102833492	102833806
chr1	104164319	104164706
chr1	104387983	104388345
chr1	104466708	104468520
chr1	104593698	104594257
chr1	104759678	104760779
chr1	104765240	104765592
chr1	106926874	106927544
chr1	107535357	107535713
chr1	107785413	107786044
chr1	107861921	107862652
chr1	107867667	107867999
chr1	107897081	107897726
chr1	107936646	107937130
chr1	107940899	107941636
chr1	107955892	107956302
chr1	107962852	107965883
chr1	108043903	108044442
chr1	108049506	108051785
chr1	108052655	108053733
chr1	108114161	108114598
chr1	108117908	108118630
chr1	108152567	108153545
chr1	108504659	108505909
chr1	108556240	108557722
chr1	108559649	108560601
chr1	108646442	108647509
chr1	108660725	108661624
chr1	108691914	108693451
chr1	108703318	108704151
chr1	108746429	108747225
chr1	108830271	108830937
chr1	109072582	109073004
chr1	109075739	109076290
chr1	109090406	109091227
chr1	109105943	109106312
chr1	109133976	109134390
chr1	109161998	109163057
chr1	109204442	109204797
chr1	109283000	109283460
chr1	109291077	109291629
chr1	109371122	109371473
chr1	109425864	109426850
chr1	109483038	109484188
chr1	109494054	109494553
chr1	109532518	109532841
chr1	109548364	109549220
chr1	109555353	109556180
chr1	109615651	109616692
chr1	109619568	109620028
chr1	109620459	109621299
chr1	109624453	109625069
chr1	109654490	109654883
chr1	109655611	109656502
chr1	109669343	109670085
chr1	109773423	109774016
chr1	109789030	109789762
chr1	109790495	109791504
chr1	109802806	109803417
chr1	109806730	109807345
chr1	109807934	109808355
chr1	109815417	109817120
chr1	109818099	109818663
chr1	109821128	109822215
chr1	109886981	109888059
chr1	109894885	109895294
chr1	109895943	109896326
chr1	109906099	109906751
chr1	109933603	109934619
chr1	109946415	109947039
chr1	109969665	109970078
chr1	110003923	110004281
chr1	110011574	110012316
chr1	110034147	110035249
chr1	110235717	110236391
chr1	110239798	110240243
chr1	110243323	110243719
chr1	110259518	110259897
chr1	110267935	110268348
chr1	110338505	110339812
chr1	110430327	110431267
chr1	110610269	110611342
chr1	110619549	110620098
chr1	110627852	110628405
chr1	110634926	110635319
chr1	110672775	110673226
chr1	110787379	110788111
chr1	110872590	110873638
chr1	110874087	110875735
chr1	110879886	110881245
chr1	110963316	110964412
chr1	111139631	111140100
chr1	111193064	111193620
chr1	111202485	111205775
chr1	111216103	111216897
chr1	111219520	111220325
chr1	111221483	111222110
chr1	111346273	111346674
chr1	111448838	111449694
chr1	111470382	111471684
chr1	111473610	111473993
chr1	111476836	111477603
chr1	111489593	111490039
chr1	111503420	111504211
chr1	111505627	111506391
chr1	111507221	111508694
chr1	111592561	111593515
chr1	111594006	111594613
chr1	111615753	111616494
chr1	111619282	111620120
chr1	111732367	111734606
chr1	111739147	111740233
chr1	111755120	111756199
chr1	112264859	112265661
chr1	112337125	112337438
chr1	112386244	112386552
chr1	112387369	112387742
chr1	112393837	112394795
chr1	112466150	112466528
chr1	112617847	112620526
chr1	112627399	112627883
chr1	112700205	112700939
chr1	112704841	112705545
chr1	112707118	112707451
chr1	112715077	112716411
chr1	112840487	112841012
chr1	112841714	112842455
chr1	112955445	112955989
chr1	113072750	113073264
chr1	113140711	113141164
chr1	113759495	113759958
chr1	113783583	113784007
chr1	113812062	113812383
chr1	113849859	113850585
chr1	113871517	113872777
chr1	113904490	113905579
chr1	113928347	113928764
chr1	113929269	113931000
chr1	113940508	113941306
chr1	113975264	113976167
chr1	113976501	113977214
chr1	113978939	113979598
chr1	114040333	114040991
chr1	114113713	114114529
chr1	114126619	114127171
chr1	114342230	114342672
chr1	114355034	114355693
chr1	114757365	114758092
chr1	114780465	114780783
chr1	115727712	115728191
chr1	115829161	115829610
chr1	115832674	115833138
chr1	115872990	115873351
chr1	115975900	115977853
chr1	115981234	115981592
chr1	116003332	116004102
chr1	116080508	116081140
chr1	116138729	116139147
chr1	116355783	116356342
chr1	116372897	116374215
chr1	116374889	116375229
chr1	116377654	116378517
chr1	116380614	116381160
chr1	116493998	116494392
chr1	116496140	116496988
chr1	116497524	116498152
chr1	116503816	116505130
chr1	116514897	116515922
chr1	116538867	116539455
chr1	116570581	116571314
chr1	116794630	116795406
chr1	116825545	116826248
chr1	116827124	116827678
chr1	116847448	116848157
chr1	116855123	116855549
chr1	116874601	116875279
chr1	116882017	116882349
chr1	116990433	116991432
chr1	117001372	117002218
chr1	117003001	117003761
chr1	117048829	117049685
chr1	117059485	117060510
chr1	117366495	117367976
chr1	117605750	117606708
chr1	117607040	117607639
chr1	117612525	117613074
chr1	117928807	117930088
chr1	118217271	118217802
chr1	118261728	118262157
chr1	118429757	118430426
chr1	118564191	118564878
chr1	118841535	118841942
chr1	118842682	118843388
chr1	118844319	118844702
chr1	118862680	118864074
chr1	118865566	118865979
chr1	119001742	119002434
chr1	119140423	119141081
chr1	119323294	119324660
chr1	119347708	119348187
chr1	119564305	119566389
chr1	119567684	119568062
chr1	119568590	119570858
chr1	119571319	119571721
chr1	119574043	119574422
chr1	119582714	119583400
chr1	119585900	119586363
chr1	119606568	119608085
chr1	119614010	119614330
chr1	119647855	119648629
chr1	119711565	119711991
chr1	119712558	119713475
chr1	119783075	119783710
chr1	119784217	119784682
chr1	119786752	119787123
chr1	119787862	119788187
chr1	119802599	119802971
chr1	119859319	119860045
chr1	119871057	119871700
chr1	119988781	119989164
chr1	119996793	119997272
chr1	120068947	120070420
chr1	120078373	120078802
chr1	120103430	120103927
chr1	120110695	120111371
chr1	120117205	120117997
chr1	120120443	120122788
chr1	120123582	120124462
chr1	120131040	120132766
chr1	120141329	120141809
chr1	120142128	120143815
chr1	120144210	120145313
chr1	120176029	120176778
chr1	120271931	120272419
chr1	120341941	120342323
chr1	120354356	120355663
chr1	120414611	120415301
chr1	120509225	120509819
chr1	120615092	120615565
chr1	120714663	120715260
chr1	120850147	120851504
chr1	120912766	120913570
chr1	120914171	120914546
chr1	120942030	120943291
chr1	121019768	121020612
chr1	121035145	121035534
chr1	121042674	121043049
chr1	121049258	121049725
chr1	121057941	121058249
chr1	121069288	121069847
chr1	121073171	121074529
chr1	121076780	121077217
chr1	121080394	121080741
chr1	121087072	121088073
chr1	121088490	121088931
chr1	121092218	121093203
chr1	121097069	121097652
chr1	121159953	121160746
chr1	121183805	121186131
chr1	121186525	121187160
chr1	121199951	121200469
chr1	121224681	121225579
chr1	121234016	121234445
chr1	121262123	121262636
chr1	121263620	121264344
chr1	121268757	121269511
chr1	121270827	121271969
chr1	121280534	121281913
chr1	121346292	121347187
chr1	121355846	121356533
chr1	121360466	121363021
chr1	121408227	121408777
chr1	121511371	121512431
chr1	121516117	121517221
chr1	121774842	121775169
chr1	122936639	122936979
chr1	123447459	123447778
chr1	124157606	124157978
chr1	143665565	143666189
chr1	143720026	143720918
chr1	143728751	143729851
chr1	143844997	143845619
chr1	143856729	143857169
chr1	143861450	143861834
chr1	143875885	143876329
chr1	143879659	143880414
chr1	143947547	143948058
chr1	143971468	143973894
chr1	143974813	143975199
chr1	144002251	144002616
chr1	144012173	144013184
chr1	144045754	144046281
chr1	144412032	144413826
chr1	144461489	144461985
chr1	144545847	144546911
chr1	144551152	144552429
chr1	144559886	144561057
chr1	144913895	144914734
chr1	144915521	144915971
chr1	144916979	144919348
chr1	144923395	144924294
chr1	144932887	144933941
chr1	144997954	144999330
chr1	145008007	145009129
chr1	145010958	145011383
chr1	145015981	145016811
chr1	145017604	145018466
chr1	145054750	145056124
chr1	145080079	145080404
chr1	145092399	145096365
chr1	145120050	145120392
chr1	145128895	145129278
chr1	145134610	145135104
chr1	145155619	145156188
chr1	145182837	145183199
chr1	145214417	145217139
chr1	145280447	145282203
chr1	145464878	145466128
chr1	145643941	145644280
chr1	145823535	145824482
chr1	145844806	145845691
chr1	145858775	145860149
chr1	145871927	145873049
chr1	145918668	145918991
chr1	145926996	145927671
chr1	145932514	145933185
chr1	145957473	145957989
chr1	145964410	145964900
chr1	145977282	145977912
chr1	145978737	145980968
chr1	145983326	145983668
chr1	145985258	145985906
chr1	145996604	145997184
chr1	146034685	146035613
chr1	146037092	146037515
chr1	146038053	146038959
chr1	146051184	146052503
chr1	146054542	146055244
chr1	146156151	146156638
chr1	146228818	146229615
chr1	146239165	146239641
chr1	146278074	146278985
chr1	146280169	146280589
chr1	146281048	146282191
chr1	146282712	146283742
chr1	146284610	146285655
chr1	146293213	146294238
chr1	146297739	146298961
chr1	146306626	146308728
chr1	146309175	146310043
chr1	146369404	146369901
chr1	146376262	146378425
chr1	146386908	146389191
chr1	146729041	146731202
chr1	146887867	146888338
chr1	146938334	146938723
chr1	147084184	147085249
chr1	147172041	147173103
chr1	147225292	147225604
chr1	147242333	147243296
chr1	147247211	147247681
chr1	147966494	147967217
chr1	147998045	147998575
chr1	148037924	148039606
chr1	148151687	148152365
chr1	148155673	148156297
chr1	148302746	148303673
chr1	148307551	148308057
chr1	148315209	148315676
chr1	148318171	148319080
chr1	148333793	148335087
chr1	148371299	148372259
chr1	148387985	148389028
chr1	148402121	148402772
chr1	148432731	148433175
chr1	148458381	148460354
chr1	148521983	148523990
chr1	148528547	148529074
chr1	148606808	148607905
chr1	148679765	148680163
chr1	148689845	148690261
chr1	148710788	148711273
chr1	148712165	148712881
chr1	148722678	148723031
chr1	148728772	148729761
chr1	148730815	148731463
chr1	148732239	148732955
chr1	148733505	148734575
chr1	148735412	148736388
chr1	148740569	148740890
chr1	148744049	148744812
chr1	148748499	148749478
chr1	148757414	148759125
chr1	148759953	148760846
chr1	148883859	148884278
chr1	148885251	148885598
chr1	148894861	148895187
chr1	148935103	148935562
chr1	148951925	148952309
chr1	149102929	149104047
chr1	149381494	149381992
chr1	149390035	149390561
chr1	149558517	149558926
chr1	149564108	149564432
chr1	149585653	149586263
chr1	149606734	149608760
chr1	149636216	149637414
chr1	149695179	149695555
chr1	149708184	149708808
chr1	149734477	149734861
chr1	149740950	149741448
chr1	149752949	149753817
chr1	149768587	149768948
chr1	149769343	149769884
chr1	149770573	149770883
chr1	149772208	149772654
chr1	149782529	149782985
chr1	149787502	149788643
chr1	149792665	149792983
chr1	149812141	149813035
chr1	149829997	149831250
chr1	149831883	149833566
chr1	149833892	149834468
chr1	149834827	149835400
chr1	149838960	149843144
chr1	149850353	149853879
chr1	149854287	149854629
[truncated: 34,571 more rows]
